# Supplementary material for: Crystal structures of two hydrogen-bonded compounds of chloranilic acid–ethyl­eneurea (1/1) and chloranilic acid–hydantoin (1/2)
Source: Acta Crystallogr E Crystallogr Commun. 2018 Nov 9;74(Pt 12):1727–30. doi: 10.1107/S205698901801561X (PMC6281111; doi:10.1107/S205698901801561X)
Supplement: Supplementary file 1 [file e-74-01727-sup1.cif]

##############################################################################
#                                                                            #
# This CIF contains the data in a paper accepted for publication in          #
# Acta Crystallographica Section E. It conforms to the requirements of       #
# Notes for Authors for Acta Crystallographica Section E, and has been       #
# peer reviewed under the auspices of the IUCr Commission on Journals.       #
#                                                                            #
# Full details of the Crystallographic Information File format               #
# are given in the paper "The Crystallographic Information File (CIF):       #
# a New Standard Archive File for Crystallography" by S. R. Hall, F. H.      #
# Allen and I. D. Brown [Acta Cryst. (1991), A47, 655-685].                  #
#                                                                            #
# The current version of the core CIF dictionary is obtainable from          #
# ftp://ftp.iucr.org/pub/cif_core.dic.                                       #
#                                                                            #
# Software is freely available for graphical display of the structure(s)     #
# in this CIF. For information consult the CIF software page                 #
# http://www.iucr.org/resources/cif/software.                                #
#                                                                            #
# This file may be used for bona fide research purposes within the           #
# scientific community so long as proper attribution is given to the journal # 
# article from which it was obtained.                                        #
#                                                                            #
##############################################################################
data_General
_journal_date_recd_electronic     2018-10-29
_journal_date_accepted     2018-11-04
_journal_name_full     'Acta Crystallographica, Section E'
_journal_year     2018
_journal_volume     74
_journal_issue     12
_journal_page_first     1727
_journal_page_last     1730
_journal_paper_category     GO
_journal_paper_doi     10.1107/S205698901801561X
_journal_coeditor_code     LH5884
_publ_contact_author_name     ' Prof. Hiroyuki Ishida'
_publ_contact_author_address
;
Department of Chemistry
Faculty of Science
Okayama University
Okayama 700-8530
Japan
;
_publ_contact_author_email     ' ishidah@cc.okayama-u.ac.jp '
_publ_contact_author_fax     ' 81-86-251-7832'
_publ_contact_author_phone     ' 81-86-251-7832'
_publ_section_title
;
Crystal structures of two hydrogen-bonded compounds of chloranilic
acid--ethyleneurea (1/1) and chloranilic acid--hydantoin (1/2)
;
loop_
    _publ_author_name
    _publ_author_address
    'Gotoh, Kazuma'
;
Department of Chemistry
Faculty of Science
Okayama University
Okayama 700-8530
Japan
;
    'Ishida, Hiroyuki'
;
Department of Chemistry
Faculty of Science
Okayama University
Okayama 700-8530
Japan
;
_publ_section_synopsis
;
The structures of the hydrogen-bonded 1:1 co-crystal of chloranilic acid with
ethyleneurea and the 1:2 co-crystal of chloranilic acid with hydantoin have
been determined at 180 K. In the crystals of both compounds, the base
molecules are in the lactam form and no acid--base interaction involving
H-atom transfer is observed. The acid and base molecules are linked by short
O---H...O and N---H...O hydrogen bonds.
;
data_I
_chemical_name_systematic
;
2,5-Dichloro-3,6-dihydroxy-1,4-benzoquinone--imidazolidin-2-one (1/1)
;
_chemical_name_common
;
Chloranilic acid--ethyleneurea (1/1)
;
_chemical_formula_moiety     'C6 H2 Cl2 O4, C3 H6 N2 O'
_chemical_formula_sum     'C9 H8 Cl2 N2 O5'
_chemical_formula_iupac     'C6 H2 Cl2 O4, C3 H6 N2 O'
_chemical_formula_weight     295.08
_chemical_melting_point     ?
_space_group_crystal_system     monoclinic
_space_group_name_H-M_alt     'P 21/c'
_space_group_name_Hall     '-P 2ybc'
loop_
    _space_group_symop_operation_xyz
    'x, y, z'
    '-x, y+1/2, -z+1/2'
    '-x, -y, -z'
    'x, -y-1/2, z-1/2'
_cell_length_a     5.0180(4)
_cell_length_b     14.6142(10)
_cell_length_c     15.8882(11)
_cell_angle_alpha     90.0000
_cell_angle_beta     105.563(3)
_cell_angle_gamma     90.0000
_cell_volume     1122.43(15)
_cell_formula_units_Z     4
_cell_measurement_reflns_used     19204
_cell_measurement_theta_min     3.00
_cell_measurement_theta_max     30.11
_cell_measurement_temperature     180.0(10)
_exptl_crystal_description     block
_exptl_crystal_colour     brown
_exptl_crystal_size_max     0.450
_exptl_crystal_size_mid     0.290
_exptl_crystal_size_min     0.230
_exptl_crystal_density_diffrn     1.746
_exptl_crystal_density_meas     ?
_exptl_crystal_density_method     'not measured'
_exptl_crystal_F_000     600.00
_exptl_absorpt_coefficient_mu     0.593
_exptl_absorpt_correction_type     numerical
_exptl_absorpt_process_details
;
(NUMABS; Higashi, 1999)
;
_exptl_absorpt_correction_T_min     0.716
_exptl_absorpt_correction_T_max     0.873
_diffrn_ambient_temperature     180(2)
_diffrn_radiation_type     'Mo K\a'
_diffrn_radiation_wavelength     0.71075
_diffrn_measurement_device_type     'Rigaku R-AXIS RAPIDII'
_diffrn_measurement_method     \w
_diffrn_detector_area_resol_mean     10.000
_diffrn_reflns_number     21546
_diffrn_reflns_av_R_equivalents     0.0569
_diffrn_reflns_av_unetI/netI     0.0346
_diffrn_reflns_theta_min     3.005
_diffrn_reflns_theta_max     30.020
_diffrn_reflns_theta_full     25.242
_diffrn_measured_fraction_theta_max     0.998
_diffrn_measured_fraction_theta_full     0.999
_diffrn_reflns_limit_h_min     -7
_diffrn_reflns_limit_h_max     7
_diffrn_reflns_limit_k_min     -20
_diffrn_reflns_limit_k_max     19
_diffrn_reflns_limit_l_min     -21
_diffrn_reflns_limit_l_max     22
_diffrn_standards_number     0
_diffrn_standards_interval_count     .
_diffrn_standards_decay_%     ?
_reflns_number_total     3266
_reflns_number_gt     3040
_reflns_threshold_expression     'I > 2\s(I)'
_refine_ls_structure_factor_coef     Fsqd
_refine_ls_R_factor_all     0.0380
_refine_ls_R_factor_gt     0.0333
_refine_ls_wR_factor_gt     0.0897
_refine_ls_wR_factor_ref     0.0917
_refine_ls_goodness_of_fit_ref     1.069
_refine_ls_restrained_S_all     1.069
_refine_ls_number_reflns     3266
_refine_ls_number_parameters     179
_refine_ls_number_restraints     0
_refine_ls_hydrogen_treatment     mixed
_refine_ls_weighting_scheme     calc
_refine_ls_weighting_details
            'w = 1/[\s^2^(Fo^2^)+(0.0573P)^2^+0.2007P] where P=(Fo^2^+2Fc^2^)/3'
_atom_sites_solution_hydrogens     mixed
_atom_sites_solution_primary     direct
_atom_sites_solution_secondary     difmap
_refine_ls_shift/su_max     0.001
_refine_ls_shift/su_mean     0.000
_refine_diff_density_max     0.540
_refine_diff_density_min     -0.306
_refine_ls_extinction_method     none
_refine_ls_extinction_coef     ?
loop_
    _atom_type_symbol
    _atom_type_description
    _atom_type_scat_dispersion_real
    _atom_type_scat_dispersion_imag
    _atom_type_scat_source
    'C' 'C' 0.0033 0.0016
                         'International Tables Vol C Tables 4.2.6.8 and 6.1.1.4'
    'H' 'H' 0.0000 0.0000
                         'International Tables Vol C Tables 4.2.6.8 and 6.1.1.4'
    'O' 'O' 0.0106 0.0060
                         'International Tables Vol C Tables 4.2.6.8 and 6.1.1.4'
    'N' 'N' 0.0061 0.0033
                         'International Tables Vol C Tables 4.2.6.8 and 6.1.1.4'
    'Cl' 'Cl' 0.1484 0.1585
                         'International Tables Vol C Tables 4.2.6.8 and 6.1.1.4'
_computing_data_collection
;
RAPID-AUTO (Rigaku, 2006)
;
_computing_cell_refinement
;
RAPID-AUTO (Rigaku, 2006)
;
_computing_data_reduction
;
RAPID-AUTO (Rigaku, 2006)
;
_computing_structure_solution
;
SIR92 (Altomare <i>et al.</i>,  1993)
;
_computing_structure_refinement
;
SHELXL2018 (Sheldrick, 2015<i>b</i>)
;
_computing_molecular_graphics
;
<i>ORTEP-3</i> for Windows (Farrugia, 2012) and
Mercury (Macrae <i>et al.</i>,  2006)
;
_computing_publication_material
;
CrystalStructure (Rigaku, 2018) and PLATON (Spek, 2015)
;
loop_
    _atom_site_type_symbol
    _atom_site_label
    _atom_site_fract_x
    _atom_site_fract_y
    _atom_site_fract_z
    _atom_site_U_iso_or_equiv
    _atom_site_adp_type
    _atom_site_calc_flag
    _atom_site_occupancy
    _atom_site_disorder_assembly
    _atom_site_disorder_group
    Cl Cl1 1.06653(5) 0.00389(2) 0.64704(2) 0.02517(9) Uani d 1 . .
    Cl Cl2 0.28647(6) 0.43040(2) 0.69108(2) 0.03101(9) Uani d 1 . .
    O O1 0.64834(18) -0.14266(6) 0.60507(6) 0.03198(19) Uani d 1 . .
    O O2 0.83758(17) 0.15225(5) 0.51887(5) 0.02612(17) Uani d 1 . .
    O O3 -0.17821(19) 0.55990(6) 0.63245(6) 0.03138(19) Uani d 1 . .
    O O4 0.43441(18) 0.37722(6) 0.52805(6) 0.03039(19) Uani d 1 . .
    O O5 0.70481(17) 0.29928(5) 0.42370(5) 0.02644(17) Uani d 1 . .
    N N1 0.8521(2) 0.24152(9) 0.30842(7) 0.0372(3) Uani d 1 . .
    N N2 0.4933(2) 0.33134(8) 0.27881(7) 0.0323(2) Uani d 1 . .
    C C1 0.5873(2) -0.07583(7) 0.55745(7) 0.02118(19) Uani d 1 . .
    C C2 0.7619(2) 0.00483(7) 0.56565(7) 0.02058(19) Uani d 1 . .
    C C3 0.6846(2) 0.07805(7) 0.51226(6) 0.02064(19) Uani d 1 . .
    C C4 -0.0902(2) 0.53136(7) 0.57314(7) 0.0233(2) Uani d 1 . .
    C C5 0.1390(2) 0.46653(7) 0.58624(7) 0.0238(2) Uani d 1 . .
    C C6 0.2263(2) 0.43578(7) 0.51801(7) 0.0236(2) Uani d 1 . .
    C C7 0.6858(2) 0.29121(7) 0.34329(7) 0.0224(2) Uani d 1 . .
    C C8 0.7865(2) 0.24974(8) 0.21442(8) 0.0275(2) Uani d 1 . .
    H H8A 0.737465 0.189643 0.185683 0.033 Uiso calc 1 . .
    H H8B 0.943169 0.276222 0.195803 0.033 Uiso calc 1 . .
    C C9 0.5369(3) 0.31466(9) 0.19376(8) 0.0325(2) Uani d 1 . .
    H H9A 0.578932 0.372186 0.166986 0.039 Uiso calc 1 . .
    H H9B 0.372898 0.285493 0.153938 0.039 Uiso calc 1 . .
    H H1N 0.989(4) 0.2121(14) 0.3405(14) 0.059(6) Uiso d 1 . .
    H H2N 0.381(4) 0.3687(13) 0.2915(12) 0.041(5) Uiso d 1 . .
    H H2 0.766(4) 0.1933(16) 0.4861(14) 0.056(6) Uiso d 1 . .
    H H4 0.476(4) 0.3613(13) 0.4811(13) 0.045(5) Uiso d 1 . .
loop_
    _atom_site_aniso_label
    _atom_site_aniso_U_11
    _atom_site_aniso_U_22
    _atom_site_aniso_U_33
    _atom_site_aniso_U_12
    _atom_site_aniso_U_13
    _atom_site_aniso_U_23
    Cl1 0.02251(14) 0.02897(15) 0.02081(14) -0.00049(8) 0.00027(10) 0.00183(8)
    Cl2 0.03685(16) 0.03457(16) 0.02165(15) 0.00812(10) 0.00789(11) 0.00275(9)
    O1 0.0284(4) 0.0277(4) 0.0345(4) -0.0009(3) -0.0007(3) 0.0114(3)
    O2 0.0273(4) 0.0226(4) 0.0252(4) -0.0031(3) 0.0014(3) 0.0039(3)
    O3 0.0355(4) 0.0356(4) 0.0262(4) 0.0082(3) 0.0138(3) -0.0009(3)
    O4 0.0333(4) 0.0350(4) 0.0243(4) 0.0124(3) 0.0100(3) 0.0016(3)
    O5 0.0319(4) 0.0244(4) 0.0230(4) 0.0017(3) 0.0071(3) 0.0006(3)
    N1 0.0378(6) 0.0468(6) 0.0272(5) 0.0224(5) 0.0093(4) 0.0057(4)
    N2 0.0336(5) 0.0411(5) 0.0240(5) 0.0163(4) 0.0106(4) 0.0045(4)
    C1 0.0207(4) 0.0220(4) 0.0204(4) 0.0018(3) 0.0047(3) 0.0012(3)
    C2 0.0192(4) 0.0236(5) 0.0178(4) 0.0012(3) 0.0029(3) 0.0002(3)
    C3 0.0215(4) 0.0221(4) 0.0181(4) 0.0003(3) 0.0049(3) -0.0006(3)
    C4 0.0253(5) 0.0233(5) 0.0225(5) -0.0001(4) 0.0083(4) -0.0004(4)
    C5 0.0260(5) 0.0245(5) 0.0213(5) 0.0019(4) 0.0070(4) 0.0010(4)
    C6 0.0244(5) 0.0231(5) 0.0240(5) 0.0016(3) 0.0077(4) 0.0002(3)
    C7 0.0239(4) 0.0191(4) 0.0246(5) -0.0005(3) 0.0070(4) 0.0021(3)
    C8 0.0254(5) 0.0315(5) 0.0275(5) 0.0034(4) 0.0100(4) -0.0007(4)
    C9 0.0346(6) 0.0416(6) 0.0240(5) 0.0125(5) 0.0127(4) 0.0075(4)
_geom_special_details
;
 All esds (except the esd in the dihedral angle between two l.s. planes)
 are estimated using the full covariance matrix.  The cell esds are taken
 into account individually in the estimation of esds in distances, angles
 and torsion angles; correlations between esds in cell parameters are only
 used when they are defined by crystal symmetry.  An approximate (isotropic)
 treatment of cell esds is used for estimating esds involving l.s. planes.
;
loop_
    _geom_bond_atom_site_label_1
    _geom_bond_atom_site_label_2
    _geom_bond_site_symmetry_2
    _geom_bond_distance
    _geom_bond_publ_flag
    Cl1 C2 . 1.7169(10) ?
    Cl2 C5 . 1.7145(11) ?
    O1 C1 . 1.2230(13) ?
    O2 C3 . 1.3165(12) ?
    O2 H2 . 0.81(2) ?
    O3 C4 . 1.2168(13) ?
    O4 C6 . 1.3264(12) ?
    O4 H4 . 0.86(2) ?
    O5 C7 . 1.2609(13) ?
    N1 C7 . 1.3338(14) ?
    N1 C8 . 1.4455(15) ?
    N1 H1N . 0.85(2) ?
    N2 C7 . 1.3397(14) ?
    N2 C9 . 1.4464(15) ?
    N2 H2N . 0.849(19) ?
    C1 C2 . 1.4537(14) ?
    C1 C3 3_656 1.5092(14) ?
    C2 C3 . 1.3560(14) ?
    C4 C5 . 1.4612(14) ?
    C4 C6 3_566 1.5045(15) ?
    C5 C6 . 1.3504(15) ?
    C8 C9 . 1.5348(15) ?
    C8 H8A . 0.9900 ?
    C8 H8B . 0.9900 ?
    C9 H9A . 0.9900 ?
    C9 H9B . 0.9900 ?
loop_
    _geom_angle_atom_site_label_1
    _geom_angle_atom_site_label_2
    _geom_angle_atom_site_label_3
    _geom_angle_site_symmetry_1
    _geom_angle_site_symmetry_3
    _geom_angle
    _geom_angle_publ_flag
    C3 O2 H2 . . 114.1(14) ?
    C6 O4 H4 . . 115.8(13) ?
    C7 N1 C8 . . 112.92(10) ?
    C7 N1 H1N . . 121.2(15) ?
    C8 N1 H1N . . 125.7(15) ?
    C7 N2 C9 . . 112.46(10) ?
    C7 N2 H2N . . 119.3(12) ?
    C9 N2 H2N . . 127.5(12) ?
    O1 C1 C2 . . 123.17(9) ?
    O1 C1 C3 . 3_656 117.64(9) ?
    C2 C1 C3 . 3_656 119.19(8) ?
    C3 C2 C1 . . 121.28(9) ?
    C3 C2 Cl1 . . 121.68(8) ?
    C1 C2 Cl1 . . 117.03(7) ?
    O2 C3 C2 . . 122.48(9) ?
    O2 C3 C1 . 3_656 117.99(9) ?
    C2 C3 C1 . 3_656 119.53(9) ?
    O3 C4 C5 . . 123.19(10) ?
    O3 C4 C6 . 3_566 118.08(10) ?
    C5 C4 C6 . 3_566 118.73(9) ?
    C6 C5 C4 . . 120.92(9) ?
    C6 C5 Cl2 . . 121.94(8) ?
    C4 C5 Cl2 . . 117.13(8) ?
    O4 C6 C5 . . 122.18(10) ?
    O4 C6 C4 . 3_566 117.46(9) ?
    C5 C6 C4 . 3_566 120.35(9) ?
    O5 C7 N1 . . 125.87(10) ?
    O5 C7 N2 . . 125.24(10) ?
    N1 C7 N2 . . 108.88(10) ?
    N1 C8 C9 . . 102.65(9) ?
    N1 C8 H8A . . 111.2 ?
    C9 C8 H8A . . 111.2 ?
    N1 C8 H8B . . 111.2 ?
    C9 C8 H8B . . 111.2 ?
    H8A C8 H8B . . 109.2 ?
    N2 C9 C8 . . 102.92(9) ?
    N2 C9 H9A . . 111.2 ?
    C8 C9 H9A . . 111.2 ?
    N2 C9 H9B . . 111.2 ?
    C8 C9 H9B . . 111.2 ?
    H9A C9 H9B . . 109.1 ?
loop_
    _geom_torsion_atom_site_label_1
    _geom_torsion_atom_site_label_2
    _geom_torsion_atom_site_label_3
    _geom_torsion_atom_site_label_4
    _geom_torsion_site_symmetry_1
    _geom_torsion_site_symmetry_2
    _geom_torsion_site_symmetry_3
    _geom_torsion_site_symmetry_4
    _geom_torsion
    _geom_torsion_publ_flag
    O1 C1 C2 C3 . . . . -179.04(11) ?
    C3 C1 C2 C3 3_656 . . . 0.34(16) ?
    O1 C1 C2 Cl1 . . . . -0.19(14) ?
    C3 C1 C2 Cl1 3_656 . . . 179.19(7) ?
    C1 C2 C3 O2 . . . . 179.32(9) ?
    Cl1 C2 C3 O2 . . . . 0.52(15) ?
    C1 C2 C3 C1 . . . 3_656 -0.34(16) ?
    Cl1 C2 C3 C1 . . . 3_656 -179.14(7) ?
    O3 C4 C5 C6 . . . . 178.94(11) ?
    C6 C4 C5 C6 3_566 . . . -0.60(17) ?
    O3 C4 C5 Cl2 . . . . -0.07(15) ?
    C6 C4 C5 Cl2 3_566 . . . -179.61(8) ?
    C4 C5 C6 O4 . . . . 179.73(10) ?
    Cl2 C5 C6 O4 . . . . -1.31(16) ?
    C4 C5 C6 C4 . . . 3_566 0.61(17) ?
    Cl2 C5 C6 C4 . . . 3_566 179.57(8) ?
    C8 N1 C7 O5 . . . . -176.92(10) ?
    C8 N1 C7 N2 . . . . 3.23(15) ?
    C9 N2 C7 O5 . . . . 175.71(11) ?
    C9 N2 C7 N1 . . . . -4.43(15) ?
    C7 N1 C8 C9 . . . . -0.84(14) ?
    C7 N2 C9 C8 . . . . 3.73(14) ?
    N1 C8 C9 N2 . . . . -1.64(13) ?
loop_
    _geom_hbond_atom_site_label_D
    _geom_hbond_atom_site_label_H
    _geom_hbond_atom_site_label_A
    _geom_hbond_site_symmetry_A
    _geom_hbond_distance_DH
    _geom_hbond_distance_HA
    _geom_hbond_distance_DA
    _geom_hbond_angle_DHA
    _geom_hbond_publ_flag
    O2 H2 O5 . 0.81(2) 1.82(2) 2.6090(11) 164(2) y
    O4 H4 O5 . 0.86(2) 1.88(2) 2.6635(12) 151.0(19) y
    N1 H1N O1 3_756 0.85(2) 2.06(2) 2.9003(15) 168(2) y
    N2 H2N O3 3_566 0.85(2) 2.06(2) 2.8654(15) 158.6(17) y
_shelx_space_group_comment
;
The symmetry employed for this shelxl refinement is uniquely defined
by the following loop, which should always be used as a source of
symmetry information in preference to the above space-group names.
They are only intended as comments.
;
_shelx_estimated_absorpt_T_min     0.776
_shelx_estimated_absorpt_T_max     0.876
_shelx_hkl_file
;
   0  -1  -258399.41 3382.00
   0  -1   262009.40 3433.80
   0   1   262603.13 3630.52
   0   1  -255127.88 3239.89
   0  -1  -263743.44 3667.67
   0  -1   255002.51 3237.84
   0   2   1  103.40   19.55
   0  -2   1  145.28   14.38
   0  -2   1  114.88   16.78
   0   2  -1  124.89   14.07
   0  -2  -1  120.49   17.43
   0  -2  -1  127.21   11.50
   0   2  -1  130.17   26.82
   0   2  -2 127302.  10040.
   0  -2  -2 133977.  10536.
   0   2  -2 140895.  10857.
   0  -2  -2 140601.  10857.
   0   2   2 120421.   9185.
   0  -2   2 119414.   9234.
   0  -2   2 144401.  10799.
   0   0   3   43.56   18.53
   0   0   3  106.95   22.10
   1   0  -1  136.11   31.41
  -1   0   1   69.98   26.40
   1   0  -1  235.26   31.65
  -1   0   1  102.15   22.46
   0   3   0   32.54   19.75
   0  -3   0   82.04   23.64
  -1   0   0 1993.36  131.12
  -1   0   0 2241.91  105.12
   1   0   0 1898.41   87.03
   1   0   0 2217.07   96.11
   0  -1  -3 7942.99  275.42
   0  -1   3 7387.43  279.69
   0   1   3 7123.41  240.22
   0  -1  -3 7803.21  285.05
   0   1   3 7466.20  300.50
  -1  -1   153204.10 3120.93
   1   1  -155788.25 3243.82
   1  -1  -150298.47 2935.42
  -1   1   156880.66 3409.84
   1  -1  -153282.91 3118.32
   1   1  -150933.97 2924.13
  -1  -1   157439.31 3380.00
  -1   1   152200.43 3180.69
  -1   0   233431.97 1730.06
  -1   0   232985.97 1671.47
   1   0  -230795.84 1545.86
   1   0  -232514.15 1703.25
   0   3   1  396.65   39.83
   0   3  -1  349.01   29.99
   0  -3  -1  477.63   46.22
   0   3  -1  329.58   26.14
   0  -3  -1  445.02   24.93
   0  -3   1  418.83   36.08
   0  -3   1  376.49   28.94
  -1   1   041254.51 2282.78
   1  -1   047583.41 2648.33
  -1  -1   046023.99 2623.71
   1   1   047336.92 2631.75
  -1   1   049231.11 2781.02
  -1  -1   044814.90 2475.55
   1  -1   043636.53 2429.09
   1   1   040666.94 2288.20
   1  -1  -2   98.60   33.31
  -1   1   2   89.18   30.02
  -1   1   2  165.86   34.96
   1   1  -2   97.31   23.15
   1   1  -2  124.52   25.88
   1  -1  -2   90.52   30.35
  -1  -1   2  115.38   24.70
  -1   0  -1   53.50   20.23
   1   0   1   21.19   21.90
  -1   0  -1   22.27   27.13
   1   0   1   34.79   35.84
   0  -2  -3 8449.36  332.21
   0  -2   3 8257.68  333.76
   0   2   3 8075.20  356.54
   0   2   3 9444.05  365.40
   0   2  -3 8746.94  355.78
  -1  -2   181327.74 5311.29
   1  -2  -171425.08 4671.89
   1   2  -174201.89 4748.61
  -1  -2   178584.32 5167.80
  -1   2   176529.43 5133.40
  -1   2   174981.14 4955.84
   1  -2  -178550.64 5179.47
   1   2  -176081.26 4987.85
  -1   1  -174691.14 4929.61
   1  -1   177126.18 5269.39
   1   1   174542.35 4871.69
  -1  -1  -176357.09 5052.79
   1   1   176389.32 5065.77
   1  -1   183193.92 5497.20
  -1  -1  -183955.72 5558.80
  -1   1  -182844.36 5591.59
   0  -3  -245214.68 2370.99
   0  -3   242781.63 2334.31
   0  -3  -248280.16 2709.19
   0  -3   245835.46 2446.77
   0   3   241092.55 2266.32
   0   3  -241487.03 2298.66
   0   3  -241281.09 2203.28
  -1   0   3   19.07   20.60
  -1   0   3   31.02   24.85
   1   0  -3   20.45   18.90
   1   0  -3   12.24   21.80
  -1   2   0 206097.  18711.
  -1  -2   0 196544.  17852.
   1  -2   0 212986.  19505.
   1  -2   0 200242.  18287.
  -1   2   0 202091.  18801.
  -1  -2   0 200583.  18066.
   1   2   0 197828.  18122.
   1   2   0 198060.  17790.
  -1  -2   212479.37  512.73
  -1   2   212516.70  547.91
   1  -2  -213533.83  585.33
   1   2  -212626.54  516.76
  -1  -2   211713.69  486.27
  -1   2   213847.45  679.64
   1   2  -211452.35  459.84
   1  -2  -210971.75  544.90
  -1  -1   3 135236.  10446.
   1   1  -3 115223.   8743.
   1  -1  -3 126514.   9646.
   1  -1  -3 109352.   8459.
   1   1  -3 132774.  10017.
  -1  -1   3 126138.   9825.
  -1   1   3 120330.   9414.
  -1   1   3 121478.   9357.
   0   0   4 7398.18  352.71
   0   0   4 6735.20  264.22
   0   0  -4   -6.03    2.66
   0  -1  -425213.35 1201.83
   0   1   422146.10  968.07
   1   2   196342.08 6848.13
   0   1  -423698.19  975.33
   0  -1  -424619.86 1128.47
   0  -1   425087.46 1203.35
   1   2   1 111168.   8144.
   1  -2   198947.06 7199.10
   0   1  -424795.17 1018.83
  -1  -2  -1 100816.   7270.
   0   1   420453.02  949.63
  -1   2  -1 118496.   8819.
   0  -1   421404.67 1005.15
   1  -2   1 111220.   8112.
  -1  -2  -1 102447.   7489.
  -1   2  -1 105908.   7703.
  -1   0  -237316.61 2031.40
  -1   0  -249399.78 2776.04
   1   0   240158.95 2186.50
   1   0   239063.54 2116.73
   0   4   072219.46 4698.68
   0  -4   076125.14 5030.64
   0   4   063695.09 3963.12
   1   2  -3 141954.  11649.
   1  -2  -3 144816.  11790.
  -1   2   3 137136.  11339.
   1  -2  -3 143984.  11835.
  -1  -2   3 157980.  12803.
  -1   2   3 144686.  11852.
   1   2  -3 154570.  12520.
  -1  -2   3 158303.  13048.
   1   1   2 1390.31   70.40
  -1  -1  -2 1597.16  116.69
   1  -1   2 1446.31   89.78
  -1   1  -2 1823.18  121.24
   1  -1   2 1420.84   69.46
  -1  -1  -2 1947.95  104.02
   1   1   2 1436.14   74.00
   0   4  -1 190624.  17211.
   0  -4   1 166038.  14467.
   0  -4   1 207521.  18330.
   0  -4  -1 210289.  18582.
   0  -4  -1 211979.  19399.
   0   4   1 189587.  16702.
   0   4  -1 186657.  16824.
   0   3  -322515.74 1069.11
   0   3  -320943.02  920.06
   0   3   321952.92 1006.61
   0  -3  -325349.00 1200.61
   0  -3   320733.33  879.80
   0  -3  -321041.14  931.87
   0  -3   321608.49  998.70
  -1   3   1 3751.55  245.90
   1  -3  -1 3751.66  172.92
  -1   3   1 3485.46  155.85
   1  -3  -1 3840.34  176.16
   1   3  -1 4182.98  175.10
   1   3  -1 3468.24  117.09
  -1  -3   1 3752.48  158.42
  -1  -3   1 4186.41  179.26
   1   0  -4 591048.  81027.
  -1   0   4 569263.  77390.
  -1   0   4 629767.  84545.
   1   0  -4 653227.  89208.
  -1   3   0 757698. 113139.
   1   3   0 750563. 111684.
  -1  -3   0 759686. 113132.
   1  -3   0 778973. 115424.
   1   3   0 722814. 105714.
  -1  -3   0 739958. 108888.
  -1   3   0 829655. 123071.
   1  -3   0 780608. 115640.
   1  -1  -495983.49 6854.07
   1   1  -495416.99 6958.73
   1   1  -497223.71 6833.86
  -1  -1   493548.24 6419.57
  -1   1   490095.37 6405.48
  -1  -1   484041.15 6116.19
   1  -1  -498627.27 7190.90
  -1   1   4 103039.   7147.
   0  -2   4 120298.   9135.
   0  -2   4 104826.   7993.
   0  -2  -4 115080.   8684.
   0   2   4 119613.   8975.
   0   2   4 105167.   7772.
   0  -2  -4 124226.   9473.
   0  -2   4 116038.   8138.
   1  -3  -268952.05 4441.71
   1  -3  -266349.15 4182.60
   1   3  -265020.59 4116.72
  -1  -3   259848.96 3693.13
  -1   3   262847.66 3926.90
   1   3  -260861.53 3765.92
  -1   3   264830.25 4085.64
  -1  -3   263430.76 3908.66
   0   4   2 114959.   8939.
   0   4  -2 104161.   7753.
   0  -4  -2 113978.   8137.
   0  -4   2 131879.  10178.
   0  -4  -2 125049.   9446.
   0   4  -2 107867.   8052.
   0  -4   2 130226.  10042.
   1   2   2   22.86   22.29
   1  -2   2   50.67   19.03
  -1  -2  -2   26.13   21.63
  -1   2  -2   65.90   18.48
  -1  -2  -2   79.29   22.98
  -1   2  -2   50.98   37.90
   1   2   2   10.36   14.46
   1  -2   2   78.26   28.06
  -1  -3  -171896.95 4773.56
   1  -3   176439.60 4949.73
  -1   3  -179517.93 5546.62
   1   3   166904.25 4385.11
   1   3   166333.92 4086.28
   1  -3   173118.48 4732.19
  -1   3  -182641.03 5562.98
  -1  -3  -171860.40 4638.46
   1  -2  -4 509807.  64756.
  -1   2   4 475427.  58500.
   1  -2  -4 459891.  57829.
  -1   2   4 437830.  54603.
   1   2  -4 525792.  65652.
  -1  -2   4 454928.  56398.
   1   2  -4 469298.  58971.
  -1  -2   4 494684.  60369.
  -1  -3   324969.15 1322.80
  -1   3   330047.52 1506.73
  -1  -3   325577.94 1294.96
   1   3  -326367.04 1352.90
   1   3  -327429.90 1335.21
   1  -3  -325324.09 1245.03
  -1   3   327423.38 1382.67
   1  -3  -326890.97 1377.85
   1   0   3   47.03   28.97
  -1   0  -3    6.80   21.03
  -1   0  -3    7.45   33.88
   1   0   3  117.09   21.50
   0   0   5   -0.65   11.85
   0   0  -5    0.00    2.08
   0   0   5    0.66   13.14
  -1  -1  -3 6229.69  229.56
  -1   1  -3 5775.58  293.19
   1   1   3 6616.74  262.75
   1  -1   3 6930.46  260.12
   1   1   3 6943.30  326.43
  -1   1  -3 5717.66  201.34
   1  -1   3 6992.16  298.45
   0  -3   431728.64 1756.17
   0  -3  -435545.20 1859.40
   0  -3  -430624.15 1510.39
   0   3  -434322.10 1617.17
   0   3   431019.61 1601.42
   0   3  -430854.79 1648.51
   0   3   432521.42 1668.41
   0  -3   437789.91 1827.49
   0  -1   534788.05 1850.75
   0  -1  -533161.05 1684.71
   0   1   534237.27 1748.36
   0   1   531527.69 1645.63
   0  -1   531781.26 1737.70
   0   1  -536844.87 1747.55
   0  -1  -540389.85 2121.41
   0  -4  -315517.04  603.44
   0   4  -312623.71  500.75
  -1   0   5   82.76   65.94
  -1   0   5  183.91   40.25
   0  -4   316987.68  687.78
   0   4   313169.54  585.08
   0   4  -313387.50  593.13
   0  -4   313474.67  589.33
   1   0  -5   18.52   26.65
   0  -4  -314419.08  656.39
   1   0  -5   58.67   16.00
  -1   4   1 611835.  86965.
   1  -4  -1 607928.  81913.
  -1  -4   1 676243.  94943.
  -1   4   1 720765. 102428.
   1  -4  -1 621876.  84521.
  -1  -4   1 679821.  96451.
   1   4  -1 588352.  79858.
   1   4  -1 557085.  74565.
  -1   3  -265008.09 3971.57
   1  -3   262342.46 3858.24
  -1  -3  -260563.17 3602.83
  -1   3  -259778.02 3818.67
  -1  -3  -256839.72 3530.10
   1  -3   261842.23 3780.12
   1   3   256100.94 3330.29
   1   3   254919.67 3439.36
   0  -5   0   19.18   23.11
   0   5   0   21.05   16.18
   0   5   0   14.45   18.79
  -1  -4   0 445243.  54352.
   1  -4   0 467514.  58333.
   1  -4   0 476236.  59855.
  -1   4   0 441162.  55084.
   1   4   0 463977.  56943.
   1   4   0 493979.  62219.
  -1  -4   0 477386.  59186.
  -1   4   0 514878.  63748.
   1   1  -5 8535.17  307.26
  -1   1   5 7858.25  340.52
   1   1  -5 7705.57  329.30
  -1   1   5 7967.13  350.98
  -1  -1   5 7853.24  339.76
   1  -1  -5 7598.67  319.36
  -1  -1   5 7531.83  297.95
   1  -1  -5 8791.01  397.03
  -1  -4   233462.62 1704.96
   1   4  -232334.05 1703.80
   1  -4  -235897.50 1946.07
   1  -4  -229516.19 1595.44
  -1   4   232464.32 1687.24
   1   4  -233597.40 1740.25
  -1   4   228863.52 1496.18
  -1  -4   232166.52 1603.21
   0   5  -113068.02  572.30
   0  -5   114156.57  619.96
   0   5   112789.90  561.14
   0   5  -112336.03  529.11
   0  -5  -113835.68  627.75
   0  -5  -115410.73  590.32
   0  -5   113704.46  587.78
  -1  -2  -355564.56 3230.56
   1   2   345908.75 2744.38
  -1  -2  -347591.04 2806.67
   1  -2   352502.45 3122.94
   1   2   353085.06 3058.32
  -1   2  -352696.01 2954.92
  -1   2  -340820.24 2534.66
   1  -2   355096.58 3287.21
   1  -3  -419119.07  878.49
   1  -3  -421993.75 1056.90
   1   3  -422403.03 1047.22
  -1  -3   419742.11  843.36
   1   3  -419045.05  882.77
  -1   3   420374.59 1015.83
  -1  -3   418950.54  887.14
  -1   3   418053.25  822.75
   0  -2   5 1468.34   81.38
   0  -2  -5 1881.52   82.23
   0   2   5 1684.57   78.34
   0  -2   5 1682.08  100.49
   0   2   5 1516.21   64.54
   0  -2  -5 1689.62   79.38
  -1  -4  -112557.04  471.05
   1  -4   111956.85  537.94
  -1  -4  -112073.14  625.96
   1   4   113529.61  627.67
  -1   4  -113113.89  600.63
   1  -4   111327.83  502.38
   1   4   112745.19  473.95
  -1   4  -111386.50  489.90
  -1  -2   5 301269.  32298.
  -1   2   5 314743.  33693.
   1   2  -5 324132.  36145.
   1  -2  -5 337332.  37835.
   1   2  -5 371531.  41023.
  -1  -2   5 314249.  32819.
   1  -2  -5 370115.  41464.
  -1   2   5 297936.  31475.
   0  -5  -2 6013.28  333.33
   0   5   2 5731.33  246.30
   0  -5   2 6283.68  281.12
   0   5  -2 5361.77  204.62
   0  -5   2 6960.24  273.61
   0  -5  -2 6390.21  205.46
   0   5  -2 5620.27  218.42
  -1  -4   3 107412.   7623.
   1   4  -396148.75 6890.70
   1   4  -3 107062.   7759.
   1  -4  -3 108066.   7770.
  -1   4   393012.90 6692.89
  -1  -4   3 100680.   7329.
   1  -4  -394190.48 6961.38
  -1   4   395360.22 6888.73
   1   0   4  502.87   53.62
  -1   0  -4  432.54   73.75
  -1   0  -4  431.62   29.64
   1   0   4  409.03   32.17
   0   4  -4 162493.  13970.
   0   4   4 184512.  15685.
   0  -4  -4 152901.  12656.
   0  -4  -4 186474.  15977.
   0   4  -4 153770.  12710.
   0   4   4 177802.  15387.
   0  -4   4 171644.  15054.
   0  -4   4 157111.  13324.
  -1   1  -4  186.87   43.09
  -1  -1  -4  187.72   30.70
   1  -1   4  228.95   40.00
   1   1   4  214.23   48.92
   1   1   4  235.60   37.28
   1  -1   4  236.23   46.13
  -1  -1  -4  215.88   25.16
  -1   1  -4  184.39   20.83
  -1   3  -3 367944.  42248.
   1  -3   3 425185.  49025.
   1  -3   3 363150.  41662.
  -1  -3  -3 384628.  43248.
   1   3   3 341117.  38940.
  -1   3  -3 346694.  38942.
   1   3   3 411477.  47768.
  -1  -3  -3 362509.  41045.
   0  -3   5  338.62   13.91
   0  -3   5  341.94   43.91
   0  -3  -5  338.59   62.22
   0   3   5  242.84   52.49
   0  -3   5  364.28   51.75
   0  -3   5  351.41   16.12
   0  -3  -5  263.28   24.15
   0   3   5  311.51   30.29
   1   4   270723.77 4219.40
   1   4   261274.24 4009.23
  -1  -4  -261526.27 3791.95
  -1   4  -261622.68 3901.38
  -1   4  -261179.32 3698.24
   1  -4   267928.31 4346.30
  -1  -4  -253063.47 3087.06
   1  -4   259275.90 3875.27
   1   0  -684168.52 5761.64
   1   0  -683410.76 5915.70
  -1   0   665811.53 4410.91
  -1   0   668621.36 4228.61
   0   0   6 137644.  10926.
   0   0   6 126371.  10194.
   0   0  -6 1023.91   27.47
   0  -5  -399285.70 7458.47
  -1  -3   549219.81 2926.25
   0   5  -395849.07 6972.03
   1  -3  -550289.86 3003.79
   0   5   3 102037.   7888.
   0  -5  -3 105126.   7256.
   1   3  -553352.28 3052.20
  -1   3   546112.99 2645.68
   0  -5   3 117511.   8813.
  -1   3   548680.46 2948.14
   1  -3  -547616.01 2834.68
   0  -5   3 118353.   8912.
   1   3  -548273.33 2825.88
   0   5  -392472.40 6542.93
  -1  -3   549271.93 2756.29
  -1   5   148678.84 2980.70
   1   5  -149910.45 2862.13
  -1  -5   161030.83 3716.04
   1   5  -159748.30 3648.51
   1  -5  -156219.74 3332.09
   1  -5  -149644.58 3052.15
  -1  -5   162973.08 3662.77
  -1   5   156867.98 3510.59
  -1  -4   433478.02 1770.59
   1  -4  -434953.12 1812.21
   1   4  -433912.80 1754.85
   1  -4  -432000.00 1853.22
   1   4  -433750.54 1762.56
  -1  -4   430409.30 1567.74
  -1   4   433425.85 1839.12
  -1   4   433111.63 1731.32
   1  -1  -6  164.13   26.50
  -1   1   6  177.34   37.11
   1   1  -6  170.88   34.82
   1   1  -6  181.57   28.27
  -1  -1   6  133.82   24.24
  -1   1   6  149.59   23.90
   1  -1  -6  206.77   60.47
  -1  -1   6  170.01   59.31
   0  -1  -690601.50 6227.93
   0   1   675460.45 5295.21
   0  -1   681821.44 5818.40
   0   1   686615.98 5848.79
   0  -1  -693515.94 6472.68
   0   1  -691228.93 6035.01
   0  -1   683275.53 5666.58
   1   2   4  784.84   49.97
  -1  -2  -4  686.42   41.42
  -1  -2  -4  656.97   43.10
  -1   2  -4  644.02   67.81
   1  -2   4  661.06   37.88
   1  -2   4  791.37   75.41
  -1   2  -4  550.43   45.65
   1   2   4  723.53   51.37
  -2   0   2   17.68   24.30
   2   0  -2   43.53   25.24
  -2   0   2   23.98   23.79
   2   0  -2   26.20   22.85
   1   5   062542.36 4076.28
  -1  -5   055662.36 3221.63
   1  -5   062004.64 4025.27
   1   5   062920.00 3727.09
   1  -5   066480.61 4197.68
  -1   5   052175.80 3196.52
  -1   5   064949.49 4056.14
  -1  -5   064393.20 3962.10
  -2   0   1   17.56   20.32
   2   0  -1    9.96   28.69
  -2   0   1   24.83   24.85
   2   0  -1   77.20   27.58
   1  -5  -234558.11 1824.47
  -1  -5   240884.16 2192.30
  -1   5   237399.30 2040.93
   1  -5  -233992.87 1896.03
  -1  -5   238094.60 1990.37
   1   5  -239146.32 2132.77
   1   5  -235588.74 1817.79
  -1   5   232469.86 1770.65
   2  -1  -2 6821.78  296.68
  -2   1   2 7382.45  341.20
   2   1  -2 7160.94  316.85
   2   1  -2 7083.95  296.56
  -2  -1   2 6924.29  376.64
  -2  -1   2 7838.88  336.17
   2  -1  -2 7429.56  330.86
  -2  -1   1 211100.  19886.
   2   1  -1 210857.  20172.
  -2   1   1 207133.  19491.
  -2  -1   1 225907.  21049.
  -2   1   1 199842.  19177.
   2  -1  -1 207877.  19671.
   2  -1  -1 209469.  20052.
   2   1  -1 248882.  23428.
   2   0  -3   16.96   20.86
  -2   0   3   23.22   21.58
   2   0  -3    1.52   19.77
  -2   0   3    8.48   26.56
   0   6   0 5978.47  202.55
   0  -6   0 5918.28  259.57
   0   6   0 5525.99  229.84
  -2   1   359721.20 3946.76
   2  -1  -359570.66 3876.14
   2  -1  -364687.49 4116.24
  -2  -1   365957.09 4317.71
  -2   1   371134.79 4551.15
  -2  -1   369075.24 4408.02
   2   1  -365159.78 4217.93
   2   1  -369606.08 4396.09
  -2   0   0 100770.   7540.
  -2   0   0 107905.   8103.
   2   0   0 104166.   7814.
   2   0   0 103345.   7750.
  -1  -5  -1  884.55  105.09
   1   5   1 1065.62   30.83
   1  -5   1  948.85   70.61
   1   5   1  972.65   73.87
  -1   5  -1 1128.20   90.42
  -1  -5  -1 1129.35   33.64
   1  -5   1  952.05   75.97
  -1  -2   6 6473.39  209.77
   1  -2  -6 8713.71  356.03
  -1   2   6 5996.51  222.22
  -1  -2   6 6712.74  349.38
   1   2  -6 7292.90  251.51
   1  -2  -6 7948.72  390.36
  -1   2   6 7493.83  307.24
   0  -2   6 9903.42  488.37
   0  -2   611567.68  522.07
   0   2   611968.80  503.12
   0   2   610869.62  447.07
   0  -2  -610557.13  417.86
   0  -2  -612301.45  497.60
   0  -6  -121307.79  907.38
   0   6  -122641.84 1033.83
   0   6   120118.33  980.36
   0  -6  -122009.76 1101.01
   0   6  -121996.47 1039.10
   0  -6   124433.89 1148.10
   0  -6   124131.85 1194.31
  -2   1   038876.77 2134.17
  -2   1   038989.94 2226.88
   2   1   039513.22 2260.23
  -2  -1   038804.77 2281.54
   2   1   037560.35 2134.05
   2  -1   041499.22 2301.19
   2  -1   037040.09 2199.89
  -2  -1   038255.44 2097.25
   1  -5  -3 147359.  12669.
  -1   5   3 147464.  12292.
  -1  -5   3 152072.  12736.
   1   5  -3 162678.  13544.
   1   5  -3 172779.  14632.
  -1  -5   3 157106.  13101.
   1  -5  -3 145865.  12177.
  -1   5   3 149183.  12469.
  -2  -2   214857.94  667.41
  -1   4  -341871.89 2296.91
   1  -4   345862.30 2602.30
  -1  -4  -343626.55 2341.92
   1   4   345975.34 2727.51
   2  -2  -216928.23  782.62
   2   2  -215517.32  762.20
   1  -4   346266.12 2802.12
  -2  -2   215809.85  721.78
   2   2  -215884.90  751.01
  -1   4  -345746.41 2693.57
  -2   2   215353.38  728.23
  -1  -4  -343205.06 2443.12
   1   4   344042.49 2398.82
   2  -2  -215942.92  757.24
  -2   2   215810.22  710.21
  -2   2   1 151584.  13304.
   2  -2  -1 148188.  12434.
  -2  -2   1 173809.  15031.
  -2  -2   1 165750.  14211.
  -2   2   1 166628.  14308.
   2   2  -1 158831.  13510.
   2  -2  -1 143323.  12376.
   2   2  -1 164947.  13707.
  -2   0   4 9616.02  431.80
  -2   0   410481.50  440.13
   2   0  -410172.02  440.67
   2   0  -410726.40  470.28
   0  -4  -545235.96 2632.13
   0   4  -543221.64 2275.64
   0   4   545072.96 2526.99
   0  -4  -544719.06 2483.09
   0  -4   539839.23 2264.26
   0   4   544201.78 2413.26
   0  -4   544597.63 2340.41
   1   3   415124.72  774.23
   1  -3   414801.97  686.68
  -1   3  -412247.46  517.63
  -1  -3  -412307.20  590.00
   1   3   413878.90  570.56
   1  -3   412895.81  534.53
  -1  -3  -413465.11  543.27
  -1   3  -413740.65  643.38
  -2   2   367951.78 4412.32
   2  -2  -364341.12 4218.29
   2   2  -367772.87 4290.43
  -2  -2   369334.43 4348.16
  -2  -2   362482.17 4014.75
   2   2  -367562.22 4388.79
   2  -2  -362880.24 4024.34
  -2   2   358144.72 3802.21
   0  -5   442629.60 2341.89
   0  -5   444504.78 2573.74
   0   5  -440208.00 2356.73
   0  -5  -441608.94 2371.09
   0  -5  -438383.67 1994.53
   0   5  -439652.21 2078.43
   0   5   438251.42 2141.20
   0  -6  -213965.36  650.08
   0   6  -213167.57  561.46
   0   6   212580.18  635.95
   0   6  -213448.85  571.09
   0  -6   214611.21  657.18
   0  -6   215421.31  684.23
   1   0   5   30.91   26.82
  -1   0  -5   13.48   19.75
   1   0   5   66.07   30.79
  -1   0  -5   11.49   11.44
   2  -1  -478382.12 5340.19
  -2   1   481118.91 5503.36
   2   1  -477864.61 5278.21
  -2   1   475402.60 5291.94
  -2  -1   490883.68 6145.80
   2  -1  -476267.89 5107.17
   2   1  -472542.18 4841.64
  -2  -1   475771.75 5280.07
  -1  -4   5  713.11   59.17
  -1  -4   5  674.27   30.23
  -1   4   5  820.54   60.03
   1  -4  -5  737.92   74.95
   1   4  -5  781.78   38.50
  -1   4   5  765.05   52.78
   1  -4  -5  787.99   62.71
   1   4  -5  718.39   87.04
  -2  -2   0  171.63   34.53
   2   0   1   55.01   27.84
   2  -2   0  167.98   37.54
   2   0   1   59.19   45.13
  -2   2   0  152.51   44.89
   2   2   0  156.23   38.66
   2  -2   0  142.50   61.37
  -2   2   0  153.57   36.01
  -2  -2   0  188.17   34.12
  -2   0  -1   33.85   44.97
  -2   0  -1   22.66   22.46
   2   2   0  224.19   33.77
  -1  -1  -5 282121.  29510.
  -1  -1  -5 289242.  29980.
  -1   1  -5 308853.  31734.
   1  -1   5 316788.  33748.
  -1   1  -5 261755.  27567.
   1   1   5 337526.  35833.
   1   1   5 281881.  30032.
   1  -1   5 287693.  30387.
  -1  -5  -2  719.73   85.54
   1   5   2  815.65   65.98
   1  -5   2  807.97   54.10
   1  -5   2  792.87   61.68
  -1   5  -2  713.10   56.57
  -1   5  -2  717.99   41.14
   1   5   2  862.99   23.79
  -2   1  -164031.12 4207.79
   2  -1   164540.31 4116.34
  -2  -1  -165277.24 4234.54
   2   1   166696.44 4326.50
   2   1   162214.50 4054.99
  -2   1  -165647.78 4169.28
   2  -1   162881.70 4189.32
  -2  -1  -163485.50 4041.57
  -1   3   6 6581.10  306.62
   1   3  -6 7070.44  249.04
  -1  -3   6 6633.57  292.86
   1  -3  -6 6561.39  264.41
   1  -3  -6 6374.99  265.91
  -1  -3   6 6193.05  221.60
   1   3  -6 6306.74  263.79
  -1   3   6 6622.86  276.88
   0   3   6 132287.  10372.
   0   3   6 125534.  10079.
   0  -3  -6 130917.  10690.
   0  -3   6 138277.  11246.
   0  -3  -6 145183.  11636.
   0  -3   6 121718.   9682.
  -1   5   4 8216.48  393.74
  -1  -5   4 8861.40  370.76
   1  -5  -4 8213.93  379.26
  -1   5   4 8962.25  393.88
   1   5  -4 9796.48  393.44
   1  -5  -4 7803.19  312.98
  -1  -5   4 8641.22  363.45
   1   5  -4 8960.29  365.14
   2   2  -4 4340.23  188.36
  -2  -2   4 4252.23  266.91
   2  -2  -4 4232.86  187.87
   2   2  -4 4187.59  233.56
   2  -2  -4 4125.72  191.31
  -2   2   4 5080.07  331.19
  -2  -2   4 4718.90  203.71
  -2   2   4 4537.01  201.00
  -1   0   7   13.16   10.67
  -1   0   7    3.86   22.49
   1   0  -7   46.91   14.01
   1   0  -7   10.97   20.86
  -2   3   2 8841.45  381.64
  -2  -3   210490.11  443.86
  -2  -3   2 8964.28  385.33
   2   3  -2 8858.62  394.48
   2  -3  -2 8770.33  455.47
   2  -3  -2 9296.85  418.28
   2   3  -2 9575.75  387.76
  -2   3   2 9584.90  446.13
  -2  -3   127928.46 1481.58
  -2   3   126536.84 1350.34
  -2  -3   124811.40 1253.48
   2  -3  -125442.32 1315.43
   2   3  -126804.64 1277.39
  -2   3   126623.98 1426.59
   2  -3  -122089.04 1204.82
   2   3  -124719.99 1366.49
   1  -2   5 157365.  13539.
  -1  -2  -5 144599.  11615.
  -1   2  -5 134553.  11169.
  -1  -2  -5 139543.  11438.
  -1   2  -5 135722.  10725.
   1   2   5 173459.  14954.
   1  -2   5 150796.  12693.
   1   2   5 164008.  13937.
  -2   0   5   12.47   25.42
  -2   0   5   12.01   20.49
   2   0  -5    2.48   16.39
   2   0  -5    1.17   16.78
  -1  -1   7 1389.28   56.93
   1  -1  -7 1454.64   84.17
   1   1  -7 1430.80   80.54
   1   1  -7 1681.35   52.92
  -1   1   7 1365.88   84.36
  -1  -1   7 1523.08   93.59
   1  -1  -7 1623.90   70.59
   0  -6  -395731.86 6315.07
   0  -6   399683.46 7076.25
   0   6  -382913.67 5709.28
   0  -6   396772.34 6827.42
   0   6   381612.81 5817.66
   0  -6  -389917.94 6482.37
   0   6  -383008.62 5871.65
   2   3  -320181.98 1084.25
   2   3  -323247.30 1102.50
  -2   3   322501.70 1143.71
  -2   3   319821.13 1035.98
  -2  -3   319909.20 1029.71
   2  -3  -320903.89 1124.61
  -2  -3   320722.89  977.42
   2  -3  -322688.25 1168.96
  -1  -6   1  364.00   21.86
   1  -6  -1  271.89   33.46
  -1  -6   1  325.43   44.78
  -1   6   1  315.26   47.32
   1  -6  -1  337.70   50.49
  -1   6   1  385.47   42.36
  -2  -2  -1   46.69   21.52
   2   2   1   26.59   25.58
  -2   2  -1   24.77   31.23
   2  -2   1   32.29   40.28
   2  -2   1   28.43   25.83
  -2   2  -1   17.94   22.56
  -2  -2  -1   15.01   21.88
   2   2   1   31.54   30.03
   0   0   7    6.48   18.07
   0   0   7   22.25   19.51
   0   0  -7   82.54   14.27
   2   1  -5 6891.54  344.77
  -2  -1   5 7097.42  327.13
  -2   1   5 6272.16  298.76
  -2  -1   5 7321.53  297.85
   2  -1  -5 6600.09  294.00
   2   1  -5 6800.09  291.93
  -2   1   5 6425.98  326.61
  -1   6   019482.50  921.53
   1  -6   018058.65  814.18
  -1  -6   015536.73  733.45
  -1  -6   017827.70  873.14
  -1   6   015920.47  740.00
   1  -6   015804.50  755.07
  -1  -6   018662.39  735.66
  -1  -6   020346.63  815.93
   2  -3   0   -0.39   24.42
   2  -3   0   33.37   26.23
  -2  -3   0   37.42   24.99
  -2   3   0   30.15   25.33
   2   3   0   29.13   26.03
   2   3   0   39.46   28.20
  -2   3   0  144.84   36.77
  -1  -6   212073.93  527.23
   0  -1  -7 120537.   8625.
  -1  -6   212767.11  576.41
  -1   6   213839.89  621.49
   0  -1   794614.75 6816.10
  -1  -6   212621.70  496.28
   1  -6  -213163.03  614.91
  -1  -6   213169.97  562.15
   1  -6  -211921.40  552.54
   0  -1  -7 117708.   8492.
   0   1  -7 111534.   7723.
   0   1  -783933.36 5824.95
  -1   6   213176.04  577.49
   0   1   799983.88 7156.72
   0  -1   798578.17 7288.70
   0   1   791082.53 6657.95
  -1   4  -415741.76  749.20
  -1   4  -412973.98  525.37
   1  -4   413639.89  570.86
   1   4   413074.87  612.44
  -1  -4  -415296.61  604.58
   1   4   415045.55  595.64
   1  -4   416134.31  839.15
  -1  -4  -412822.06  571.26
  -2   0  -232515.99 1839.21
   2   0   231672.90 1718.07
  -2   0  -235618.53 1987.94
   2   0   232640.40 1730.48
   1   5   3 4075.52  126.36
  -1   2   736936.02 2100.44
   1  -2  -737783.85 2089.14
   1  -5   3 4173.86  168.42
  -1  -5  -3 3439.04  197.67
  -1  -2   740810.72 2089.20
  -1   5  -3 4189.14  202.98
  -1   2   736717.48 2019.91
   1  -2  -742361.89 2422.03
   1   2  -737841.17 2113.64
  -1  -2   738017.05 2193.71
   1  -5   3 3916.73  181.61
  -2   1  -2 3579.77  156.56
   2   1   2 3411.25  166.32
   2   1   2 3631.77  226.20
  -2  -1  -2 3387.88  210.36
  -2  -1  -2 3796.36  247.91
   2  -1   2 3821.58  174.97
  -2   1  -2 4280.11  222.15
   2  -1   2 3749.61  180.05
  -1   6  -1 8762.37  365.21
  -1  -6  -1 9839.85  450.28
  -1  -6  -1 8730.97  377.45
  -1   6  -110674.04  533.87
   1  -6   110506.18  476.59
   1  -6   110484.19  463.03
  -2   3   4 8884.42  492.77
  -2  -3   4 9400.29  413.55
   2   3  -4 9207.98  397.24
  -2   3   410142.84  444.53
   2   3  -4 8620.59  362.47
   2  -3  -410448.29  478.30
   2  -3  -4 8908.27  461.46
  -2  -3   4 8816.22  366.98
   0   5  -569522.16 4771.50
   0   5   572410.38 4772.78
   0  -5   574000.80 4896.16
   0  -5  -575340.77 5152.35
   0  -5  -577344.54 4935.03
   0  -5   571354.39 4583.21
   0   5  -576415.39 4866.96
   0   5   573761.09 4705.11
   2   2  -5 122942.   9507.
   2   2  -5 121798.   9521.
  -2   2   5 122454.   9573.
  -2  -2   5 126633.   9840.
   2  -2  -5 126452.   9811.
   2  -2  -5 109651.   8664.
  -2   2   5 122510.   9880.
  -2  -2   5 122254.   9786.
   1   4  -6 6405.24  273.61
   1   4  -6 7183.67  268.99
   1  -4  -6 6406.84  256.66
   0  -2   7 9619.92  493.76
  -1  -4   6 6084.06  223.20
   1  -4  -6 6617.25  289.90
   0  -2   710809.66  506.48
  -1  -4   6 6870.31  308.14
   0   2   710829.91  471.68
  -1   4   6 6979.45  336.43
   0   2   710454.31  438.22
   0  -2  -711144.76  487.43
   0  -2  -711239.21  508.18
  -1   4   6 6911.87  341.61
   1  -3   5  596.70   63.83
  -1   6   342754.61 2462.80
  -1  -6   345925.08 2604.48
  -1  -6   344116.17 2454.79
  -1   3  -5  608.46   46.43
  -1  -3  -5  638.29   46.11
   1   3   5  632.46   40.14
  -1  -6   345584.57 2663.41
   1  -3   5  772.31   35.63
   1  -6  -339988.43 2296.96
  -1   3  -5  577.34  103.30
  -1  -6   343545.89 2532.96
   1  -6  -348721.70 2912.12
  -1   6   346994.00 2836.06
   1   3   5  749.10   58.17
  -1  -3  -5  636.87   39.53
   0   4   6  222.58   33.22
   0  -4   6  153.72   36.56
   0  -4   6  253.57   18.58
   0  -4  -6  238.09   39.57
   0  -4   6  215.76   52.71
   0  -4  -6  248.64   26.31
   0   4   6  232.41   26.21
   0   7   0   14.10   10.91
   0  -7   0   19.59   29.84
   0  -7   0   20.20   17.85
   0   7   0    8.69   34.85
  -1  -5   530159.34 1627.65
   1  -5  -536107.54 2149.05
   1  -5  -532341.79 1682.32
   1   5  -531484.14 1687.00
  -1   5   531395.54 1648.92
  -1   5   533883.86 1780.36
   1   5  -533675.27 1786.78
  -1  -5   530235.28 1498.57
  -2  -3  -1 1943.22  127.26
  -2  -3  -1 1763.52   93.53
   2   3   1 1833.08  106.35
   2  -3   1 1895.73  107.27
  -2   3  -1 2108.46  130.83
  -2   3  -1 1809.01   91.88
   2   3   1 1707.22   75.87
   2  -3   1 1762.65   93.39
   0   7  -1 168661.  14508.
   0  -7  -1 167259.  14104.
   0   7  -1 161900.  14170.
   0   7   1 163844.  14478.
   0  -7   1 190442.  16634.
   0  -7  -1 173665.  15637.
   0  -7   1 175768.  15787.
  -2   4   2 2212.91  175.88
   2  -4  -2 2202.10  191.72
  -2  -4   2 1935.10  101.43
   2  -4  -2 1982.26  110.24
  -2  -4   2 2144.51  100.24
   2   4  -2 2152.71   89.94
   2   4  -2 2043.08  116.66
  -2   4   2 2256.17  131.82
   2   2   2 8592.93  384.02
  -2   4   1  580.21   67.66
   2   2   2 8262.99  391.60
   2   4  -1  459.84   34.26
  -2   2  -2 9632.45  463.57
  -2  -2  -2 9181.42  397.14
   2  -4  -1  508.20   66.51
  -2   4   1  519.54   59.33
   2   4  -1  478.44   93.58
  -2  -4   1  475.27   38.54
   2  -2   2 8271.64  373.40
   2  -4  -1  572.35   60.23
  -2  -2  -2 8113.01  417.72
   2  -2   2 8132.81  356.45
   0  -6  -452840.76 2948.45
   0  -6  -452846.00 3277.98
   0   6  -449227.18 2833.94
   0   6  -448442.89 3052.05
   0  -6   451017.94 2982.09
   0   6   447996.48 2874.35
   0  -6   454318.71 3312.93
  -2   0   634610.65 1980.10
  -2   0   638037.94 2119.46
   2   0  -637054.87 2041.82
   2   0  -634993.76 1914.52
   1   0   6   17.99   19.20
  -1   0  -6   -9.03   38.26
   1   0   6   22.97   24.99
  -1   0  -6   26.81   21.11
   2  -4  -3 7800.16  345.57
   2   4  -3 7715.27  312.73
  -2  -4   3 7427.23  315.42
  -2  -4   3 8091.44  338.68
   2   4  -3 8212.92  429.92
  -2   4   3 7767.24  366.70
  -2   4   3 8386.14  370.94
   2  -4  -3 8275.54  388.59
  -2  -1   6 9815.26  530.22
  -2   1   6 9851.10  458.14
   2  -1  -6 9542.43  480.10
   2   1  -6 9488.06  412.81
   2  -1  -6 9518.15  420.81
  -2  -1   6 9080.45  414.49
   2   1  -6 9618.97  407.34
  -2   1   6 8532.64  406.29
  -1   6  -265773.86 4081.10
  -1  -6  -262690.32 3949.91
  -1   6  -254815.48 3540.73
   1  -6   265091.86 4341.20
  -1  -6  -263663.45 4137.28
   1  -6   269984.87 4604.37
   1  -3  -730991.68 1660.21
   1   3  -734900.43 1857.22
  -1   3   729518.36 1617.12
  -1   3   738622.19 2087.91
  -1  -3   734193.54 1657.80
   1  -3  -733014.75 1797.20
  -1  -3   733863.97 2000.29
   1   1   6 5626.03  237.80
  -1   1  -6 6453.26  255.68
   1  -1   6 7251.06  258.82
  -1   1  -6 6926.24  320.61
  -1  -1  -6 6213.42  273.62
  -1  -1  -6 6500.55  286.30
   1  -1   6 5868.32  258.02
   1   1   6 6943.85  270.16
  -2  -4   0 1106.04   74.39
  -2   4   0 1195.25   99.64
   2   4   0 1253.28   94.04
  -2   4   0 1166.65  110.52
   2  -4   0 1143.88   83.23
   2   4   0 1376.73   80.22
  -2  -4   0 1282.53   62.77
   2  -4   0 1236.66   83.71
   0   7  -2  230.43   28.58
   0   7   2  294.94   41.13
   0   7  -2  215.28   26.56
   0  -7   2  283.19   53.64
   0  -7   2  224.45   72.44
   0  -7  -2  217.60   49.59
   0  -7  -2  177.47   16.87
  -2  -3   5  254.24   33.28
   2   3  -5  195.19   32.78
   2   3  -5  210.05   56.83
  -2   3   5  236.99   43.64
   2  -3  -5  313.34   48.44
   2  -3  -5  240.88   66.17
  -2   3   5  268.25   56.36
  -2  -3   5  289.87   46.92
  -1  -6   4 1126.77   53.49
   1  -6  -4 1075.71   79.21
  -1  -6   4 1205.86   62.97
   1  -6  -4 1348.25  106.18
  -1   6   4 1272.69   84.52
  -1  -6   4 1204.80   59.47
  -1  -6   4 1172.50   56.19
   0  -3  -7 8743.39  363.69
   0  -3  -7 8141.21  324.34
   0   3   7 8395.32  346.91
   0  -3   7 7506.43  334.22
   0   3   7 8138.37  323.45
   0  -3   7 8401.70  398.30
  -2   0  -3    8.37   43.03
   2   0   3   12.61   29.05
  -2   0  -3   90.25   24.87
   2   0   3  106.35   27.91
  -2  -4   482101.75 5561.95
  -2   4   477896.44 5324.77
   2  -4  -481505.68 5503.90
  -2   4   482147.31 5795.93
   2   4  -475081.53 5111.44
   2   4  -474585.07 5120.57
   2  -4  -476798.30 5364.67
  -2  -4   475512.32 5228.14
   2  -2  -616136.68  849.00
   2   2  -616559.85  753.47
  -2  -2   617155.49  859.30
  -2   2   618126.22  846.53
  -2  -2   617185.51  780.70
   2   2  -615497.74  716.71
   2  -2  -616472.65  769.18
  -2   2   616751.31  843.65
  -1  -5  -4 6739.06  303.35
   1  -5   4 6855.93  303.64
  -1   5  -4 6508.44  370.37
   1   5   4 6203.48  201.03
  -1  -5  -4 6088.32  313.58
   1  -5   4 6948.40  266.74
  -2   1  -3 371403.  41393.
   2   1   3 290647.  31195.
  -2  -1  -3 299560.  32774.
  -2  -1  -3 360219.  40236.
   2   1   3 301266.  31878.
   2  -1   3 276897.  29669.
  -2   1  -3 290329.  31890.
   2  -1   3 315086.  33397.
  -1   0   849379.22 3141.42
   1   0  -850610.29 3119.98
   1   0  -861726.51 3634.23
  -1  -2  -6 3494.86  146.93
   1  -2   6 2751.07  183.50
  -1   2  -6 3236.18  170.39
   1   2   6 2887.77  115.40
  -1  -2  -6 3079.08  158.33
   2  -3   238274.15 2195.04
  -2   3  -241942.47 2492.26
   2   3   241642.79 2261.49
   2  -3   239741.51 2254.00
  -2   3  -238518.59 2237.04
  -2  -3  -237775.64 2127.69
   2   3   236789.90 2249.00
  -2  -3  -242029.03 2421.67
   1  -4   5 2938.60  160.74
   1   4   5 2859.66  106.11
  -1   4  -5 2253.36   74.94
  -1   4  -5 2373.95  185.00
  -1  -4  -5 2426.52  149.03
   1   1  -840036.94 2258.26
   1  -1  -837353.85 2099.23
  -1   1   838689.34 2341.24
   1  -1  -842951.31 2333.58
  -1  -1   835235.65 1814.05
  -1  -1   836143.94 2097.70
  -1   1   846159.50 2422.98
  -2   4  -110251.10  583.49
  -2   4  -1 8718.36  376.82
   2   4   1 9708.92  378.45
  -2  -4  -1 9394.02  411.70
   2  -4   1 9247.90  426.39
  -2  -4  -110498.49  460.69
   2   4   110455.05  569.37
   2  -4   1 9942.29  454.20
   0   7  -3 168779.  15082.
   0  -7  -3 179454.  15266.
   0  -7  -3 180273.  16349.
   0   7   3 175609.  15636.
   0  -7   3 166963.  14712.
   0   7  -3 176159.  15481.
   0  -7   3 194587.  17405.
  -1  -7   1 149099.  12224.
  -1   7   1 161513.  13836.
   1  -7  -1 147365.  12702.
  -1   7   1 172515.  14687.
   1  -7  -1 154313.  12857.
  -1  -7   1 150639.  12805.
  -1  -7   1 141770.  12315.
  -1  -7   1 163986.  13523.
  -1   5   619030.89  982.84
  -1  -5   620186.97 1016.29
  -1  -5   620220.68  910.18
   1  -5  -619177.79  900.86
   1   5  -620853.24  941.63
  -1   5   620366.26 1069.62
   1  -5  -622897.88 1177.23
   1   5  -621020.40 1025.21
   0  -5   6 4344.11  200.56
   0   5   6 5184.91  186.00
   0   5   6 4688.35  199.34
   0  -5   6 5280.85  259.94
   0  -5  -6 4804.48  196.80
   0  -5   6 4482.52  153.28
   0  -5   6 4981.77  156.82
   0  -5  -6 5244.30  244.18
  -1  -6  -3 3205.64  146.53
   1  -6   3 3398.00  140.86
  -1  -6  -3 3289.43  222.12
  -1   6  -3 3452.79  133.59
   1  -6   3 3718.94  169.59
  -1   6  -3 4061.61  197.31
   2  -2   348440.63 2963.15
  -2   2  -362337.37 4009.55
   2  -2   351132.31 3244.68
   2   2   350996.15 3269.31
  -2  -2  -363354.89 3928.33
  -2   2  -347364.90 2877.56
   2   2   353370.24 3267.18
  -2  -2  -350472.53 3082.26
  -1  -7   016066.34  605.68
  -1  -7   014139.11  524.54
   1  -7   013521.12  674.72
  -1  -7   012198.66  644.26
  -1   7   014026.27  734.80
   1  -7   013660.19  658.81
  -1  -7   012749.26  626.16
  -1   7   016049.15  750.94
   0   0   852765.33 3320.54
   0   0   855235.25 3350.69
   0   0  -860328.43 3588.25
  -1   7   224198.93 1198.67
   1  -7  -222465.52 1143.35
  -1  -7   223453.12 1075.06
   1  -7  -227173.89 1452.32
  -1  -7   222916.13 1132.82
  -1  -7   223155.78 1196.79
  -1   7   225911.15 1311.23
  -1  -7   225144.54 1173.76
   0  -6   5 1114.44   74.81
   0  -6  -5 1253.76   90.77
   0   6  -5 1040.50   42.80
   0   6   5 1052.26  103.81
   0   6  -5 1089.83   78.57
   0  -6  -5 1066.31   45.65
   0  -6   5 1010.31   61.31
  -1   4   7 1756.72   90.85
   1  -4  -7 1846.90  100.96
  -1   4   7 1764.89  126.05
  -1  -4   7 1880.55  115.31
   1   4  -7 1977.66  105.56
  -1  -4   7 1706.61   60.89
   1  -4  -7 1634.98   77.45
   2  -5  -2 168825.  15422.
  -2  -5   2 190519.  17290.
   2   5  -2 185600.  16267.
  -2  -5   2 192728.  17349.
  -2   5   2 176989.  15983.
  -2   5   2 178892.  16547.
   2  -5  -2 180921.  16110.
   2   5  -2 176702.  16058.
   1  -2  -8 4466.16  240.83
  -1   2   8 5363.91  204.54
  -1   2   8 5172.02  309.97
   1   2  -8 4956.72  282.69
  -1  -2   8 5062.99  252.61
   1  -2  -8 4918.35  264.65
   1  -2  -8 5623.69  265.82
   0  -1  -833723.98 1739.09
   0   1  -835831.69 1751.12
   0  -1  -840151.08 2150.09
   0   1  -837514.98 1829.93
   0   1   832585.53 1710.14
   0   1   831514.51 1723.97
   0  -1   832100.48 1788.23
   0  -1   830647.09 1629.84
   2   5  -138222.36 2012.64
  -2  -5   135244.84 1925.98
  -2   5   133673.49 1854.78
   2  -5  -135611.11 2082.47
  -2  -5   136783.92 2016.34
  -2   5   135491.92 2052.03
   2  -5  -138021.49 2133.13
   2   5  -135316.31 2057.68
   2   0  -7  -10.00   19.14
  -2   0   7   -3.83   14.44
  -2   0   7   -1.00   22.70
   2   0  -7   -0.82   14.15
   2   3  -657446.94 3681.23
  -2   3   656313.21 3794.99
  -2  -3   664986.13 3951.43
  -2  -3   652719.97 3391.21
   2  -3  -658448.09 3768.74
   2   3  -660821.97 3788.96
   2  -3  -654416.49 3396.74
  -2   3   656383.76 3490.74
  -2  -4   535002.50 1885.83
   2   4  -538103.61 2075.31
   2  -4  -536059.37 2077.38
   2   4  -534670.59 1929.07
  -2   4   535499.54 2047.85
  -2  -4   537047.82 2201.03
   2  -4  -536843.22 2025.08
  -2   4   538200.59 2101.08
   1  -6  -5 5396.32  262.03
  -1  -6   5 4971.83  218.53
  -1  -6   5 4479.42  160.15
  -1   6   5 4679.67  206.30
  -1   6   5 4489.56  180.44
   1  -6  -5 4128.83  154.62
  -1  -6   5 4636.38  200.35
  -1  -6   5 4298.95  169.94
  -1   3  -6 2240.28   72.00
   1  -3   6 2038.87  119.40
   1   3   6 2108.29   99.86
  -1   3  -6 2021.50  125.16
   1  -3   6 2270.57   95.23
  -1  -3  -6 1919.33   85.42
   1   3   6 1862.72  102.91
  -1  -3  -6 2176.04   92.12
  -2   5   3 2282.82  191.18
  -2   5   3 1995.78  115.28
   2   5  -3 1896.56   80.75
   2  -5  -3 2033.42  129.58
  -2  -5   3 2117.75   99.33
   2   5  -3 2103.12  165.47
  -2  -5   3 1938.02  142.83
   2  -5  -3 2061.36  163.97
   2   1  -751304.94 3099.04
  -2  -1   750897.32 3400.95
   2   1  -752746.21 3195.23
  -2   1   749425.25 3173.73
   2  -1  -752931.50 3207.48
   2  -1  -750945.83 3127.16
  -2   1   758739.60 3542.29
  -2  -1   758721.92 3518.30
  -1  -7  -1 1234.87  119.32
   1  -7   1 1199.25  102.59
  -1   7  -1 1349.17  119.95
  -1   7  -1 1407.64   84.42
   1  -7   1 1219.73   79.70
  -1  -7  -1 1079.04   87.41
   0  -4   798106.18 7531.15
   0   4   792672.83 6709.00
   0  -4  -799284.72 7520.23
   0  -4   797656.80 7111.97
  -2   5   047390.44 3121.21
  -2  -5   045677.40 2732.01
   2   5   042845.75 2795.01
   2  -5   056033.01 3404.54
   2  -5   046937.79 2819.59
  -2  -5   049097.72 2836.06
  -2   5   052374.50 3120.09
   2   5   049060.41 2772.56
  -1  -7   3 7065.10  303.12
  -1   7   3 6579.55  359.62
   1  -7  -3 7389.98  367.26
  -1  -7   3 5996.94  221.84
  -1   7   3 6584.82  309.72
   1  -7  -3 6498.14  255.24
  -1  -7   3 6505.44  277.96
  -1  -7   3 5965.17  243.20
   0  -2   8 5229.47  254.18
   0   2   8 5413.37  236.25
   0  -2  -8 5270.87  225.95
   0  -2   8 4833.36  214.92
   0   2   8 4753.99  194.87
   0  -2  -8 5634.30  218.00
  -2   4  -210226.27  445.43
   2   4   211093.00  518.51
  -2  -4  -212733.86  569.34
  -2   4  -212188.59  598.96
  -2  -4  -210616.72  476.52
   2  -4   210912.52  581.93
   2  -4   211459.96  513.33
   2   4   2 9804.08  418.98
  -2  -3  -3 2635.25  122.13
   2   3   3 2030.71  120.58
  -2  -3  -3 2099.54  106.65
  -2   3  -3 2781.00  172.70
   2  -3   3 2192.36  106.04
   2  -3   3 2317.38  124.20
  -2   3  -3 2141.63   99.74
   2   3   3 2225.04  127.64
   2   2  -7 2097.19  117.11
  -2  -2   7 1994.36  120.77
   2  -2  -7 1985.81  162.61
  -2   2   7 2067.86  132.02
   2  -2  -7 2279.49  126.05
  -2   0  -4  123.44   25.11
   2   0   4  178.72   35.21
  -2  -2   7 2026.82   84.32
   2   0   4  321.25   39.94
  -2   2   7 2095.07  148.34
   2   2  -7 2138.84  127.28
  -2   0  -4  163.48   67.33
  -2   2   7 1807.64  127.95
   0   7  -4 8572.31  376.23
   0  -7   4 8919.11  363.74
   0  -7  -4 8486.03  280.25
   0  -7   4 8982.89  377.69
   0   7   4 8207.86  366.89
   0   7  -4 9257.85  410.86
   0  -7  -4 9341.77  449.22
   2   5  -4 7700.48  341.88
   2  -5  -4 6369.02  340.89
   2  -5  -4 7347.63  358.97
   2   5  -4 6748.33  274.30
  -2  -5   4 7025.28  352.74
  -2  -5   4 6350.20  264.88
  -2   5   4 6947.34  322.87
  -2   5   4 7032.92  379.31
   0  -8   0 4896.33  190.10
   0   8   0 5115.07  178.36
   0   8   0 4583.76  202.22
   0  -8   0 5539.22  267.57
   1  -3  -841743.98 2447.67
  -1   3   846780.34 2650.21
   1  -3  -847115.09 2714.82
  -1  -3   842858.16 2276.95
  -1   3   846278.10 2762.21
   1   3  -848374.66 2830.23
  -1  -3   844259.64 2701.67
  -2   1  -4   14.00   14.69
   2  -1   4   -7.40   24.19
  -2  -1  -4   17.56   17.16
   2   1   4   23.44   21.16
  -2  -1  -4  -25.33   39.58
   2  -1   4   28.04   18.64
  -2   1  -4   23.41   46.58
   1   0   7   15.76   17.46
   1   0   7    2.58   11.81
  -1   0  -7    8.68   17.69
  -1   0  -7   16.79   24.48
   1  -5   5 1288.69   97.95
  -1  -5  -5 1099.12   67.04
   1  -5   5 1133.64   51.52
   1   5   5 1228.66   43.30
   1   5   5 1279.61   44.40
  -1   5  -5 1068.56   80.87
  -1  -5  -5 1087.97  122.01
  -1   5  -5  976.47   38.71
  -1   7  -2 3161.59  137.89
  -1   7  -2 3378.97  165.79
  -1  -7  -2 2967.64  196.09
   1  -7   2 3433.52  160.56
   1  -7   2 2779.20  128.49
  -1  -7  -2 2918.04  153.19
   0  -8   1 7766.40  321.71
   0  -8  -1 6804.12  248.90
   0   8  -1 6796.20  287.12
   0  -8   1 8287.08  378.77
   0   8   1 6730.49  301.75
   0   8  -1 7248.75  273.90
   0  -8  -1 7959.21  379.29
  -2   5  -1  162.93   34.24
  -2  -5  -1   97.21   33.24
   2   5   1  127.18   26.89
  -2   5  -1   52.96   47.50
  -2  -5  -1  137.21   34.27
   2  -5   1   77.27   38.83
   2   5   1  187.04   39.42
   2  -5   1   78.64   60.20
  -1  -1  -7 212969.  20436.
   1   1   7 238095.  22707.
  -1   1  -7 194853.  18825.
   1  -1   7 226958.  21220.
  -1  -1  -7 221677.  20637.
  -1   1  -7 217344.  20141.
   1  -1   7 202842.  19314.
   1   1   7 199586.  19085.
  -1  -6  -430312.28 1692.51
  -1   6  -431720.01 1774.15
  -1  -6  -431782.21 1692.57
  -1   6  -433624.23 1713.31
   1  -6   435996.46 2029.32
   1  -6   435104.25 1930.61
   1   6   438717.41 1915.87
  -1  -7   4 1709.91   76.62
  -1   7   4 1581.78   98.13
  -1  -7   4 1553.11   68.32
  -1  -7   4 1563.61   89.38
  -1   7   4 1615.10  103.89
  -1  -7   4 1596.25   74.51
   1  -7  -4 1553.71   66.63
   1  -7  -4 1815.21  128.45
  -2  -4   631623.21 1659.71
  -2  -4   634346.37 2054.75
  -2   4   633156.26 1903.87
   2   4  -632078.97 1721.86
  -2   4   635343.35 2015.01
   2  -4  -632310.83 1823.64
   2  -4  -631544.23 1693.98
   2   4  -635103.90 1874.57
  -1  -4  -649192.63 2974.20
   1  -4   652059.10 3039.22
  -1   4  -643943.44 2736.94
   1   4   653065.82 3126.70
   1   4   653347.29 3270.13
   1  -4   652020.98 3228.44
  -1   4  -646537.15 2578.52
  -1  -4  -650821.52 2968.22
   0  -3  -824414.11 1183.01
   0   3   821071.03 1032.32
   0   3   820665.76 1020.42
   0  -3   821149.17 1100.45
   0  -3  -823434.81 1176.53
   0  -3   819927.41  983.68
  -2   2  -450749.37 3107.97
  -2  -2  -449798.06 3053.30
   2   2   452924.94 3473.12
   2  -2   454104.53 3378.08
  -2  -2  -455313.37 3336.30
   2   2   456147.36 3428.36
  -2   2  -457084.87 3772.95
   2  -2   458390.10 3755.03
   0   8  -2 1878.92  115.12
   0  -8  -2 1792.59   60.62
   0  -8   2 2055.19  115.76
   0   8  -2 1736.99   85.02
   0  -8  -2 2188.26  136.63
   0   8   2 1803.83  104.72
   0  -8   2 2263.09  125.80
  -1   5   7 124247.   9713.
   1  -5  -7 108102.   8320.
   1  -5  -7 133223.  10628.
  -1   5   7 112087.   8885.
  -1  -5   7 118641.   8946.
  -1  -5   7 122364.   9604.
  -1  -5   7 131408.   9984.
  -1  -5   7 116222.   9571.
   2   3  -7 107874.   8091.
  -2  -3   7 107960.   7936.
   2  -3  -7 106102.   7962.
  -2   3   793776.69 7176.28
   2  -3  -7 100170.   7697.
  -2   3   7 100059.   7370.
   2   3  -7 100231.   7495.
  -2  -3   799215.67 7583.02
   1   2   7 1165.15   62.78
  -1   2  -7  939.91   46.61
  -1   2  -7  960.36   81.95
  -1  -2  -7 1103.26   67.27
  -1  -6   6 8843.68  344.26
  -1   6   6 8895.17  373.62
   1  -2   7  932.24   70.96
  -1  -2  -7 1054.03   51.68
  -1  -6   6 9282.43  492.65
  -1   6   6 8985.28  396.27
   1  -6  -610116.46  489.74
  -1  -6   6 8192.06  401.75
   1  -6  -6 8509.18  344.91
   1   2   7  965.75   54.53
  -1  -6   6 8270.04  339.28
   1  -2   7 1128.86   58.64
   0  -6  -621435.08  945.25
  -2  -5   558119.83 3597.82
  -2   5   553278.88 3472.58
  -2  -5   556092.85 3598.21
   2  -5  -559337.32 3792.62
   2   5  -564444.14 4180.69
   2  -5  -560240.37 4034.47
   0   6   621719.50 1010.57
   0  -6   622184.46 1024.03
   0  -6  -620653.45 1176.97
   0  -6   620695.87  908.28
   0  -6   621251.72 1147.17
   0  -6   621942.13 1150.24
  -2   5   572735.00 4585.60
   2   5  -562738.42 3968.47
   0   6   619502.27  967.20
   1   0  -9   20.99   21.22
  -1   0   9  373.94   57.81
   1   0  -9    3.26    9.99
   0   5   749547.75 2930.73
   0  -5   749984.65 3000.77
   0  -5   748921.41 2677.99
   0  -5  -753738.22 3592.96
   0  -5  -758222.32 3499.71
   0  -5   746686.71 2546.29
   0   5   748802.32 2854.73
   0  -5   752433.46 3432.22
   2   6  -213320.24  580.54
  -2  -6   213083.61  608.08
  -2   6   213743.18  690.66
   2   6  -213382.26  732.58
  -2   6   215311.16  733.89
   2  -6  -214175.92  708.09
  -2  -6   213912.05  598.84
   2  -6  -211930.15  632.26
  -1   1   941761.39 2575.23
   2  -4   3  363.78   41.18
  -1   1   947770.72 2697.57
   2   4   3  332.73   26.87
   2   4   3  328.79   50.15
  -1  -1   942092.83 2736.16
  -2   4  -3  339.72   38.13
  -2  -4  -3  436.95   62.49
   1  -1  -941767.57 2444.46
  -1  -1   947071.30 2547.57
  -2   4  -3  364.06  102.76
  -2  -4  -3  364.70   68.73
   1   1  -944369.35 2734.03
   2  -4   3  421.69   52.98
   1  -1  -947365.73 2667.42
  -2   0   8 5772.98  253.12
   2   0  -8 6540.52  340.49
   2   0  -8 6172.41  251.29
  -2   0   8 6013.32  350.54
   2   6  -135592.09 1810.81
  -2  -6   132234.17 1777.28
   2  -6  -135445.88 1953.72
   2  -6  -132059.81 1854.94
  -2   6   134535.86 1899.45
   2   6  -131777.99 1842.35
  -2   6   132959.83 1906.33
  -2  -6   135482.11 1844.76
  -1  -7  -3 9308.66  490.70
  -1   7  -310196.75  427.96
  -1   7  -310894.00  513.07
  -1  -7  -3 8948.44  512.68
   1  -7   310593.98  466.83
   1  -7   3 9514.52  428.39
  -1  -4   8 5648.36  182.22
   1   4  -8 6655.24  297.90
   1  -4  -8 5709.29  235.15
  -1  -4   8 6173.22  297.35
  -1   4   8 5955.22  237.10
  -1   4   8 5602.77  244.80
   1  -4  -8 6216.75  276.71
   2  -1  -8 1442.37   86.04
  -2   1   8 1491.19   75.27
  -2  -1   8 1319.02   96.61
   2   1  -8 1444.70   92.94
   2   1  -8 1448.92   69.49
  -2  -1   8 1497.16   94.87
   2  -1  -8 1453.71   79.03
  -2   1   8 1471.73  106.97
  -2   5  -247281.70 3118.82
  -2  -5  -247997.61 2685.03
   2   5   236446.71 2284.75
   2  -5   240952.87 2471.61
   2   5   241434.99 2243.57
   2  -5   238768.28 2371.04
  -2  -5  -237902.35 2352.18
  -2   5  -244332.99 2577.95
   2   6  -3 6149.89  235.40
  -2   6   3 6378.19  384.76
  -2  -6   3 6122.68  250.96
   2   6  -3 5779.06  271.38
  -2  -6   3 5592.83  245.56
   2  -6  -3 6217.60  314.81
   2  -6  -3 6054.39  271.80
  -2   6   3 6990.97  322.15
   0   7  -5 1556.51   96.12
   0  -7   5 1600.81   86.61
   0   7   5 1625.58  137.72
   0  -7   5 1390.61   57.69
   0  -7  -5 1685.95  176.43
   0   7  -5 1590.54   63.20
   0   8   3 9366.66  428.99
   0  -8   3 9685.51  403.81
   0  -8  -3 9654.41  324.55
   0  -8  -310649.63  525.72
   0   8  -310183.83  439.83
   0  -8   311935.72  596.41
   0   8  -3 9305.65  436.14
   1  -8  -118148.98 1054.24
  -1  -8   117450.42  744.14
  -1  -8   115841.41  801.82
   1  -8  -115366.09  704.75
  -1  -8   115174.76  815.31
  -1   8   117012.83  804.09
  -1   8   116170.61  786.72
  -1  -8   116887.61  683.28
   2   6   0 111824.   9148.
   2   6   0 127380.   9695.
   2  -3   4 1538.07   81.18
  -2   3  -4 1567.25   74.90
   2   3   4 1744.10  102.45
  -2  -6   0 122280.   9769.
   2   3   4 1648.77   79.01
  -2  -6   0 125060.   9707.
  -2  -3  -4 1603.57   74.95
   2  -6   0 127437.  10085.
  -2  -3  -4 1597.11   84.94
   2  -6   0 121569.  10080.
  -2   3  -4 1464.97  102.43
  -2   6   0 130690.  10400.
  -2   6   0 121980.  10064.
   2  -3   4 1611.24  103.98
   1  -2  -938572.65 2099.37
   1  -2  -933725.94 1864.02
  -1  -2   929473.23 1394.80
  -1   2   932983.42 1853.30
  -1  -2   933528.31 1921.37
   1   2  -936661.50 2055.18
  -1   2   938704.87 1974.54
   1  -8   062065.62 3906.74
  -1   7   5  230.53   30.87
  -1   8   069935.36 4565.43
  -1  -8   066114.17 4327.72
  -1  -7   5  405.46   61.40
  -1   7   5  255.81   72.41
  -1  -8   062826.82 3764.23
  -1  -8   072879.70 4378.72
   1  -8   061766.56 4106.91
  -1  -7   5  227.02   25.30
  -1  -7   5  174.57   39.96
  -1  -8   060119.61 4093.57
   1  -7  -5  289.16   54.68
  -1  -7   5  193.55   28.13
  -1   8   064311.19 4257.21
   1  -7  -5  159.27   21.30
   1  -3   753544.78 3355.93
   1   3   751632.46 3140.09
  -1  -3  -755433.02 3360.21
  -1  -3  -758442.86 3660.11
   1   3   760322.88 3768.59
   1  -3   761455.28 3650.21
  -1   3  -749880.21 3249.48
  -1   3  -758739.36 3396.41
  -1  -8   272601.42 4786.48
  -1   8   280858.86 5463.09
   1  -8  -280192.44 5716.00
  -1  -8   270562.44 4889.42
  -1  -8   268879.41 4418.44
  -1   8   275487.67 5067.54
  -1  -8   270679.70 4732.82
   1  -8  -271194.71 4814.05
   0   0   9    6.13   22.14
   0   0  -9   20.11    4.70
   0   0  -9   -2.26    2.95
   0   0   9   11.86   18.59
  -2  -2   848965.13 3127.82
   2  -2  -853543.61 3370.39
  -2  -2   857833.09 3451.00
  -2   2   850514.93 3007.94
  -2   2   846356.46 2954.92
   2  -2  -853077.68 3283.37
   2   2  -854337.40 3361.47
   2   2  -850085.76 3117.34
   0   4   820748.00 1008.20
   0  -4   822250.26 1174.87
   0  -4   820715.40 1035.35
   0  -4  -824979.66 1271.93
   0  -4  -821539.11 1050.96
   0   4   821525.77 1008.56
   2   6  -440212.50 2155.91
  -2   6   435142.18 1967.52
   2   6  -436566.60 2087.73
  -2  -6   438684.91 2159.16
   2  -6  -434510.37 2026.66
  -2   6   437152.63 2162.94
  -2  -6   438163.10 2095.04
   2  -6  -435936.20 1983.96
  -2   0  -5   12.35   15.28
   2   0   5   20.24   20.83
   0  -1  -9 6501.91  227.19
   2   0   5    4.54   18.26
   0   1   9 6292.83  265.27
   0  -1   9 6439.36  344.46
  -2   0  -5   13.31   26.24
   0   1  -9 7281.33  222.60
   0  -1  -9 7271.48  286.08
   0   1  -9 6739.93  207.27
   0   1   9 6687.04  304.14
   0  -1   9 6266.00  300.60
  -2  -4   7 7122.61  443.22
   2  -4  -7 7245.55  445.74
  -2  -4   7 6741.86  321.14
   2   4  -7 7055.34  320.46
  -2   4   7 6479.26  405.50
   2  -4  -7 6890.10  313.46
   2   4  -7 6735.99  280.62
  -2   4   7 7890.65  358.75
  -1  -8  -1 6828.69  306.93
  -1  -8  -1 6885.91  331.89
  -1   8  -1 7247.30  369.95
  -1   8  -1 6549.49  292.28
   1  -8   1 7037.91  391.26
   1  -8   1 6564.70  276.00
   1  -6   5 5346.49  211.12
  -1   6  -5 4678.55  231.73
  -1  -6  -5 4659.31  225.61
  -1   6  -5 4906.78  175.95
  -1  -6  -5 4537.09  202.19
   1  -6   5 5899.91  370.15
   2   5  -622162.13 1103.02
   2  -5  -621490.59 1066.28
   2   5  -621775.91 1075.85
  -2  -5   620419.24  957.88
   2  -5  -622377.15 1192.19
  -2   5   621133.93 1086.62
  -2   5   619020.48  937.83
  -2  -5   622313.66 1132.71
  -2  -1  -558292.85 3666.71
  -2  -1  -564599.13 4219.00
   2   1   559935.29 3800.79
  -2   1  -556290.50 3519.64
   2  -1   561357.08 4033.09
   2   1   558000.57 3767.06
  -2   1  -563964.13 4246.92
   2  -1   561635.94 3934.15
  -1   5  -610370.85  499.16
   1  -5   611355.69  627.02
   1   5   611742.39  506.13
   1  -5   611437.85  461.79
  -1  -5  -610553.51  454.16
   1   5   613047.98  555.84
  -1   5  -6 9581.36  356.52
  -1  -5  -610299.12  474.62
  -3   0   3  -22.97   63.60
   3   0  -3  155.58   38.08
  -3   0   3   51.64   30.32
   3   0  -3    7.22   34.10
  -2  -6  -1 5085.60  244.41
   2  -6   1 5323.93  263.50
   2  -6   1 4923.33  249.50
  -2   6  -1 5648.62  304.69
  -2  -6  -1 5972.27  209.26
  -2   6  -1 5079.44  237.35
   2   6   1 5211.50  266.84
   2   6   1 5133.35  191.25
   3   0  -2   30.31   43.20
  -3   0   2   38.49   37.18
   3   0  -2   15.72   30.62
  -3   0   2  102.46   57.28
  -1  -8   339488.34 2209.95
  -1  -8   336211.18 2086.22
  -1  -8   337050.96 2029.43
   1  -8  -339219.21 2408.24
  -1   8   336940.80 2041.02
  -1  -8   334977.07 1934.76
   1  -8  -339435.15 2162.57
  -1   8   339092.75 2340.84
  -3  -1   3 1246.94  104.54
   3  -1  -3  994.73   82.95
  -3   1   3 1123.55   92.90
   3   1  -3 1092.97   93.28
  -3  -1   3 1099.23   86.55
   3   1  -3 1127.49   81.97
   3  -1  -3 1081.02  145.17
  -3   1   3 1012.82   99.09
   3   1  -237366.91 2241.52
  -3  -1   239409.83 2240.06
   3  -1  -241878.16 2401.21
   3  -1  -236512.18 2193.80
   3   1  -240150.92 2274.93
  -3   1   237702.77 2424.21
  -3   1   238893.71 2218.79
  -3  -1   238104.24 2394.68
   0   2   919601.27  980.29
   0  -2   917763.73  874.12
   0  -2   918748.80  975.72
   0  -2  -921579.69 1043.59
   0  -2  -922797.92 1111.75
   0   2   918544.56  942.50
  -1   3   9 5190.21  203.90
   1   3  -9 5744.48  262.34
   1   3  -9 5165.17  150.14
  -1  -3   9 5239.29  271.15
   1  -3  -9 4839.01  202.03
   1  -3  -9 4818.37  200.18
  -1   3   9 5365.76  252.40
  -1  -3   9 5677.51  168.87
  -3   0   434903.79 2059.90
   3   0  -442650.20 2556.01
  -3   0   439167.12 2184.24
   3   0  -436885.79 2213.88
  -3   0   1   60.79   33.99
   3   0  -1   73.59   34.98
  -3   0   1    7.88   28.17
   3   0  -1   17.90   30.27
   0  -8   4 9139.07  386.05
   0   8  -411007.62  502.78
   0  -8   410631.74  452.14
   0   8   410537.18  557.18
   0  -8  -411230.73  561.03
   0   8  -410373.78  435.19
   0  -8  -410260.61  362.81
   2   2   519942.59  959.18
  -2   2  -519300.84  908.22
   2  -2   519503.93 1079.89
   2   2   521440.00 1174.99
  -2  -2  -518868.17  912.09
  -2   2  -521596.99 1147.37
   2  -2   519745.86 1023.45
  -2  -2  -523108.89 1236.68
  -1  -7  -4  170.47   59.99
  -1   7  -4  128.75   41.14
  -1  -7  -4  192.64   43.83
  -1   7  -4  147.51   41.77
   1  -7   4  137.97   26.18
   1  -7   4  139.79   39.33
  -1  -6   7 7321.76  267.16
  -1  -6   7 6597.25  290.91
  -1  -6   7 7174.57  341.40
  -1  -6   7 6318.30  245.79
  -1   6   7 7346.61  325.03
   1  -6  -7 8146.81  394.13
   1  -6  -7 6257.46  247.73
  -1   6   7 6483.94  274.46
  -2   5  -3 5557.89  292.45
  -2   5  -3 5545.07  295.43
   2  -5   3 5392.69  238.26
   2   5   3 5303.02  258.41
  -2  -5  -3 4972.47  294.02
   2  -5   3 5330.07  255.08
   2   5   3 4748.63  166.47
  -2  -5  -3 5928.85  220.14
   2  -3  -810534.88  577.71
   2   3  -811182.74  528.49
  -2   3   810900.17  552.20
  -2   3   812024.18  546.10
  -2  -3   811025.19  459.78
  -2  -3   810897.93  662.83
   2  -3  -811471.39  641.42
   2   3  -811314.63  482.24
  -3   1   424227.90 1345.35
   3   1  -423962.58 1302.39
   3  -1  -424900.40 1297.37
  -3   1   425941.83 1351.05
  -3  -1   424367.39 1265.66
  -3  -1   423476.01 1289.11
   3  -1  -423120.77 1266.04
   3   1  -424332.14 1252.54
  -2   4  -4 1868.07   88.15
  -2   4  -4 1714.64  117.85
   3   1  -1 112480.   9168.
   3  -1  -1 128481.  10335.
  -2  -4  -4 2158.74   92.58
  -2  -4  -4 1778.87  139.41
  -3  -1   1 116648.   9495.
   2  -4   4 1898.72  116.08
   2  -4   4 2161.42  144.34
   3  -1  -1 111215.   9066.
  -3  -1   1 125638.  10092.
   2   4   4 1904.45   77.25
  -3   1   1 123985.   9786.
   2   4   4 1823.12  111.40
  -3   1   1 117377.   9617.
   3   1  -1 132525.  10424.
  -2  -6   5  767.45   89.85
  -2   6   5  869.47  121.85
   2  -6  -5  736.56   78.42
  -2   6   5  694.02   63.65
   2  -6  -5  769.27   60.22
   2   6  -5  869.05   61.16
  -2  -6   5  809.98   51.31
   2   6  -5  769.50   50.13
  -1   8  -2 8154.13  445.39
  -1  -8  -2 7227.72  356.20
  -1   0  -8 2156.74  170.80
   1  -8   2 6961.78  311.35
  -1  -8  -2 7233.41  329.96
   1  -8   2 6847.58  287.91
  -1   8  -2 7487.37  373.98
   1   0   8 2207.59  170.16
   1   0   8 2390.36  115.16
  -1   0  -8 2036.42   70.70
  -1   5   821061.21 1029.99
  -1  -5   821303.93 1232.14
  -1  -5   820814.10 1043.14
  -1  -5   819935.21  849.85
   1  -5  -820986.27 1020.79
  -1   5   821465.96 1073.56
   1  -5  -824472.64 1388.53
  -1  -5   822955.04 1015.86
  -3   2   312993.90  677.30
  -3   2   313977.92  670.87
  -3  -2   314182.77  669.37
   3  -2  -313965.18  706.03
  -3  -2   312564.63  619.31
   3  -2  -312827.25  619.02
   3   2  -313319.95  666.37
   3   2  -313530.30  627.39
  -3   2   2  404.12   73.21
  -3  -2   2  506.77   60.16
   3   2  -2  412.66   50.50
  -3   2   2  372.38   62.56
   3  -2  -2  625.18   72.35
   3  -2  -2  428.86   66.41
   3   2  -2  357.38   65.17
  -3  -2   2  396.26   59.03
   0  -6  -7 9186.57  446.67
   0  -6   7 9187.24  320.45
   0   6   7 8280.82  350.88
   0  -6  -7 8932.62  339.76
   0   6   7 8151.96  361.03
   0  -6   7 9174.99  456.60
   0  -6   7 8210.63  378.97
  -1  -4  -714675.69  688.13
   1  -4   716206.12  659.16
  -1  -4  -715273.26  676.25
   1   4   715753.92  750.31
   1   4   713986.94  607.45
  -1   4  -713715.46  554.14
   0  -6   7 9989.90  375.12
   1  -4   715604.00  753.49
  -1   4  -713581.74  684.22
  -1   1  -8 2089.23  123.03
   1   1   8 2147.02  107.72
  -1  -1  -8 1947.30   74.02
   1   1   8 2075.90   86.41
  -1   1  -8 1751.45   74.22
  -1  -1  -8 2043.16  115.63
   1  -1   8 2083.58   72.51
   1  -1   8 1916.61  153.76
   0   9   0    7.82   19.43
   0   9   0    9.42    9.59
   0  -9   0    8.78   14.21
   0  -9   0   -3.80   45.18
  -1  -8   4 3984.81  223.28
  -1  -8   4 4087.27  165.25
   1  -8  -4 4305.06  332.01
  -1   8   4 3930.41  197.03
  -1  -8   4 3605.73  148.71
  -1  -8   4 3424.80  134.31
  -1   8   4 3884.65  157.47
   1  -8  -4 3778.64  145.28
  -1  -7   6 2065.89  139.50
  -1  -7   6 2289.76   89.20
  -1   7   6 2361.05  105.93
   1  -7  -6 2435.72  100.59
  -1  -7   6 2497.22  134.68
   1  -7  -6 2754.47  175.42
  -1   7   6 2540.61  137.52
  -1  -7   6 2497.34  136.08
  -3   0   5   35.14   36.63
   0   7   6  538.90   58.73
   0  -7   6  724.72   39.94
   0  -7   6  718.43   71.93
   0  -7   6  593.62   29.34
  -3   0   5   35.31   53.89
   0  -7  -6  617.95   73.30
   0   7   6  558.20   36.08
   3   0  -5   18.07   27.46
   0  -7   6  639.33   58.79
   0  -7  -6  567.50   23.07
   3   0  -5   13.95   27.43
   0  -9   112073.47  576.10
   0   9  -110188.24  450.30
   0  -9  -1 9941.02  361.94
   0   9   110352.63  469.74
   0   9  -110639.77  460.70
   0  -9  -111686.81  566.89
   0  -9   110289.22  434.88
   3   0   0  539.56   63.85
   3   0   0  509.34   57.94
  -3   0   0  531.25   58.98
  -3  -2   435415.13 1971.92
  -3   0   0  523.48   70.52
  -3  -2   435126.75 2054.24
  -3   2   434806.50 2080.96
  -3   2   436611.29 2056.13
   3  -2  -435161.92 2091.97
   3   2  -433976.51 2004.18
   3  -2  -437125.90 2111.12
   3   2  -438314.35 2137.58
  -2   6  -2 216871.  21233.
  -2   6  -2 191799.  18289.
   2  -6   2 208361.  19856.
   2   6   2 191174.  17397.
   2  -6   2 197055.  18814.
   2   6   2 207549.  20032.
  -2  -6  -2 220487.  20317.
  -2  -6  -2 200405.  18966.
  -3   2   129478.60 1573.71
  -2   0   9   25.59   16.15
   3  -2  -125679.66 1423.47
   3  -2  -127240.31 1441.95
   3   2  -125895.80 1436.56
   2   0  -9   29.89   30.47
  -3   2   126690.04 1659.16
  -3  -2   127127.66 1495.84
   3   2  -126130.97 1344.92
  -3  -2   127124.31 1446.30
   2   0  -9   52.38   18.37
  -2   0   9   13.99   28.63
   0  -3  -936832.67 2078.35
   3   1  -590361.84 6498.90
   0  -3  -938781.69 2252.19
  -3  -1   597060.93 7064.65
   3  -1  -597461.52 7040.11
   3  -1  -585032.73 6338.86
   0  -3   934280.16 2029.12
   3   1  -586892.42 6476.83
  -3   1   581420.02 6204.28
   0   3   935686.05 2033.95
   0   3   936020.08 1953.13
  -3   1   5 102013.   7433.
  -3  -1   593303.28 7076.23
   0  -3   933735.36 2003.02
  -2   7   2  978.54   77.25
   2   7  -2 1362.62  108.64
  -2  -7   2 1056.30   77.27
   2  -7  -2  964.81   73.04
   2  -7  -2  995.46  151.16
  -2  -7   2 1088.73   75.28
  -2   7   2 1104.60   91.69
   2   7  -2 1181.50   50.36
  -3  -1   0 9099.60  418.84
   3  -1   0 8414.76  409.34
  -3  -1   0 9007.23  438.27
  -3   1   0 8759.16  402.56
   3  -1   0 7944.75  367.71
   3   1   0 8339.78  446.46
  -3   1   0 8898.65  450.64
   3   1   0 8538.22  412.96
   0  -5   866922.74 4386.31
   0   5   862004.96 4093.85
   0   5   871144.47 4488.54
   0  -5   862707.00 3602.97
   0  -5  -867425.31 4433.65
   0  -5   862239.10 4275.07
   0  -5  -869572.57 4752.80
  -2  -7   160934.05 3713.92
   2   7  -164603.10 4416.85
   2  -7  -161963.69 4023.60
  -2   7   160143.36 4166.58
  -2   7   155755.34 3568.53
   2   7  -161875.37 3837.42
   2  -7  -159249.60 4046.16
  -2  -7   160056.60 3973.04
   2   1  -9   11.28   27.88
  -2   1   9  107.88   33.79
   2  -1  -9    9.61   27.04
  -2  -1   9   14.30   34.10
  -2  -1   9   20.29   14.89
   2  -1  -9   26.85   20.69
  -2   1   9   19.94   27.07
   2   1  -9   49.46   26.29
  -2   3  -562661.72 3965.52
   2  -3   558596.84 3714.57
   2  -3   560171.82 3994.06
  -2  -3  -565301.12 4237.32
  -2  -3  -560003.28 3856.94
  -2   3  -561331.27 4193.36
   2   3   554897.42 3584.66
   2   3   559963.07 3803.43
   1  -2   810645.17  397.28
   1   2   810649.78  464.39
  -1   2  -8 9696.13  470.79
   1   2   811253.02  519.42
   1  -2   8 8926.62  417.72
  -1  -2  -810244.25  422.68
  -1   2  -8 8618.27  304.49
  -1  -2  -8 9007.75  355.67
  -2   7   3 1649.94  153.54
  -2  -7   3 1897.99   84.08
   2   7  -3 2150.86  135.01
   2  -7  -3 1873.53  107.18
  -2  -7   3 1668.96  133.66
  -2   7   3 1920.51  119.59
   2  -7  -3 1802.95  124.86
   2   7  -3 1798.56   72.38
  -2   5   731000.34 1787.79
  -2  -5   733870.90 1937.84
   2   5  -735445.34 1928.54
  -2  -5   732664.54 1764.18
   2   5  -734031.08 1859.55
   2  -5  -734820.21 1906.35
  -2   5   736137.59 2205.14
   2  -5  -730796.81 1909.39
   0  -9  -2  140.22   50.64
   0   9  -2  136.08   24.90
   0  -9   2  133.90   40.75
   0  -9  -2  119.93   16.31
   0  -9   2  139.98   42.27
   0   9  -2  114.03   52.93
   0   9   2   96.68   63.98
  -1   0  10 201519.  17583.
  -1   0  10 167544.  15637.
   1   0 -10 227677.  21619.
   1   0 -10 217693.  21225.
   1  -4  -9 5297.91  233.51
  -1  -4   9 5190.89  270.92
   1  -4  -9 4626.30  190.15
  -1   4   9 5041.97  208.35
  -1  -4   9 5733.73  170.16
  -1  -4   9 4750.11  141.79
  -1  -4   9 5100.12  236.13
  -1   4   9 5413.47  307.56
  -3  -3   3 8974.03  410.17
   3  -3  -3 9165.11  433.76
  -3   3   3 9643.91  449.72
   3   3  -3 8742.02  425.97
  -3   3   3 8734.39  451.36
   3   3  -3 9039.17  395.97
   3  -3  -3 8250.10  416.54
  -3  -3   3 8460.34  401.50
  -2   7   063621.62 4200.03
  -2   7   054122.64 3616.62
   2  -7   051813.85 3195.41
  -2  -7   052910.71 3376.66
  -2  -7   055844.55 3320.95
   2  -7   048921.92 3143.22
   2   7   049575.94 2810.40
   2   7   055648.80 3622.23
   3  -3  -2 3101.06  182.19
   3  -3  -2 2614.63  162.83
  -3   3   2 2837.22  190.42
   3   3  -2 2793.10  164.37
   3   3  -2 2907.94  138.21
  -3  -3   2 2842.34  151.31
  -3  -3   2 2978.26  158.22
  -3   3   2 2841.84  159.09
  -1  -1  10 2235.41   75.50
   1  -1 -10 2670.19  106.11
  -1   1  10 2404.27  147.27
   1  -1 -10 2460.60  136.44
   1   1 -10 2307.77  141.32
  -3   2   5   24.93   34.27
   3  -2  -5   16.71   32.80
   3   2  -5   39.92   53.25
  -1   1  10 2335.38   82.97
   3  -2  -5   60.44   56.11
  -1  -1  10 2299.76  152.19
  -3   2   5   42.80   50.55
   3   2  -5   64.44   50.12
  -3  -2   5   27.44   46.54
   1  -8   3   28.77   27.15
  -1  -8  -3   33.04   25.96
  -1   8  -3   40.22   34.11
   1  -8   3   31.69   24.48
  -1   8  -3   59.07   46.50
  -1  -8  -3   15.97   33.08
  -2   4   8 100918.   7857.
   2   4  -8 110854.   8486.
   2  -4  -8 109583.   8370.
  -2  -4   8 103219.   8056.
   2   4  -8 104774.   7942.
   2  -4  -8 107371.   8444.
  -2  -4   8 112093.   8213.
  -2   4   899757.48 7465.62
  -3  -2   0 6006.07  288.98
  -3   2   0 5726.66  308.22
   3  -2   0 5210.13  252.67
   3   2   0 5420.22  273.68
  -3  -2   0 5611.86  266.51
  -3   2   0 6074.68  287.58
   3   2   0 6029.28  263.42
   3  -2   0 5524.55  276.62
  -2  -2   935807.98 1896.38
  -2   2   934284.92 2198.32
   2   2  -939036.14 2233.69
   2   2  -936449.43 2063.40
   2  -2  -935753.81 2035.52
  -2  -2   934106.11 2192.90
   2  -2  -938347.66 2211.98
  -2   2   942252.85 2312.61
   0   8  -5 3960.49  145.68
   2  -6  -6 1745.19  120.41
  -2   6   6 2016.04  111.63
   0  -8  -5 3636.26  102.87
   2  -6  -6 1763.83   94.35
   2   6  -6 1731.48   86.55
   2   6  -6 1891.15   94.82
  -2   6   6 1641.53   96.30
   0  -8   5 3691.36  141.50
   0  -8  -5 4223.51  227.23
   0   8   5 4059.22  190.95
   0  -8   5 3672.45  197.97
  -2  -6   6 1759.29   79.84
  -2  -6   6 1984.41  161.63
  -3   0   622454.77 1392.82
   3   0  -621153.95 1077.02
  -3   0   624751.40 1277.34
   3   0  -621971.13 1155.12
   1  -6   6 164078.  13410.
  -1   6  -6 110698.   9098.
  -3   3   412378.60  592.53
  -3   3   411059.39  580.19
  -3  -3   412731.86  627.67
   3   3  -410932.99  487.56
  -1  -6  -6 117814.   9577.
   1   6   6 129648.  10127.
  -3  -3   411313.90  611.66
   3  -3  -411263.98  567.15
   3   3  -411497.45  652.22
  -1  -6  -6 127701.  10049.
   3  -3  -411419.28  641.92
   1   6   6 127231.  10021.
  -1   6  -6 127741.   9755.
   1  -6   6 118301.   9433.
  -3   3   199360.79 7933.91
   3   3  -192492.01 7272.98
  -3  -3   1 111189.   8494.
   3  -3  -1 102535.   8050.
   3  -3  -1 113356.   8808.
  -3   3   1 113212.   8649.
   3   3  -1 112084.   8383.
  -3  -3   1 105405.   8384.
   2   7  -4  123.47   20.89
  -2   7   4  111.22   36.08
  -2   7   4  164.76   41.05
   2  -7  -4  112.24   30.42
   2  -7  -4  144.74   45.06
  -2  -7   4  150.77   47.10
  -2  -7   4  120.44   29.23
   2   7  -4  136.57   42.56
  -3   0  -1    9.24   26.39
  -3   0  -1   90.39   33.36
   3   0   1   86.26   46.55
   3   0   1   -2.11   26.90
   2   0   614798.96  752.79
  -2   0  -615830.63  874.57
   2   0   614812.34  706.68
  -2   0  -613602.74  603.95
  -3  -1   616559.11  798.06
  -1  -8   521015.52 1020.97
  -3  -1   618027.76  952.11
   3   1  -618929.71  941.79
  -1  -8   519877.99  982.31
  -1   8   520443.00 1034.47
  -1  -8   518276.26  860.77
  -3   1   618764.81 1007.66
  -1   8   519663.05  934.86
   1  -8  -517809.96  814.18
  -3   1   617800.41  870.26
  -1  -8   521349.88 1123.41
   3  -1  -618453.61  960.49
   3  -1  -616778.72  943.65
   3   1  -618063.58 1024.22
   1  -8  -517092.98  971.75
   2  -5   4 1217.16  147.15
   2  -5   4 1293.19   75.30
  -2   5  -4 1334.71   70.86
  -2  -5  -4 1244.16   78.42
   2   5   4 1467.63  167.64
   2   5   4 1225.43   68.96
  -2   5  -4 1118.54   96.86
   1   7   529183.82 1305.82
  -1   7  -522427.92 1223.33
   1   7   526239.10 1174.42
  -1   7  -528162.10 1390.63
   1  -7   525979.20 1406.44
  -1  -7  -522838.55 1175.02
  -1  -7  -522904.09 1249.81
   1  -7   526083.44 1411.48
  -3  -1  -1 9476.76  462.76
   1   2 -10 3268.61  177.28
   1  -2 -10 2958.29  146.97
  -1  -2  10 2880.21  177.16
  -3  -1  -1 9804.04  449.48
   1   2 -10 3168.87   89.36
   3  -1   1 9328.22  453.97
   1  -2 -10 3278.62  137.15
  -1   2  10 3012.49  161.03
  -3   1  -1 9422.16  433.38
   3   1   1 9218.73  453.35
  -1   2  10 2788.41  130.61
   3   1   1 8494.23  382.39
   3  -1   1 9486.84  446.53
  -3   1  -1 9042.87  459.55
   1   3   879450.77 5480.87
  -1   3  -867310.36 4756.19
   1  -3   877800.59 5087.09
  -1   3  -875550.28 4782.60
  -1  -3  -871007.24 4760.93
   1  -3   870833.33 4907.35
   1   3   875747.10 5268.15
  -1  -3  -871089.15 4810.37
  -2  -1  -625396.83 1275.33
   2  -1   628197.03 1518.00
  -2  -1  -626409.03 1416.56
  -2   1  -628603.76 1577.98
   2  -1   626278.40 1384.87
  -2   1  -624717.11 1237.00
   2   1   627897.29 1469.49
   2   1   628852.45 1553.13
   0  -9  -3 124842.  10536.
   0  -9  -3 125873.   9606.
   0   9  -3 129310.  10539.
   0  -9   3 155380.  12749.
   0   9   3 141567.  12036.
   0   9  -3 136205.  10929.
   0  -9   3 125548.  10671.
  -1  -9   180023.37 5558.58
  -1  -9   172492.52 5241.97
  -1   9   188639.30 6190.30
   1  -9  -182060.73 5931.31
  -1   9   185482.88 5952.69
  -1  -9   168727.62 4518.16
   1  -9  -173605.36 4975.06
  -1  -9   185545.08 5681.10
  -2   7  -134626.15 2114.74
  -2  -7  -134003.86 1965.59
  -2  -7  -138573.12 2029.34
  -2   7  -139926.19 2274.81
   2   7   133383.88 1642.41
   2   7   134090.24 2174.70
   2  -7   131952.02 1973.19
   2  -7   134745.42 1947.41
  -1  -5  -7  515.00   45.16
   1   5   7  552.14   34.51
  -1  -5  -7  519.65   55.39
   1  -5   7  516.55   27.41
  -1   5  -7  477.40   64.11
   1  -5   7  545.50   66.38
  -1   5  -7  432.96   29.81
   0   4   960693.01 4101.31
   0  -4   964846.80 4248.28
   0  -4  -972067.11 4800.63
   0  -4   959697.48 4105.11
   0   4   966904.31 4255.32
   0  -4  -970435.80 4965.85
  -2  -6  -313681.25  733.38
   2   6   316263.99  838.94
   2  -6   314364.35  824.56
  -2  -6  -314693.70  617.09
   2  -6   313724.36  659.32
   2   6   313706.70  576.18
  -2   6  -313082.24  594.54
  -2   6  -314776.24  774.78
  -1   9   0  116.22   31.32
  -1   9   0   18.69   39.62
   1  -9   0   58.89   33.61
  -1  -9   0   17.13   29.40
   1  -9   0   28.85   20.85
  -1  -9   0   32.73   34.84
  -1  -9   0   55.96    8.78
  -1  -9   0   29.59    8.87
   1  -9  -215633.59  816.99
  -1  -9   215519.28  675.61
  -1  -9   215855.52  710.54
   1  -9  -212798.92  605.54
  -1  -9   213429.97  719.78
  -1   9   214929.90  738.84
  -1   9   215604.85  778.52
  -1  -9   214277.44  726.16
  -3  -3   5 4976.22  226.98
   2   4   512210.29  565.27
  -3   3   5 4553.20  221.76
  -3  -3   5 4836.58  247.09
  -3   3   5 4625.71  264.34
  -2   4  -512161.27  523.94
   2   4   511516.20  566.69
  -2   4  -512627.59  654.76
   3  -3  -5 4733.24  237.74
   2  -4   512232.57  550.16
   3  -3  -5 4628.83  250.48
  -2  -4  -511356.13  590.32
   2  -4   511787.45  665.94
   3   3  -5 4821.54  282.00
  -2  -4  -511827.11  513.07
  -1   6   8 6380.00  342.66
  -1  -6   8 6799.39  335.97
  -1  -6   8 7134.94  247.92
  -1  -6   8 6676.37  302.61
  -1   6   8 6839.40  353.76
  -1  -6   8 6059.62  223.04
   1  -6  -8 7383.95  372.30
   1  -6  -8 6378.51  306.56
   0   0  1013136.60  677.98
   0   0  1013199.41  655.47
   0   0 -1013208.30  494.58
   3  -2  -6 2625.05  153.51
   3   2  -6 2727.24  147.37
  -3   2   6 3083.62  160.30
   3  -3   0 2356.29  148.76
  -3  -3   0 2175.65  187.44
   3  -3   0 2156.55  138.50
   3  -2  -6 2959.53  158.78
  -3  -2   6 2620.66  187.88
  -3  -2   6 2529.46  158.72
  -3  -3   0 2434.49  188.44
   3   3   0 2392.74  113.37
   3   2  -6 2649.78  145.55
  -3   3   0 2386.09  137.29
  -3   2   6 2723.85  175.88
  -3   3   0 2126.17  232.13
   3   3   0 2064.14  138.20
  -2   3   988220.28 6323.59
   2   3  -999485.59 7479.33
  -2  -3   9 103617.   7253.
   2   3  -9 100420.   7497.
   2  -3  -998653.22 7391.22
  -2  -3   988687.58 6728.50
  -2   3   987002.38 6771.58
  -3  -2  -117307.81  965.32
   3  -2   115706.90  802.88
  -3   2  -117032.26 1025.46
  -3   2  -115524.70  842.57
  -3  -2  -116106.05  875.61
   3   2   116126.18  757.92
   3  -2   116245.55  915.24
   3   2   115620.58  901.89
  -1  -7   7 162783.  14016.
  -1   7   7 170651.  15122.
  -2  -2  -6 6925.69  291.79
   1  -7  -7 174238.  15928.
   2  -2   6 7762.31  332.17
  -1  -7   7 158038.  13783.
   1  -7  -7 164292.  14459.
  -1  -7   7 157692.  13415.
  -1  -7   7 157498.  14162.
  -1   7   7 176219.  15637.
  -2   2  -6 7663.64  392.35
  -2   2  -6 6665.10  269.83
   2   2   6 7404.40  340.46
   2  -2   6 7472.92  362.26
  -2  -2  -6 7548.76  337.93
   2   2   6 6934.31  303.74
   0  -1 -1015227.79  683.71
   0   1 -1017718.54  676.24
   0   1 -1018815.27  722.13
   0  -1  1014487.66  739.98
   0  -1 -1015168.38  637.68
   0   1  1014781.45  686.91
   0   1  1014680.88  813.25
   0  -1  1015197.43  720.70
   3  -4  -3 5257.05  279.55
  -3   4   3 5244.94  249.79
   3   4  -3 5046.75  213.28
  -3   4   3 5140.82  284.50
   3   4  -3 5043.78  331.20
  -3  -4   3 5049.60  298.94
  -3  -4   3 5316.09  245.44
   3  -4  -3 5643.52  275.90
  -3  -4   268326.97 4596.66
  -3  -4   268789.61 4550.95
  -3   4   266373.63 4406.72
   3  -4  -268957.97 4727.65
   3  -4  -260522.10 4185.87
  -1   9  -1 6879.40  316.60
  -1  -9  -1 6089.43  317.24
  -3   4   261011.41 4267.53
   3   4  -270885.85 4684.30
  -1  -9  -1 6161.50  292.41
   3   4  -259540.09 4098.17
   1  -9   1 5803.31  248.38
  -1   9  -1 6359.94  355.10
   1  -9   1 6166.54  299.30
   2   7  -547001.81 2858.86
  -2   7   544880.33 2788.72
  -2  -7   549934.35 3012.57
  -2  -7   547827.94 2799.95
   2   7  -553599.59 3337.33
  -2   7   543686.55 2732.26
   2  -7  -546768.25 3200.71
   2  -7  -548216.18 2899.29
   0   7   724188.23 1269.82
   0  -7  -725010.03 1404.77
   0  -7   725827.54 1436.88
   0  -7   724031.35 1135.51
   0   7   725935.97 1283.35
   0  -7   726205.68 1383.13
   0  -7   726273.24 1252.49
   0  -7  -726516.47 1246.81
  -1  -9   332248.59 1657.22
  -1   9   334151.38 1918.80
  -1  -9   331291.06 1789.58
   1  -9  -333067.67 1739.02
   1  -9  -334754.70 2089.08
  -1   9   335058.82 1882.17
  -1  -9   333658.40 1839.84
  -1  -9   330722.03 1672.90
  -1   3  1038211.74 2057.20
  -1  -3  1036497.62 2204.36
   1  -3 -1037004.96 2103.34
   1  -3 -1042817.64 2542.36
  -1   3  1036230.58 2129.62
  -1   8  -4 6255.41  253.83
  -1  -8  -4 5991.12  282.90
   1  -8   4 6269.09  294.32
   1  -8   4 6788.41  305.14
  -1   8  -4 5892.57  356.61
  -1  -8  -4 5878.33  386.51
   1  -5  -9  335.80   36.82
  -1  -5   9  329.92   17.03
  -1  -5   9  340.91   83.46
  -1   5   9  295.93   38.23
  -1   5   9  309.71   45.16
  -1  -5   9  392.22   99.40
  -1  -5   9  303.52   18.01
   1  -5  -9  332.10   49.42
   3   4  -410746.73  539.42
  -3  -4   410321.90  476.59
  -3   4   411248.54  542.35
   3  -4  -410251.39  485.80
   3  -4  -4 9840.58  509.20
  -3  -4   411412.72  556.08
  -3   4   4 9646.42  519.20
   3   4  -4 9771.44  479.87
   0  -6   823661.11 1057.04
   0  -6   824491.87 1365.98
   0  -6  -826634.79 1453.54
   0  -6  -824911.51 1288.86
   0  -6   824922.37 1105.83
   0  -6   824248.22 1276.00
   0   6   825539.58 1220.88
   0   6   827147.11 1389.63
  -3   0   7   14.15   37.46
  -3   0   7  350.47   51.08
   3   0  -7   11.12   34.26
   3   0  -7  -10.28   39.10
   3   4  -145388.79 2905.37
  -3   4   147186.97 3137.37
   3   4  -153444.35 3151.63
   3  -4  -144305.55 2832.91
  -3  -4   151857.43 3259.74
  -3   4   156531.98 3523.72
   3  -4  -149410.21 3016.04
  -3  -4   151651.29 3214.91
  -2   5   839729.46 2520.14
   2  -5  -837313.31 2273.35
   2   5  -843083.45 2499.14
  -2  -5   839616.55 2515.49
  -2  -5   841021.41 2225.62
   2  -5  -840830.20 2472.39
   2   5  -844151.84 2580.57
  -2   5   837301.22 2123.26
   0  -2 -1034147.55 1833.85
   0   2  1032271.55 1739.68
   0   2  1033362.75 1891.10
   0  -2  1030195.21 1768.34
  -3   0  -2 2557.01  225.51
   0  -2 -1036611.33 2029.15
   0  -2  1033407.23 1841.21
  -3   0  -2 2442.65  126.09
   3   0   2 2497.78  136.27
   3   0   2 2398.83  141.02
  -2   7  -2 1220.87   86.62
   2   7   2 1222.31  109.60
  -2  -7  -2 1095.79   90.50
  -3   1   752955.86 3568.77
   2  -7   2 1037.25   92.79
   3  -1  -756522.96 3783.97
  -2   7  -2 1032.84  169.80
   3   1  -753136.81 3525.03
   3   1  -762525.18 4019.55
   3  -1  -764136.31 4137.08
   2  -7   2 1113.37   89.68
  -3   1   763267.05 3978.67
  -3  -1   762272.96 3912.53
   2   7   2 1007.70   38.82
  -3  -1   750990.44 3419.12
   2   6  -711784.13  593.44
  -2  -6   711682.57  495.95
  -2   6   712470.16  676.40
   2  -6  -710930.44  559.07
  -2   6   711758.56  581.96
   2  -6  -711989.31  613.99
   2   6  -712343.77  547.20
  -2  -6   712283.37  600.50
   0   9  -439864.47 2215.45
   0  -9   439663.66 2462.56
   0   9   447886.04 2504.24
   0  -9  -437276.56 1873.45
   0  -9   440166.12 2314.48
   0   9  -438136.64 2225.79
   0  -9  -437577.30 2314.60
   0   9   439507.66 2365.10
   1  -4   8 3222.05  169.26
  -1  -4  -8 3518.27  217.29
  -1  -4  -8 3624.16  196.66
  -1   4  -8 3408.95  273.71
   1   4   8 3528.37  148.73
   1   4   8 3092.37  121.63
  -1   4  -8 3362.13  101.35
   3  -3  -6 8308.22  426.15
  -3   3   6 7508.02  499.30
   3   3  -6 8734.86  404.24
  -3  -3   6 8155.12  406.22
  -3  -1  -2 1005.33   94.79
  -3   3   6 9534.28  533.72
  -3  -3   6 8626.63  374.69
   3   3  -6 8903.53  429.02
  -3  -1  -2 1100.03  136.71
  -3   1  -2  964.70   81.36
   3   1   2  856.34   85.39
   3  -1   2  895.58   84.08
  -3   1  -2 1136.78  106.81
   3   1   2  933.83   78.26
   3  -1   2  917.46   82.73
   3  -3  -6 8797.18  419.13
   1  -8  -6 6850.09  259.86
  -1  -8   6 6875.57  308.36
  -1   8   6 7114.16  334.99
   1  -8  -6 6145.52  399.52
  -1  -8   6 6310.03  272.50
  -1   8   6 7609.36  312.82
  -1  -8   6 7191.42  336.19
  -1  -8   6 6899.75  332.77
  -2   0  1073340.79 4893.31
  -2   0  1073762.39 5275.25
   2   0 -1088115.36 6168.80
   2   0 -1073446.79 5086.75
   0   8   6   14.35   27.71
   3  -3   1 3051.92  178.73
  -3   3  -1 3127.72  204.50
  -3  -3  -1 2915.81  160.17
   0  -8   6    0.14   24.98
   3  -3   1 3080.13  241.45
   0  -8   6    3.48   30.60
   3   3   1 2793.35  172.26
   3   3   1 3053.16  145.71
   0  -8   6   39.26   21.96
  -3  -3  -1 3204.60  228.91
   0  -8   6   26.55   12.52
   0  -8  -6  148.22   51.38
  -3   3  -1 3297.29  172.66
  -1  -9  -235346.46 2178.58
  -1   0  -9    5.42    6.63
  -1   0  -9   -8.47    8.55
  -1  -9  -239792.24 2314.90
   1   0   9   59.44   29.24
  -1   9  -241386.66 2458.33
   1  -9   239565.94 2202.19
   1  -9   235203.03 2061.34
  -1   9  -241178.45 2440.64
   1   0   9   -6.59   33.42
  -2   3  -626369.73 1502.14
  -2  -3  -625503.83 1412.15
   2  -3   626290.65 1416.51
  -2  -3  -624404.68 1257.23
   2   3   624745.01 1239.22
   2  -3   625065.48 1276.48
   2   3   624540.67 1322.40
  -2   3  -626192.09 1296.77
  -2   1  10   24.84   17.84
  -2  -1  10    9.36   33.77
   2   1 -10  -13.49   28.35
   2  -1 -10   13.97   19.80
   2   1 -10   34.02   25.20
  -2  -1  10    9.70   14.00
   2  -1 -10   30.30   28.09
  -3  -4   5  791.53  116.29
   3  -4  -5  653.98  120.63
   3  -4  -5  549.24   79.20
  -3   4   5  749.68   78.92
   3   4  -5  621.97   64.33
   3   4  -5  617.98   55.06
  -3   4   5  593.27  134.53
  -3  -4   5  555.93   57.68
   1   1   967157.99 4791.95
  -1  -1  -962504.40 3991.72
  -1   1  -960347.60 4162.71
   1  -1   974358.46 4838.35
   1   1   973834.01 5036.64
   1  -1   974643.39 5286.82
  -1   1  -965920.75 4053.27
  -1  -1  -969326.11 4441.75
  -2   8   264811.10 4355.76
   2   8  -269620.06 4804.95
   2  -8  -264809.78 4245.42
   2   8  -268046.28 4309.92
  -2   8   264810.75 4496.13
  -2  -8   271115.61 4663.69
   2  -8  -260436.97 4189.55
  -2  -8   273201.78 4882.71
  -3   4   0   -4.97   32.67
  -3  -4   0   10.93   23.87
  -3   4   0   14.55   27.28
  -3  -4   0   16.13   22.97
   3  -4   0    7.08   29.54
   3  -4   0   -1.01   47.45
   3   4   0   39.11   30.13
   3   4   0    2.48   29.63
  -2   8   121576.02 1138.94
  -2  -8   123430.33 1245.48
   2   8  -124410.03 1369.68
  -2   8   124447.51 1495.01
   2   8  -123353.11 1055.09
  -2  -8   125631.14 1236.03
   2  -8  -121704.19 1210.94
   2  -8  -123691.82 1237.82
  -3   2   7   45.74   29.66
   3  -2  -7  131.19   36.00
  -3   2   7   23.94   45.62
  -3  -2   7   51.38   27.16
   3  -2  -7   54.20   38.78
   3   2  -7   97.30   37.14
   3   2  -7   59.22   34.52
  -3  -2   7   62.26   40.16
  -2  -4   920610.54  917.44
   2   4  -921380.63 1008.72
   2  -4  -921507.89 1136.87
   2   4  -920098.37 1032.44
  -2   4   917493.11  848.93
  -2   4   919863.43 1159.68
  -2  -4   919851.99 1170.28
   2  -4  -920338.19 1030.03
  -1  -9   4 2053.98  139.86
  -1  -9   4 2413.55  106.57
   1  -9  -4 2157.35   84.99
  -1  -9   4 2342.67  175.35
  -1   9   4 2418.27  106.46
  -1  -9   4 2136.72  119.28
   1  -9  -4 1835.98  200.74
   0  -5   9 5709.15  402.71
   0  -5  -9 6225.46  270.27
   0  -5   9 5285.50  262.96
   0   5   9 5707.54  227.44
   0  -5  -9 6288.29  376.46
   0   5   9 6385.07  272.49
   3   2   272110.14 5227.75
  -3   2  -281247.03 6084.74
  -3  -2  -285063.41 6050.08
  -3   2  -283233.35 5911.27
  -3  -2  -284343.34 6176.76
   3   2   277539.41 5473.83
   3  -2   276000.91 5640.69
   3  -2   287906.22 6134.33
   2  -8  -327697.56 1791.41
  -2  -8   328106.57 1406.88
  -2   8   327302.75 1509.21
  -2   8   325913.92 1388.82
  -2  -8   325818.93 1356.90
   2   8  -329893.17 1499.07
   2   8  -329029.09 1662.60
   2  -8  -329229.18 1574.75
  -2  -6  -429505.27 1398.99
  -2  -6  -425747.28 1456.04
   2  -6   427446.78 1544.87
   2  -6   427320.46 1476.44
   2   6   424828.72 1172.50
  -2   6  -425550.55 1293.18
   2   6   427813.25 1568.04
  -2   6  -423341.31 1445.61
  -2  -5  -5 8092.43  323.29
  -2   5  -5 8402.30  453.93
  -2  -5  -5 7604.96  426.68
   2   7  -6  638.69   50.61
   2  -5   5 8768.04  386.76
  -2   5  -5 8602.74  361.02
   2   5   5 7723.34  304.06
   2   7  -6  699.54   64.53
   2  -5   5 7399.08  366.09
  -2   7   6  582.48   66.62
  -2  -7   6  528.03   43.30
   2  -7  -6  595.91   86.82
   2  -7  -6  541.13   87.28
  -2   7   6  629.76   68.88
   2   5   5 9065.33  461.69
  -2  -7   6  570.55   59.07
   0  10   0 1372.80   93.98
   0  10   0 1495.89   79.86
   0 -10   0 1416.84  114.72
   0 -10   0 1297.63   49.42
   0   3  10 8751.15  377.95
   0  -3 -10 9882.29  412.88
   0   3  10 9810.36  456.46
   0  -3  10 9176.00  479.92
   0  -3  10 8247.20  393.78
   0  -3 -1010530.94  466.12
   1  -7   6 1629.91  126.25
  -1   7  -6 1203.21  103.75
   1  -7   6 1472.99   72.04
  -1  -7  -6 1207.30  157.25
  -1  -7  -6 1275.02   86.74
  -2   8   059782.21 4061.60
   2  -8   058374.59 3953.62
   2  -8   060717.22 3909.71
   2   8   058931.48 4212.10
  -2  -8   058195.73 3784.13
  -2   8   056046.65 3626.95
  -2  -8   067078.13 4020.50
   2   8   058524.70 3448.08
  -1  -6  -7  360.89   47.35
  -1   6  -7  370.35   23.85
   1  -6   7  360.03  101.18
   1   6   7  497.64   45.55
   1  -6   7  385.46   28.18
   1   6   7  460.21   45.94
  -1  -6  -7  349.92   56.88
  -1   6  -7  331.93   62.63
  -2  -2  1015848.10  671.85
   2  -2 -1018480.03  902.07
   2  -2 -1018019.75 1000.49
  -2   2  1016904.67  874.94
  -2  -2  1016166.05  855.85
   2   2 -1017638.93  835.10
   2   2 -1015406.98  772.83
  -2   2  1015235.67  688.89
   1  -4 -10 3692.54  161.53
  -1   4  10 4126.66  201.40
   1  -4 -10 3723.64  217.23
  -1  -4  10 3858.61  191.05
  -1   4  10 3711.00  154.78
  -1  -4  10 3979.89  227.53
   1   2   9  748.00   70.48
   0  10   1 4167.32  204.81
   0 -10  -1 4335.90  241.91
  -1   2  -9  678.58   81.13
   1  -2   9  716.78   74.67
   0  10  -1 4377.86  167.78
   0  10  -1 4162.21  194.92
   0 -10  -1 3882.08  127.43
  -1  -2  -9  736.07   48.39
   0 -10   1 4253.63  226.14
   1   2   9  789.88   63.69
   0 -10   1 3855.86  165.36
   1  -2   9  915.88   52.66
   3  -5  -317548.59 1001.04
  -3   5   319218.84 1097.21
  -3  -5   318185.95 1007.71
   3  -5  -317354.89  932.52
  -3   5   317732.27  980.25
  -3  -5   319545.59  981.36
   3   5  -319217.44  969.51
   3   5  -317254.95  910.53
  -3   5   214561.70  791.46
  -3  -5   214104.12  692.95
  -3   5   215091.62  751.42
   3   5  -214076.07  725.22
   3   5  -213951.08  620.14
   3  -5  -214039.20  738.58
  -3  -5   216235.74  786.26
   3  -5  -213591.50  676.18
   1   0 -11  -28.92   56.16
  -1   0  11    6.16    6.79
   1   0 -11   32.97   19.08
  -1   0  11  -31.44   28.56
   2  -8  -470522.71 5118.04
  -2   8   470210.27 4891.53
  -2  -8   472393.73 4839.57
  -2   8   474840.34 5080.32
  -2  -8   466650.37 4464.07
   2   8  -475474.99 5340.04
   2  -8  -472567.03 4915.71
   2   8  -474815.03 5039.11
  -2   0  -7    9.52   21.56
   2   0   7    2.75   52.64
   2   0   7   66.58   40.73
  -2   0  -7    2.34   12.38
  -1   9  -3  344.58   52.79
  -1   9  -3  346.47   41.89
  -1  -9  -3  304.87   66.39
   1  -9   3  287.42   45.25
  -1  -9  -3  313.23   52.41
   1  -9   3  345.61   54.93
  -2  -7  -3  606.11   36.21
  -2  -7  -3  470.96   57.72
  -2   7  -3  562.59   55.33
  -2   7  -3  420.83   69.21
   2   7   3  457.39   26.14
   2  -7   3  496.17   59.20
   2   7   3  527.82   74.55
   2  -7   3  468.22   67.24
   3   4  -6  692.73   66.08
  -3  -4   6  706.48   62.41
  -3   4   6  693.37   76.55
   3  -4  -6  562.46  125.66
   3   4  -6  744.77   65.24
  -3   4   6  581.01   81.31
  -3  -4   6  793.20   76.87
   3  -4  -6  668.46   70.01
  -3   5   4  237.61   58.62
   3  -5  -4  221.42   58.26
  -3   5   4  322.51  109.71
   3   5  -4  267.42   36.68
  -3  -5   4  292.06   47.23
   3   5  -4  271.78   51.94
   3  -5  -4  213.11   49.92
  -3  -5   4  331.02   87.65
   1  -1 -1196240.95 7058.75
   1  -1 -1196083.09 7178.35
   3  -3  -754454.95 3658.91
  -3  -3   754835.22 3700.26
  -3   3   751319.03 3688.53
  -3  -3   761874.81 3920.89
  -1  -1  1177495.87 5747.27
  -1  -1  1184399.46 5527.33
   3   3  -766553.17 4248.94
   3  -3  -755246.42 3552.96
   1   1 -1194870.83 7118.69
  -1   1  1186217.07 5771.34
  -1   1  1178308.23 5782.87
   3   3  -757298.12 3775.65
  -3   3   769455.05 4439.10
  -3   0   810051.09  637.51
   3   0  -810111.09  568.60
  -3   0   810141.51  455.28
   3   0  -810083.07  477.09
   3  -5  -1  110.55   42.45
   3   5  -1  131.23   86.67
  -3   5   1  118.66   43.83
  -3  -5   1   93.01   40.44
   3  -5  -1  150.15   50.31
   3   5  -1   91.27   44.06
  -3  -5   1  103.95   34.81
  -3   5   1  162.83   55.56
   0 -10   2   10.27   25.49
  -1  -8  -5  548.60  102.14
  -1   8  -5  631.46   43.66
   0 -10   2  -11.94   52.03
  -1  -8  -5  647.64   79.32
   0  10  -2   -7.96   24.19
  -1   8  -5  461.06  116.59
   1  -8   5  528.41  110.18
   1  -8   5  554.31   73.02
   0 -10  -2    1.34   49.46
   0  10   2   62.17   27.83
   3   4   1 3805.99  215.41
   0  -9   5 2001.26  119.24
   0  -9  -5 1659.42   48.27
  -3   4  -1 4060.08  250.43
   3   4   1 4028.27  171.09
   0  -9   5 1623.35  125.82
   3  -4   1 3752.83  207.54
   0  -9   5 1759.78   78.10
   0  -9  -5 1777.58  141.20
   3  -4   1 4230.27  226.59
  -3  -4  -1 3736.65  194.97
   0   9   5 1808.53   47.46
   0  -9   5 1644.55   79.57
   0   9   5 1773.55  112.68
  -3   4  -1 4380.57  219.24
  -3  -4  -1 4375.38  264.53
   2  -1   7  589.09   66.88
  -2   4  -612127.06  529.70
   2   1   7  515.91   55.26
   2  -4   612295.63  613.07
  -2  -1  -7  454.76   56.21
   2  -1   7  503.73   43.68
   2   4   614672.66  735.52
   2  -4   612029.95  608.27
   2   4   611973.92  519.18
  -2  -4  -612918.39  682.41
  -2   4  -612873.80  699.80
  -2  -1  -7  466.49   37.65
  -2   1  -7  446.98  105.17
  -2  -4  -613079.66  643.13
  -2   1  -7  466.82   33.63
   1  -7  -8 1899.03  145.06
  -1  -7   8 1769.76   91.23
  -1  -7   8 1551.96   95.76
  -1  -7   8 1722.63   78.19
  -1  -7   8 1708.64  121.43
  -1   7   8 1686.91  104.00
   1  -7  -8 1681.56   77.12
  -1   7   8 1721.06   93.73
  -3  -3  -252948.18 3389.78
   3   3   253718.04 3363.63
   3   3   250932.48 3472.98
  -3   3  -262122.71 3959.43
   3  -3   249684.38 3224.03
  -3   3  -253944.56 3690.48
   3  -3   254644.27 3435.91
  -3  -3  -259026.88 3847.77
   3   0   3   31.47   30.18
   3   0   3   20.78   29.80
  -3   0  -3   -3.12   18.70
  -3   0  -3   13.89   25.62
   3  -1  -8 3124.55  169.97
  -3   1   8 3000.19  192.98
  -3  -1   8 3061.52  197.06
   3   1  -8 3023.55  158.90
   3   1  -8 2984.09  230.82
  -3  -1   8 3247.53  155.20
  -3   1   8 2893.23  199.31
   3  -1  -8 3085.76  175.59
  -2  -8  -1 3751.00  109.33
  -2  -8  -1 3396.81  248.75
   2   8   1 3583.23  213.60
   2  -8   1 3418.10  191.37
  -2   8  -1 3334.02  216.85
   2   8   1 3581.06  100.37
  -2   8  -1 4278.37  250.29
   2  -8   1 3557.00  185.57
  -1  -5  -8  525.45   58.30
  -1   5  -8  507.29  119.78
   1   5   8  528.72   61.39
   1  -5   8  483.23   66.72
  -1  -5  -8  549.84   79.19
   1  -5   8  578.12   25.73
  -1   6   9 4892.03  215.90
  -1  -6   9 5183.49  243.62
   1  -6  -9 5818.39  298.05
  -1  -6   9 4507.07  137.14
  -1  -6   9 4932.45  259.85
   1  -6  -9 5053.84  208.47
  -1   6   9 5163.92  283.83
  -1   9   5 5868.69  284.52
  -1  -9   5 5906.84  241.68
  -1   9   5 6498.54  264.50
   1  -9  -5 6153.96  262.22
  -1  -9   5 6030.33  248.40
  -1  -9   5 6561.20  289.66
   1  -9  -5 5265.63  370.56
  -1  -9   5 6774.09  347.05
  -3   1  -3  538.01   81.86
   3  -1   3  461.14   69.25
   3   1   3  522.35   59.08
   3   1   3  493.81  102.13
  -3  -1  -3  611.77   73.62
   3  -1   3  523.50   63.16
  -3   1  -3  480.31   96.90
  -3  -1  -3  520.46   98.26
   2   3 -1018553.18  960.69
   2   3 -1021455.83 1038.07
  -2   3  1018007.11  862.16
  -2  -3  1019242.49 1175.91
  -2   3  1020054.12 1073.75
   2  -3 -1020765.06 1060.07
  -2  -3  1020197.89  892.03
   2  -3 -1022112.01 1236.07
  -1  -3  -951656.08 3149.68
  -1  -3  -950794.75 2989.90
   1   3   951879.94 3403.90
   1  -3   945077.31 2850.39
   1  -3   956266.64 3241.43
  -1   3  -946126.46 3151.87
  -1   3  -947010.57 2588.99
   1   3   957171.51 3488.42
  -2  -6   8   93.30   31.57
  -2   6   8  111.17   36.95
  -2  -6   8   85.64   40.78
  -2   6   8  100.18   43.15
   2  -6  -8   91.14   30.31
   2   6  -8   94.55   34.61
   2  -6  -8   98.12   41.51
   2   6  -8  103.70   39.36
  -1   2  1116974.27  989.13
  -1  -2  1117022.17  917.93
  -1   2  1117326.41  759.74
   1   2 -1118924.56  737.86
   1  -2 -1120016.30 1002.57
   1  -2 -1118039.60  998.07
   3   5  -5   -4.50   45.86
   3   5  -5    8.48   21.26
   3  -5  -5   51.37   27.89
  -3   5   5    0.39   33.97
  -3   5   5    5.09   26.22
  -3  -5   5   -1.63   19.41
   3  -5  -5    3.62   31.83
  -3  -5   5   -5.94   19.05
  -1  -8   7   60.29   37.79
  -1   8   7  122.85   39.63
   1  -8  -7  185.30   72.24
  -1   8   7  108.52   37.61
  -1  -8   7   71.85   36.52
  -2  -2  -7 1148.34   64.03
  -1  -8   7   60.99   28.97
   2  -2   7 1128.77   89.32
  -2   2  -7 1160.44  100.15
  -1  -8   7   73.32   28.98
   2   2   7 1100.72   74.76
   2   2   7 1099.52   73.90
   1  -8  -7   78.12   19.93
  -2  -2  -7 1071.41  118.15
  -2   2  -7 1030.94   74.55
   2  -2   7 1077.89   90.74
   0  -4  1038506.05 2243.29
   0   4  1040608.28 2342.82
   0  -4 -1049284.31 2926.10
   0  -4  1038915.01 2419.28
   0  -4 -1045348.35 2812.53
   0   4  1038731.39 2365.32
  -3   5   0 1637.54  167.59
  -3  -5   0 1565.50  108.53
   3   5   0 1800.96   84.33
   3  -5   0 1714.86  127.66
   3   5   0 1826.96  139.53
  -3   5   0 1769.95  226.66
  -3  -5   0 1868.26  100.08
   3  -5   0 1709.16  129.67
   0  -7   8 1419.84   59.90
   0  -7   8 1305.55   51.90
   0  -7  -8 1394.98   89.02
   0   7   8 1462.59   64.40
   0  -7   8 1554.19  108.28
   0  -7   8 1325.39  113.55
   0  -7  -8 1344.95  109.44
   0   7   8 1371.81   53.01
  -3   2   8 2824.72  147.65
   3  -2  -8 2518.01  212.70
   3   2  -8 2401.09  132.22
  -3   2   8 2476.25  171.86
  -3  -2   8 2360.53  115.15
   3  -2  -8 2520.36  214.33
   3   2  -8 2490.01  140.60
  -3  -2   8 2505.83  167.97
   2   5  -9  104.31   35.35
  -2  -5   9    6.90   10.49
  -2  -5   9   -0.60   27.63
  -2   5   9    8.17   42.25
   2  -5  -9   22.99   34.25
  -2   5   9    9.86   21.28
   2   8  -5   12.26   16.34
   2  -8  -5   -3.82   36.38
   2  -8  -5   42.02   35.84
  -2   8   5   11.12   25.85
  -2  -8   5   17.53   18.91
  -2   8   5    5.31   47.41
   2   8  -5   10.01   25.85
   0  10  -3  121.31   30.64
   0 -10  -3   98.40   10.48
   0 -10   3  108.66   26.02
   0  10  -3  132.18   30.30
   0 -10   3  111.01   40.86
   0  10   3  148.49   42.56
   0  10   3  141.06    7.98
   0 -10  -3  111.70   88.07
   3  -2   3 1542.20  110.46
   3   2   3 1532.48   92.13
  -3  -2  -3 1688.17  115.67
  -3   2  -3 1505.99   93.64
  -3   2  -3 1595.29  140.22
   3  -2   3 1605.06  161.27
  -3  -2  -3 1550.03  101.23
   3   2   3 1492.38  113.50
  -2  -7   7 5416.16  215.04
  -1 -10   1 1487.93   67.68
   2   7  -7 6080.49  322.15
  -1 -10   1 1238.37   89.28
  -1 -10   1 1239.14  107.38
  -2  -7   7 5810.61  346.11
  -2   7   7 5844.47  355.49
   2   7  -7 6832.91  301.33
   1 -10  -1 1428.18  126.61
   1 -10  -1 1172.40   95.36
  -1  10   1 1318.64  145.37
  -1 -10   1 1540.84   66.71
  -2   7   7 5117.38  251.17
  -1  10   1 1373.12   83.46
   2  -7  -7 5232.00  232.99
   2  -7  -7 5857.00  322.15
   0  -8   726468.25 1420.35
   0  -8  -725758.63 1466.41
   0   8   724616.27 1185.50
   0  -8   727904.30 1341.74
   0  -8   726481.11 1301.01
   0  -8   726654.08 1627.90
  -1 -10   0  804.05   28.77
  -1  10   0  753.46  118.93
  -1 -10   0  743.20   26.39
  -1  10   0 1060.41  105.63
  -1 -10   0  618.76   68.11
   1 -10   0  664.39  122.94
  -1 -10   0  714.81   84.48
   1 -10   0  607.94   78.20
   1 -10  -2 5242.31  299.47
  -1  10   2 4427.42  217.47
  -1 -10   2 4594.91  242.14
  -1 -10   2 5001.74  202.30
   1 -10  -2 4311.24  171.21
  -1 -10   2 4399.82  269.33
  -1 -10   2 4226.74  144.87
  -1  -5  10 2597.79  171.40
  -1  -5  10 2536.39  141.05
  -1   5  10 2514.49  131.45
   0  -6   9 8345.07  438.11
   0  -6  -9 8565.65  446.39
   0  -6   9 8047.37  380.88
   0  -6  -9 9137.77  529.69
  -1   5  10 2606.77  119.03
   0   6   9 7953.97  313.74
   0   6   9 8900.56  369.24
   1  -5 -10 2527.95  155.34
   1  -5 -10 2658.49  142.98
   0   0 -11   -4.66    5.32
   0   0  11   -8.17   26.26
   0   0  11   14.18   21.00
   0   0 -11   22.36    7.65
   2  -8   231285.10 1774.77
   2   8   230343.92 1832.86
  -2  -8  -235976.64 1688.08
  -2   8  -228556.48 1645.93
   2   8   239366.10 1871.62
  -2   8  -230796.06 1812.16
  -3   4   7  125.08   53.41
  -3  -4   7  138.47   47.61
   3  -4  -7   98.86   45.16
  -3   4   7   91.80   65.95
   3   4  -7  111.78   59.06
   3  -4  -7  115.56   41.64
  -3  -4   7  173.41   53.74
   3   4  -7  135.20   36.35
  -2  -8  -228921.82 1712.46
   2  -8   229598.10 1838.10
  -2   6  -5 9339.97  403.37
  -2   6  -511001.16  756.55
  -2  -6  -5 9073.72  434.53
   2  -6   5 9270.79  473.18
   2  -6   5 9723.09  444.23
  -2  -6  -510773.61  420.61
   2   6   5 9703.23  407.44
   2   6   510642.59  556.93
   1  -9   445969.53 2931.89
   1  -9   444861.01 2716.21
  -1   9  -445967.81 2616.81
  -1   9  -438138.43 2355.12
  -1  -9  -441182.43 2583.66
  -1  -9  -440500.68 2396.40
  -3  -4  -219339.71 1002.27
   3  -4   219040.72 1035.33
  -3   4  -221529.83 1379.68
   3  -4   219004.92 1010.99
  -3  -4  -222409.55 1217.82
  -3   4  -220028.58 1131.93
   3   4   222376.50 1163.34
   3   4   220908.37 1153.70
   0   1  1127784.33 1553.96
   0  -1  1125455.93 1360.51
   0  -1 -1131000.34 1541.92
   0   1 -1132470.74 1487.28
   0  -1 -1128843.74 1510.56
   0   1 -1132601.98 1495.94
   0   1  1127515.59 1542.72
   0  -1  1126205.35 1604.77
  -1  -3  11 1718.15  118.73
  -1  -3  11 1878.53  226.96
   1  -3 -11 2099.59  118.28
  -1   3  11 2052.68  182.20
  -1   3  11 1873.24   79.65
   1  -3 -11 2263.75  115.28
  -1 -10  -112126.25  639.17
   1 -10   112516.82  635.94
  -1 -10  -111734.32  573.40
  -1  10  -113470.16  716.04
  -1  10  -114103.75  675.44
   1 -10   112326.58  560.78
  -2  -3  -7 7093.99  306.36
  -2   3  -7 6887.84  371.50
   2  -3   7 7757.14  325.62
   2  -3   7 7324.84  359.91
   2   3   7 7109.46  409.70
  -2   3  -7 7088.90  280.86
   2   3   7 7641.22  385.62
  -2  -3  -7 7478.24  336.02
  -3  -5   616494.61  840.16
   3   5  -616372.80  775.23
  -3  -5   615591.37  813.71
   3   5  -615937.37  805.38
   3  -5  -615627.99  770.57
  -3   5   615976.00  861.19
   3  -5  -614861.62  904.23
  -3   5   614834.54  732.69
   3   3  -8  214.56   44.70
  -3   3   8  248.43   53.13
  -3   3   8  265.21  119.51
  -3  -3   8  274.37   39.29
   3  -3  -8  239.61   51.78
  -3  -3   8  211.05   62.47
   3  -3  -8  213.37   54.69
   3   3  -8  238.30   44.20
  -2   7  -412880.82  589.07
   3  -6  -3 6514.24  332.52
  -3   6   3 6102.90  449.77
  -3   6   3 5570.41  274.48
  -2  -7  -410465.35  512.88
   3  -6  -3 5912.46  335.78
   2   7   410852.04  394.24
   2  -7   410579.29  498.55
   2  -7   410590.01  522.49
   3   6  -3 6365.50  344.23
  -3  -6   3 5936.68  357.69
  -3  -6   3 6133.03  277.39
  -2   7  -411513.45  634.88
   2   7   410697.89  560.16
  -2  -7  -412514.92  495.72
   3   6  -3 6489.63  270.41
  -3   6   225279.37 1463.01
   3   6  -225123.53 1224.48
   3  -6  -223276.08 1311.37
  -3  -6   227156.15 1427.19
   3  -6  -224336.73 1301.78
  -3   6   227268.38 1605.53
   3   6  -224528.81 1494.65
  -3  -6   223853.84 1280.80
  -1 -10   312657.45  641.52
  -1 -10   311862.46  561.33
  -1 -10   313737.18  638.43
  -1 -10   313517.44  565.02
   1 -10  -312145.59  517.09
   1 -10  -314612.21  797.75
  -1  10   314169.96  683.36
  -1  10   312272.59  602.38
   2  -4 -10  650.69   75.11
  -2   0  11   -2.19   10.08
  -2  -4  10  643.81   86.18
  -2   4  10  612.11   58.86
  -2  -4  10  657.05   36.18
   2   4 -10  653.98   57.46
   2  -4 -10  595.09   67.03
   2   4 -10  643.89   73.60
  -2   0  11   12.27   24.62
   2   0 -11    0.72   15.17
  -2   4  10  579.08   79.46
   2   0 -11   61.02   25.78
  -3   5  -133484.25 2044.49
   3  -5   128742.23 1668.26
   3   5   133354.17 2119.16
  -3  -5  -129535.77 1661.05
  -3   5  -131607.22 1759.16
  -3  -5  -133215.55 1916.48
   3   5   130089.45 1622.81
   3  -5   130026.58 1687.76
  -1   4  -9 3488.77  217.53
  -1  -4  -9 3256.12  140.62
   1  -4   9 3040.10  162.37
   1   4   9 3536.83  156.34
  -1  -4  -9 3473.02  222.01
  -1   4  -9 3742.80  122.48
   1   4   9 3164.68  164.81
   2  -5   632084.51 1844.45
  -2  -5  -631591.02 1882.18
  -2   5  -633794.75 1789.93
  -2   5  -634259.07 2284.01
   2  -5   631721.81 1729.87
   2   5   633190.94 1956.05
   2   5   631143.20 1617.84
  -2  -5  -631689.84 1765.80
  -3   3  -3 6464.74  517.53
   3   3   3 5418.82  241.60
   3  -3   3 6016.87  291.71
   3  -3   3 5045.29  257.76
  -3   3  -3 5654.92  274.32
   3   3   3 5021.22  268.41
  -3  -3  -3 5965.13  295.58
   1   7   7   10.13   11.88
  -1  -7  -7   26.54   30.65
  -1   9   6 5480.95  224.51
   1  -9  -6 4685.00  274.81
  -1  -7  -7   11.33   24.82
   1  -7   7   19.32   32.00
  -1  -9   6 5310.26  213.77
  -1   7  -7    2.96   31.96
   1  -9  -6 5310.92  196.84
  -1  -9   6 5376.14  256.72
  -1  -9   6 4866.30  210.20
  -1   7  -7   32.88   19.70
   1  -7   7   13.02   11.74
  -1   9   6 4940.89  251.74
  -2  -1  11  265.15   62.84
   0  -9   6 1436.67   89.66
   2   1 -11  241.01   49.64
   2   1 -11  259.62   27.15
   2  -1 -11  258.33   49.40
   0  -9   6 1247.31   81.97
   2  -1 -11  267.65   36.60
   0  -9   6 1572.84   98.78
   0  -9   6 1568.24  110.44
   0   9   6 1436.34  101.89
   0  -9  -6 1654.34  141.27
  -2   1  11  251.24   55.17
  -2   1  11  178.74   24.70
  -2  -1  11  234.56   22.62
   0  -9  -6 1584.17   54.36
   3   0  -9   16.60   28.09
  -3   0   9   10.46   22.09
  -3  -6   452991.43 3316.36
   3   6  -450951.11 3370.77
  -3   6   446765.24 3077.09
  -3   6   447220.86 2936.73
   3   0  -9    9.41   23.92
  -3   0   9    8.94   33.65
   3   6  -457801.45 3530.78
  -3  -6   452195.86 3203.21
   3  -6  -450498.86 3410.25
   3  -6  -450474.66 3184.62
   0  -2 -11 9132.60  402.83
   0   2  11 9898.16  580.12
   0   2  11 9192.63  416.28
   0  -2  11 9426.30  505.38
   0  -2  11 8547.95  497.65
   0  -2 -11 9182.08  383.64
   3  -6  -1  541.60   80.09
   3   6  -1  491.40   34.79
  -3  -6   1  530.93   66.39
  -3  -6   1  639.91   54.63
   3   6  -1  526.93   82.23
   3  -6  -1  509.08   67.51
  -3   6   1  607.64   91.07
  -3   6   1  593.40   76.35
   0 -10  -432018.44 1490.04
   0  10   431623.07 1429.98
   0 -10  -427463.32 1843.00
   0  10   425398.07 1407.07
   0 -10   423334.42 1368.60
   0 -10   430912.02 1619.64
  -2  -8   6 2601.58  137.11
   2   8  -6 2562.90  192.79
   2  -8  -6 2337.34  119.31
   2   8  -6 2496.56  157.50
  -2   8   6 2515.14  153.27
  -2  -8   6 2355.26  113.67
  -2   8   6 2419.56  200.81
   2  -8  -6 2479.82  186.03
   2   9  -2 3447.50  204.15
   2   9  -2 3698.16  127.30
  -2  -9   2 3207.45  166.93
  -2   9   2 3325.05  188.69
  -2   9   2 3544.55  196.63
   2  -9  -2 3100.74  210.26
  -2  -9   2 3854.12  164.67
   2  -9  -2 3693.54  339.73
  -1   8  -677134.02 5094.67
   1   8   688104.11 5571.56
  -1   8  -665056.51 4646.16
  -1  -8  -671538.66 4846.84
   1  -8   680959.19 5742.74
   1  -8   670090.68 4875.47
  -3   1   9 6133.89  346.91
  -1  -8  -667645.18 4818.01
  -3  -1   9 6111.02  345.55
   3  -1  -9 6083.81  302.62
   3  -1  -9 5815.20  287.80
   3   1  -9 5657.35  348.63
   1   8   679235.87 5017.63
  -3   1   9 5524.97  308.01
   3   1  -9 5758.17  272.30
  -3  -1   9 5864.80  256.35
   2  -9  -1   44.95   33.66
  -2   9   1   35.75   36.61
   2   9  -1   59.97   10.76
  -2   9   1   30.89   33.07
   2  -9  -1   39.69   41.10
  -2  -9   1   40.23   53.25
  -2  -9   1   40.83   12.34
   3   0   415041.29  769.63
  -3   0  -415371.98  752.35
   3   0   416306.78  804.38
  -3   0  -418871.25 1125.40
   1   0  10 1632.84  110.65
  -1   0 -10 1420.86   51.04
  -1   0 -10 1636.18   64.35
   1   0  10 1668.52  125.73
   1   6   8   52.76   31.11
  -1  10  -246108.34 2829.75
  -1   6  -8   34.85   16.93
  -1  10  -241140.24 2521.54
  -1 -10  -242065.95 2526.33
   1  -6   8   68.77   13.20
  -1  -6  -8   49.38   31.46
   1   6   8   94.21   16.43
  -1 -10  -241550.26 2652.60
   1  -6   8   44.33   38.34
  -1  -6  -8   48.41   25.31
   1 -10   237929.89 2319.91
   1 -10   244626.43 2677.54
  -1   6  -8   76.09   69.94
   0  -5 -10  508.36   50.72
   0  -5 -10  625.38   64.14
   0   5  10  569.76   53.57
   0   5  10  513.25   61.75
   0  -5  10  494.83   89.49
   0  -5  10  474.06   65.53
  -3   1  -414493.69  704.46
  -3   1  -416701.82 1029.82
   3  -1   414448.72  720.61
  -3  -1  -414294.34  702.05
  -3  -1  -417301.84 1021.45
   3   1   413312.24  677.38
   3   1   414607.04  784.71
   3  -1   413613.54  669.52
  -2   9   3   28.23   31.70
  -2  -9   3   24.99   28.45
   2   9  -3   41.86   32.94
   2  -9  -3   68.54   28.30
   2   9  -3   25.00   14.97
  -2   9   3   53.34   35.91
  -2  -9   3   58.45   17.57
   2  -9  -3   35.36   45.10
  -2   2  11 3386.03  198.25
   2  -2 -11 4219.14  194.84
  -2  -2  11 3634.67  221.66
  -1   1 -10 1888.14   78.45
   2   2 -11 4005.70  149.72
   1  -1  10 2127.14  151.56
  -1  -1 -10 2134.99  114.83
  -2   2  11 3292.56  130.64
   2   2 -11 3682.74  197.51
   1   1  10 2147.62  123.12
   2  -2 -11 3781.49  195.17
   1   1  10 1924.49  130.18
  -1  -1 -10 1840.14   70.61
   1  -1  10 2050.81  124.99
  -1  10   4 6582.06  328.83
  -2  -9   0 9646.23  472.78
  -2  -9   012044.08  431.16
  -1  10   4 7656.47  314.34
  -1 -10   4 7620.48  325.78
   1 -10  -4 6289.42  448.37
  -1 -10   4 7069.03  416.94
  -1 -10   4 6518.78  290.28
  -2  -9   0 9077.01  516.73
  -1 -10   4 7220.29  292.32
   1 -10  -4 6967.11  267.51
  -2   9   012027.88  733.11
   2  -9   0 9839.25  548.16
   2  -9   0 9180.13  568.12
  -2   9   010078.30  487.31
  -3   6   5 9863.21  485.89
  -3  -6   5 9856.07  453.50
   3  -6  -510865.75  597.26
  -3  -6   510134.60  490.04
   3   6  -510171.95  456.24
   3  -6  -5 9928.09  490.51
  -3   6   5 9824.03  529.54
   3   6  -510583.13  544.81
   1  -7  -918667.60  889.84
   1  -7  -920768.55 1134.95
   2  -8   3  462.73   67.56
   2   8   3  531.36   82.65
   2  -8   3  542.34   65.50
  -1  -7   917930.56  981.86
  -1   7   918377.02  920.17
  -1  -7   917085.27  864.48
  -1  -7   918294.00  776.48
  -1   7   919751.25  975.51
  -1  -7   922367.71  967.91
  -2   8  -3  480.76   72.37
  -2   8  -3  488.80   76.09
  -2  -8  -3  510.71   16.53
  -2  -8  -3  460.81  100.63
  -3   6   0  993.47  120.01
  -3  -2   9 1297.63  123.54
   3   6   0  861.93   47.47
   3  -6   0 1005.55   94.85
   3  -6   0  922.87   95.12
   3  -2  -9 1264.50   98.97
  -3   2   9 1403.92   97.45
  -3   2   9 1267.42  127.95
   3   6   0  897.22  104.05
   3   2  -9 1284.95   83.89
  -3  -6   0  956.09   96.83
  -3  -2   9 1465.88  200.06
   3  -2  -9 1180.55   97.05
  -3   6   0  995.26   89.23
  -3  -6   0  876.75  132.30
   3   2  -9 1152.61   90.51
  -1   4  1111962.79  679.10
  -1  -4  1112180.57  654.15
   1  -4 -1111204.86  524.87
  -1   4  1111392.13  495.48
   1  -4 -1112381.51  564.41
  -1  -4  1111311.24  553.42
   2  -6  -9 9678.97  498.34
  -2   6   910852.34  545.44
  -2   6   911678.00  543.81
   2   6  -910997.54  515.84
   2   6  -911665.46  491.50
  -2  -6   910595.28  427.83
  -2  -6   910763.60  558.61
   2  -6  -911459.25  524.14
  -2  -4  -723457.96 1198.02
   2  -4   723239.59 1249.72
  -2   4  -722660.03 1308.96
  -2   4  -723479.38 1135.55
   2   4   725099.99 1473.44
   2  -4   723902.25 1189.75
  -2  -4  -724014.80 1230.12
   2   4   721514.22 1055.93
  -1  -8   8 3567.96  127.91
  -1   8   8 3730.09  188.99
   2  -7  -8 3947.39  183.13
   2   7  -8 4479.27  243.31
  -1   8   8 4471.51  196.21
   1  -8  -8 4172.13  352.13
  -2  -7   8 3705.06  146.33
  -2   7   8 3745.55  199.32
  -2   7   8 4043.54  205.11
  -1  -8   8 3684.01  180.78
   2   7  -8 4177.30  200.26
   2  -7  -8 4081.66  244.07
   1  -8  -8 3841.08  152.32
  -2  -7   8 3901.41  211.42
  -1  -8   8 4107.81  188.04
  -1  -8   8 3820.14  211.48
   0  -3 -1164337.67 4175.24
   0   3  1164172.52 4556.63
   0   3  1168976.84 4523.15
   0  -3 -1173356.19 4902.46
   0  -3  1165192.72 4371.42
   0  -3  1162137.38 4419.11
  -3   5   7  772.63   90.86
  -3   2  -4 8775.32  398.39
   3   5  -7  934.03   78.18
  -3   4   8 7383.68  343.53
  -3  -4   8 7899.22  407.96
  -3  -4   8 7521.91  500.16
  -3  -5   7  831.80   65.24
  -3   5   7  851.33   81.36
   3  -5  -7  928.78   86.91
  -3   2  -4 9601.71  627.09
   3   2   4 9350.89  423.66
  -3   4   8 8592.52  474.38
   3  -5  -7 1098.24  116.74
  -3  -2  -4 8372.09  386.01
   3   2   4 8678.04  519.28
   3  -2   4 8603.23  523.76
   3   4  -8 7661.27  425.10
   3   5  -7  994.60   79.15
   3   4  -8 7988.46  369.87
   3  -4  -8 7383.98  385.70
  -3  -5   7  903.09   90.11
  -3  -2  -4 9870.11  557.94
   3  -4  -8 8161.85  390.00
   3  -2   4 8617.92  422.08
   2   0   819015.50  940.70
   2   0   820042.29 1029.79
  -2   0  -817575.87  913.35
  -2   0  -816852.46  767.39
   2  -9  -4  477.96   96.30
  -2   9   4  480.20  102.73
  -1  -2 -1059155.38 3708.75
  -1   2 -1057692.38 3381.65
  -2   9   4  601.53   74.26
   2   9  -4  567.49   36.37
   1   2  1053718.41 3673.57
  -1  -2 -1050922.37 3097.60
  -2  -9   4  549.29   54.43
  -2  -9   4  553.02   42.77
   1  -2  1050379.51 3359.95
   1   2  1063682.48 4003.33
   2  -9  -4  498.35   51.44
   3  -5   223974.04 1342.30
  -3  -5  -227222.54 1493.44
   3  -5   223113.03 1276.10
   3   5   223381.26 1151.16
  -3   5  -223229.74 1241.13
  -3   5  -225616.88 1516.51
  -3  -5  -222110.43 1205.63
   3   5   223754.79 1373.49
  -3   4  -3 6850.28  316.59
  -3   4  -3 8099.27  470.53
   3  -4   3 6540.01  317.87
  -3  -4  -3 6342.33  310.91
   3   4   3 7225.27  382.44
  -3  -4  -3 7258.00  337.12
   3  -4   3 6533.95  329.82
   3   4   3 5713.55  239.70
   2  -1   8 2980.03  165.98
   2   1   8 3176.68  162.97
   2   1   8 2899.93  137.49
  -2  -1  -8 2835.35  155.81
  -1  -9  -5 1122.50   89.98
  -2   1  -8 2658.26  102.65
   2  -1   8 3426.33  187.33
  -2   1  -8 2816.93  229.62
  -1   9  -5  915.32   94.77
  -1   9  -5  959.80   58.82
  -1  -9  -5 1152.39  183.05
   1  -9   5 1084.62   90.76
   1  -9   5  960.41   67.20
  -2  -1  -8 2626.13  108.47
  -1  -6  10 4203.46  123.76
   1  -6 -10 3734.76  203.52
   1  -6 -10 4207.49  307.63
  -1  -6  10 3568.06  183.52
  -1  -6  10 3915.84  324.35
  -1   6  10 3986.70  244.19
  -1  -6  10 3564.60   96.71
  -1   6  10 3707.65  172.14
   0 -11   0    6.51   10.04
   0  11   0   21.93   20.35
   0  11   0    5.28   25.34
   0 -11   0   63.15   34.18
  -2   9  -1 4044.51  229.36
  -2   9  -1 4114.96  198.67
   2  -9   1 4011.83  207.24
  -2  -9  -1 4150.54  253.32
  -2  -9  -1 3761.18  198.60
   2  -9   1 4223.73  238.33
   2   3 -1130860.53 1573.95
  -2  -3  1128635.46 1436.59
   2   3 -1129021.71 1640.41
   2  -3 -1130452.58 1697.56
   2  -5 -10 6912.75  436.73
  -2   5  10 7122.24  379.54
  -2   3  1127799.55 1632.68
  -2  -5  10 7518.45  284.17
   2  -5 -10 7224.99  339.58
   2   5 -10 7966.23  469.87
  -2   5  10 7998.06  369.52
  -2   3  1130763.82 1619.74
  -2  -3  1128793.90 1712.58
   2   5 -10 8204.66  354.26
   2  -3 -1131084.80 1737.67
  -2  -5  10 7774.72  430.88
  -1   0  1234120.05 2108.30
  -1   0  1236787.64 1858.12
   1   0 -1240457.61 2432.92
   0 -11  -122850.32 1084.54
   0  11  -127517.29 1362.50
  -1   5  -910618.95  395.16
   0  11  -124385.56 1294.02
   0  11   120931.69  985.82
   0  11   124350.00 1280.72
   1  -5   912148.02  468.23
   0 -11   125763.89 1547.78
   0 -11   125310.42 1243.70
  -1   5  -910321.61  572.09
   0 -11  -126771.08 1536.50
  -1  -5  -910171.79  500.31
  -1  -5  -910757.84  487.22
   1  -5   910084.42  619.99
   1   5   910945.39  494.98
  -1  10  -314002.82  813.47
   1 -10   313914.20  701.10
  -1  10  -315187.59  800.30
  -1 -10  -314045.21  711.09
  -1 -10  -314775.12  817.47
   1 -10   314190.71  679.65
   0  -8   819529.01  896.65
   0  -8   820428.37 1066.18
   0  -8   819120.84 1072.97
   0   8   821585.49  992.91
   0   8   820290.27  942.75
   0  -8  -818638.94  941.92
   0  -8  -819892.60 1190.64
   0  -8   823126.79 1047.26
   0  10   5 2655.27   67.94
   0 -10   5 2653.38  115.09
   0 -10  -5 3287.51   93.30
   0 -10  -5 2797.45  309.52
   0 -10   5 3002.23  157.22
   0  10   5 2630.70  155.20
   0 -10   5 2378.00  157.51
   0 -10   5 2728.12  132.37
  -1   1  12  960.53  106.60
   0  -7   9 4025.22  123.46
   0  -7   9 3790.98  118.20
   0   7   9 3649.29  133.53
   1   1 -12  873.16   33.71
   0   7   9 3809.14  151.47
  -1  -1  12  789.60  182.40
  -1   1  12  901.92   56.36
   0  -7   9 3988.32  242.80
   0  -7  -9 3937.68  218.58
   1  -1 -12  984.02   49.61
   1  -1 -12 1008.71   91.25
   0  -7   9 4048.58  211.04
   0  -7  -9 3892.72  243.47
  -3  -6   6 2627.32  189.88
   3  -6  -6 2875.06  208.49
   3   6  -6 2905.05  171.81
   3  -6  -6 2766.20  161.95
  -3   6   6 2607.59  180.63
  -3   6   6 2732.03  163.58
   3   6  -6 2824.26  144.51
  -3  -6   6 2734.85  160.72
  -3  -3   9  279.86   70.34
  -3   3   9  255.86   43.75
   3  -3  -9  241.02   52.63
   3  -3  -9  249.77   55.42
   3   3  -9  279.55   44.47
  -3  -3   9  275.78   36.70
   3   3  -9  251.38   51.99
  -3   3   9  287.48   74.52
   2  -8  -7 4536.08  204.49
   2   8  -7 5455.10  244.55
   2   8  -7 5027.68  235.05
  -2  -8   7 5033.39  249.04
  -2   8   7 4959.41  342.48
  -2  -8   7 4589.50  191.49
   2  -8  -7 5256.95  310.44
  -2   8   7 4826.66  319.51
  -2   2  -8 3559.59  211.81
  -2  -2  -8 3662.16  233.15
   2   2   8 3738.81  179.27
  -2  -2  -8 3586.29  189.87
   2  -2   8 3839.26  161.17
  -2   2  -8 3161.32  146.75
   2  -2   8 3681.06  201.78
   2   2   8 4001.90  246.74
  -2  -7  -5   43.18   18.67
   3  -6   1 1657.52  126.26
  -3  -6  -1 1753.17   88.36
  -2  -7  -5   12.24   30.28
   2   7   5    4.99    7.05
  -3   6  -1 1794.80  184.31
   3   6   1 1514.28  135.44
   3   6   1 1582.38   69.82
  -2   7  -5    3.34   22.32
   2   7   5   19.59   32.52
  -3   6  -1 1779.34  163.77
  -3  -6  -1 1510.15  115.43
  -2   7  -5    2.12   47.24
   2  -7   5   -8.43   28.45
   3  -6   1 1649.05  125.52
   2  -7   5   25.01   33.94
  -1  -9   782182.23 5742.13
  -1  -9   778112.10 5319.04
  -1  -9   780545.80 5632.31
  -2  -6  -6 123574.  10004.
   1  -9  -783249.47 5538.12
   2  -6   6 130104.  10727.
   2  -6   6 137114.  11374.
  -1   9   780641.44 5708.66
   2   6   6 135448.  10878.
  -2   6  -6 122010.   9801.
   1  -9  -768244.77 5217.44
  -1   9   778050.72 5538.04
  -1  -9   776296.22 5579.94
  -2  -6  -6 136885.  10800.
  -2   6  -6 117767.  10048.
   2   6   6 118377.  10156.
  -1 -10   512962.73  629.68
  -1  10   512735.41  747.12
  -1 -10   513051.18  601.61
  -1 -10   513973.65  717.37
   1 -10  -512191.78  790.90
  -1 -10   514172.97  690.91
   1 -10  -513639.62  610.90
  -1  10   514324.46  634.16
   3   3   412797.27  595.10
  -3   3  -413406.83  738.10
  -3  -3  -411573.32  563.22
  -3   3  -413996.70  745.14
   3  -3   412687.05  636.26
   3   3   413104.73  687.52
  -3  -3  -413578.08  670.76
   3  -3   412143.49  620.22
   0  11  -2  764.82   69.13
   0  11  -2  822.52   55.50
   0 -11   2  660.68   60.78
   0 -11   2  755.04   81.13
   0  11   2  606.68   74.50
   0 -11  -2  685.38  105.55
   1  -3  10 5202.68  162.69
  -1  -3 -10 4034.22  198.46
  -2  -9   512200.48  566.40
   2  -9  -512729.17  667.32
  -2   9   512624.31  635.77
   1   3  10 4624.84  240.27
   2  -9  -513228.54  873.45
  -1   3 -10 4377.07  129.44
   1   3  10 4786.62  222.78
  -1  -3 -10 4596.11  205.39
  -1   3 -10 4428.45  270.03
  -2   9   513189.89  659.63
  -2  -9   513921.55  647.26
   3  -7  -319584.11 1105.30
   3   7  -318507.98 1016.08
  -3   7   319283.34 1082.82
  -3  -7   317819.39  910.26
   3  -7  -320134.64 1046.24
  -3   7   318478.33  957.52
   3   7  -317810.99  885.63
  -3  -7   319424.48  959.56
  -3  -7   2  872.49   86.31
  -3  -7   2 1076.38   69.40
   3   7  -2  967.99  104.90
  -3   7   2 1013.15   90.53
   3   7  -2  965.86   74.96
   3  -7  -2  969.37   92.65
   3  -7  -2  847.28  190.72
  -3   7   2 1061.18  189.85
   0  -9   7 1125.16  149.52
   0  -9  -7 1107.95  184.57
   0  -9   7 1145.25   56.76
   0  -9   7 1132.35   53.01
   0  -9   7  963.40  117.18
   0   9   7 1077.38   34.52
   0  -9  -7 1078.82   84.73
   1  -2 -1234421.10 1883.61
  -1   2  1236758.52 1931.69
   1  -2 -1237104.99 2234.62
  -1  -2  1234873.20 2180.95
  -1  -2  1234460.73 2006.58
  -1   2  1234300.03 2223.54
   0  -4  11 3314.75  313.81
   0   4  11 3255.04  223.34
   0  -4 -11 3810.20  238.08
   0  -4 -11 3665.63  198.18
   0  -4  11 3111.56  253.38
   0   4  11 3326.98  148.83
  -3   0  1018652.00 1054.28
   3   0 -1018532.93  953.27
  -3   0  1017735.51  859.65
   3   0 -1017736.30  912.48
   0   6  1039982.07 2322.56
   0  -6 -1043483.70 2767.00
   0   6  1043510.48 2648.68
   0  -6  1043042.02 2767.86
   0  -6 -1048671.23 2941.32
   0  -6  1041905.74 2515.42
   3   7  -4 1466.16  169.97
  -3  -7   4 1124.38   79.78
  -3   7   4 1011.78  157.50
  -3  -7   4  992.98   82.20
   3  -7  -4 1010.20  204.85
   3   7  -4 1097.94   64.10
  -3   7   4 1106.26  118.87
   3  -7  -4 1180.76  160.30
  -1  -5  11    3.08   27.30
  -1  -5  11   70.50   37.47
   1  -5 -11   35.39   23.50
  -2   9  -2  909.54   73.05
  -1   5  11   -1.82   23.69
   2  -9   2  750.93   77.47
  -1   5  11   14.11   30.88
   1  -5 -11   14.97   26.49
  -2  -9  -2  801.45  104.55
   2  -9   2  754.89   76.73
  -2  -9  -2  756.49   77.27
  -2   9  -2  724.37   84.04
  -2   8  -4 6653.34  346.10
   2   8   4 6942.46  224.69
   2  -8   4 7334.01  358.59
  -2  -8  -4 7322.52  406.02
  -3  -7   1  949.06   61.86
  -2   8  -4 7543.38  430.79
  -3  -7   1  829.06   80.59
   2   8   4 7838.39  255.12
  -3   7   1  922.73  182.16
   3   7  -1  841.17   95.72
  -2  -8  -4 6555.90  409.62
   2  -8   4 6952.47  358.58
   3   7  -1  773.64   41.23
   3  -7  -1  760.86   95.11
   3  -7  -1  707.73   79.25
  -3   7   1  729.77  124.81
  -2  -5  -726036.08 1410.99
  -2   5  -727880.53 1842.66
   3  -1 -10 6335.79  419.74
   2  -5   729436.67 1614.43
  -3   1  10 6571.95  376.13
   2  -5   728667.22 1781.38
  -2  -5  -731955.50 1673.84
   3   1 -10 6289.67  410.24
   3   1 -10 5991.27  287.26
  -3  -1  10 6626.59  297.10
  -2   5  -728877.80 1530.21
   3  -1 -10 6427.68  315.69
   2   5   728504.96 1771.02
  -3  -1  10 6606.14  503.57
  -3   1  10 6184.50  370.98
   2   5   728612.90 1469.32
  -3   0  -5  -13.91   15.91
   3   0   5    4.14   27.63
  -3   0  -5   22.48   21.10
   3   0   5   54.59   29.16
   3  -5  -8 7129.19  396.45
  -3  -5   8 6864.64  306.43
   3   5  -8 6650.09  319.70
  -3  -5   8 6714.92  359.61
  -3   5   8 6588.83  417.00
  -3   5   8 6581.00  382.58
   3   5  -8 7081.43  332.94
   3  -5  -8 6164.57  307.33
  -1   8  -7 1183.19  113.34
  -1  -8  -7 1254.38  116.57
   1  -8   7 1310.06  117.64
  -1  -8  -7 1153.83   86.52
  -1   8  -7 1157.87   50.16
   1  -8   7 1319.10   93.00
   1   8   7 1222.65   46.24
  -2   3  -8 4152.82  157.34
   2   3   8 4498.57  203.46
   2  -3   8 4201.91  234.99
  -2  -3  -8 4171.07  181.28
  -2  -3  -8 3909.50  188.08
   2   3   8 4880.60  314.35
  -2   3  -8 3891.83  244.69
   2  -3   8 4335.89  215.28
  -2   4  1115386.45  841.64
   2   4 -1116657.54  868.10
  -2  -4  1116419.68  918.69
   2  -4 -1116988.31  987.54
   2  -4 -1116840.10  852.45
   2   4 -1117314.62  760.94
  -2   4  1117120.99  823.68
  -2  -4  1115823.08  701.66
  -1   7  -8  807.64  109.60
   1   7   8  956.42   43.24
   1  -7   8  831.96  162.87
  -1  -7  -8  841.41  109.40
  -1  -7  -8  810.33  137.65
  -1   7  -8  985.38   54.88
   1   7   8  866.83   41.76
   1  -7   8  761.52   57.31
   0 -11   3 2887.00  124.85
   0 -11   3 2936.59  143.27
   0  11   3 2695.11  163.44
   0  11   3 3017.18   90.72
   0 -11  -3 2845.92  206.09
   0 -11  -3 2734.13   72.44
   0 -11   3 2856.80  168.22
   3  -1   5  228.87   54.73
  -3  -1  -5  164.79   40.47
  -3  -1  -5  243.66   51.62
   3   1   5  302.43   50.87
  -3   1  -5  265.42   42.80
   3   1   5  238.78   52.00
  -3   1  -5  326.90   60.89
   3  -1   5  256.10   78.86
   3   5   369231.90 4593.90
   3  -5   362507.31 4380.63
  -3  -5  -384750.80 5880.03
   3  -5   370748.39 4834.59
  -3   5  -370977.54 4925.69
  -3  -5  -368116.40 4778.47
   3   5   365199.64 4861.65
  -3   5  -376262.10 5745.96
  -1 -11   1 4145.23  211.45
  -1  11   1 4363.76  240.80
  -1 -11   1 4419.38  348.61
  -1  11   1 4298.01  222.08
  -1 -11   1 4352.23  158.03
  -1 -11   1 4911.41  177.81
   1 -11  -1 4925.66  303.96
   1 -11  -1 4259.62  179.26
  -1 -10  -420058.38 1146.08
   1 -10   421097.54 1102.51
  -1 -10  -418864.47  992.86
   1 -10   422005.98 1181.91
  -1  10  -421359.29 1047.80
  -1  10  -419297.10 1147.13
  -1  11   014972.41  768.99
  -1 -11   018792.35  721.06
  -1 -11   015596.51  881.55
  -1  11   017653.18  957.80
  -1 -11   017845.74  687.68
   1 -11   015729.05  969.69
  -1 -11   014834.80  766.87
   1 -11   015318.78  710.53
   3   4  -912118.53  586.01
  -3  -4   911720.09  643.09
  -3   4   912553.01  856.70
  -3   4   911585.96  563.08
  -3  -4   911574.09  527.72
   3  -4  -911364.68  558.45
   3   4  -911460.74  614.00
   3  -4  -910581.42  557.54
   3  -6  -720884.83 1118.31
  -3   6   720311.78 1174.43
   3   6  -722778.51 1180.91
  -3   6   723160.94 1236.26
   3   6  -721286.54 1163.76
   3  -6  -721531.80 1433.35
  -3  -6   720541.84 1125.35
  -3  -6   719651.44 1000.09
  -1 -11   2  845.48  148.85
   1 -11  -2 1180.31  128.00
   2   0 -12 8377.37  381.75
   2   0 -12 7985.23  390.98
   1 -11  -2  853.11   50.96
  -1 -11   2  931.08   44.48
  -2   0  12 8769.73  476.53
  -1  11   2 1021.47   66.00
  -1  11   2  830.77  139.12
  -1 -11   2 1018.17   47.66
  -1 -11   2  869.08  119.56
  -2   0  12 7462.03  283.32
   3   7  -5 7958.61  398.43
   1  -3 -12 3568.99  183.15
  -1  -3  12 3485.41  195.74
  -3   7   5 8683.00  443.30
  -3  -7   5 7566.50  363.61
  -3  -7   5 7454.87  352.74
  -1   3  12 3549.46  139.44
   3  -7  -5 7446.49  371.79
   3   7  -5 7314.86  383.43
  -3   7   5 7497.72  427.01
  -1  -3  12 3692.80  339.31
   3  -7  -5 7950.13  464.42
  -1   3  12 3482.14  201.84
   1  -3 -12 4143.99  239.45
  -3   2  1010246.68  475.67
  -3  -2  1010960.23  603.50
  -3  -2  1010623.79  528.30
   3  -2 -1011196.51  558.28
  -3   2  1010845.16  610.28
   3  -2 -1010503.23  537.84
   3   2 -1010841.01  517.64
   3   2 -1010801.68  534.98
   3  -7   0  291.23   60.93
  -3  -6  -233349.49 1957.63
   3  -6   231794.17 1903.31
   3  -6   234510.34 2005.70
   3   7   0  298.79   65.73
   3   6   232624.72 2001.10
  -3  -6  -240448.37 2257.37
   3   6   234785.29 1889.39
   3  -7   0  231.88  108.77
   3   7   0  258.25   24.92
  -3   7   0  396.47   79.34
  -3  -7   0  344.00   54.58
  -3   6  -235451.77 2180.06
  -3   7   0  207.76   49.09
  -3   6  -235999.88 2490.38
  -3  -7   0  282.65   53.80
   0   0  12  281.03   47.51
   0   0 -12   -1.11    2.68
   0   0  12  198.57  105.12
   3   4   420487.36 1143.97
  -3  -4  -419376.06 1009.44
   3  -4   419232.12 1030.96
  -3  -4  -421944.41 1125.51
  -3   4  -420312.83 1036.33
  -3   4  -420575.76 1203.82
   3  -4   419337.72 1038.66
   3   4   419768.15  964.53
  -2  -7   912094.85  554.19
  -2  -7   912829.84  778.55
   2  -7  -913566.29  725.07
   2   7  -915304.23  698.25
  -2   7   913843.17  711.18
   2  -7  -913698.99  760.67
   2   7  -913506.45  667.07
  -2   7   913774.18  667.50
   2  -1 -12 9443.82  464.42
   2   1 -12 9980.16  406.49
  -2  -1  12 9252.08  359.19
  -2   1  1210299.97  421.80
   2  -1 -1210606.01  464.66
  -2  -1  12 9440.29  534.64
   2   1 -12 9427.93  468.56
  -2   1  1210204.04  562.45
   1  -4  10 7336.06  375.44
  -1  -4 -10 7560.10  315.99
  -2  -9   611545.04  516.29
   2  -9  -611031.21  510.85
   1   4  10 8300.77  386.50
   2  -9  -612354.45  699.68
  -2  -9   611478.11  552.86
  -1  -4 -10 8426.10  386.46
  -2  -9   610996.72  504.98
  -2   9   611123.44  559.50
  -1   4 -10 8211.19  452.84
   1   4  10 8676.91  423.91
  -1   4 -10 7432.54  244.89
   1  -4  10 8366.00  272.89
  -2  -9   612134.08  591.45
  -2   9   611818.52  599.15
   3  -2   5 4714.77  260.08
  -1   9  -628808.38 1837.19
  -1  -9  -630377.12 1821.05
  -3   2  -5 4770.27  290.00
   0   1  1234426.08 2055.41
   1  -9   630974.29 1781.12
   3   2   5 5156.97  247.96
   0   1  1231774.96 1780.54
   0  -1 -1234748.47 1882.40
   0  -1 -1245377.58 2521.26
   1  -9   633333.71 1839.49
   0  -1  1231561.67 1913.29
   3  -2   5 4852.22  248.16
  -1   9  -630295.73 1614.23
  -1  -9  -627896.17 1673.94
  -3  -2  -5 4935.76  250.87
  -3  -2  -5 4564.32  219.89
   0  -1  1233174.63 2018.01
  -3   2  -5 4837.59  226.88
   3   2   5 4720.28  251.76
  -1  11  -1 1631.45  106.49
  -1 -11  -1 1719.93  119.93
   1 -11   1 1682.40  128.52
  -1  11  -1 1921.27  164.62
   1 -11   1 1669.05  134.51
  -1 -11  -1 1994.84  155.02
  -1 -10   6 5047.95  230.29
  -1 -10   6 5071.50  258.23
   1 -10  -6 4577.85  278.02
  -1  10   6 4778.15  252.66
  -1 -10   6 4964.57  235.20
  -1  10   6 5169.83  207.98
  -1 -10   6 4702.55  205.24
   1 -10  -6 4891.15  178.98
  -2   6  1010289.78  483.06
   2   6 -1010033.62  475.38
   2  -6 -10 8616.92  446.27
  -2   6  10 9351.18  482.68
  -2  -6  1010229.15  659.16
   2  -6 -10 9630.87  439.33
  -2  -6  10 9576.45  372.94
   0 -10   6 1226.22  101.00
   0  10   6 1152.89   29.28
   0 -10   6 1178.63   82.73
   0 -10   6 1165.05   93.83
   0 -10  -6 1131.51  127.30
   0 -10   6 1137.75   96.44
   1  -6   9 8733.17  455.62
  -1  -6  -9 8833.55  534.87
   1   6   9 8061.27  360.69
  -1  -6  -9 9178.83  493.56
   1   6   910116.57  425.75
  -1   6  -9 9163.20  326.60
   1  -6   9 9532.46  363.54
  -1   6  -9 9068.78  518.86
  -1  -8   9  587.56   66.48
  -1  -8   9  671.58   31.67
  -1  -8   9  718.24   39.26
  -1  -8   9  642.60   86.65
   1  -8  -9  650.21  102.05
  -1   8   9  629.21   56.50
  -1   8   9  532.73   67.63
   1  -8  -9  683.13   45.13
  -1 -11   312227.77  549.22
  -1  11   312744.01  747.22
  -1 -11   312130.44  586.90
   1 -11  -313061.56  616.44
  -1 -11   314220.33  613.67
  -1 -11   313381.09  693.69
   1 -11  -314779.41  840.54
  -1  -7  10   82.56   53.04
  -1  -7  10  103.88   18.93
  -1  -7  10   72.76   65.92
  -1   7  10  148.17   34.53
  -1  -7  10   90.81   13.46
   1  -7 -10   76.41   48.01
   1  -7 -10   69.09   23.71
  -1   7  10   87.83   58.69
  -2  10   2  380.39   63.01
  -2 -10   2  329.38   91.08
  -2  10   2  337.59   64.78
  -2 -10   2  382.10   32.82
   2 -10  -2  339.80   83.20
  -2 -10   2  439.60   73.74
  -2 -10   2  463.99   43.69
   2 -10  -2  372.58   83.13
   2  -8  -8 3647.43  349.81
  -2  -8   8 3334.85  136.80
   2   8  -8 4037.68  196.77
   2  -8  -8 3443.99  162.99
  -2   8   8 3706.48  202.40
  -2   8   8 3168.82  171.15
   2   8  -8 3827.32  177.57
  -2  -8   8 3609.92  199.13
  -2 -10   1 5994.72  296.63
   2 -10  -1 5782.21  427.73
  -2  10   1 6422.36  330.20
  -2  10   1 6387.46  320.67
  -2 -10   1 6577.93  475.19
  -2 -10   1 6142.48  213.21
   2 -10  -1 6210.08  295.79
  -2   2  12 6853.11  386.18
   2   2 -12 7918.36  331.77
   2  -2 -12 7062.07  352.78
   2  -2 -12 7893.31  359.78
  -2  -2  12 7484.14  297.56
   2   2 -12 7685.34  392.20
  -2  -2  12 7079.03  528.20
  -2   2  12 7511.05  360.13
  -2   9  -310223.39  473.30
  -2   9  -310220.17  562.06
   2  -9   310058.68  594.25
  -2  -9  -3 9791.20  543.31
  -2  -9  -3 8787.59  440.15
   2  -9   3 9117.23  456.87
   0   5  11 4478.05  188.22
   0  -5 -11 5355.31  234.25
   0  -2  12  445.50  138.78
   0  -2 -12  395.57   43.65
   0  -5 -11 5472.74  332.98
   0  -2  12  431.33   66.93
   0  -2 -12  362.14   51.55
   0   5  11 5291.72  247.98
   0   2  12  411.97   52.83
   0   2  12  337.19   72.49
   0  -5  11 4682.55  246.01
   0  -5  11 5084.04  314.07
  -2 -10   3  557.70   33.86
  -2  10   3  593.79   70.12
   2 -10  -3  639.25  103.45
  -2 -10   3  657.89   38.76
  -2 -10   3  511.48   62.34
  -2 -10   3  598.19  132.34
  -2  10   3  611.98   77.04
   2 -10  -3  736.79   67.19
   0 -11   4 4186.92  183.29
   0  11   4 3982.16  220.81
   0 -11   4 3609.57  187.07
   0 -11   4 4119.40  185.94
   0 -11  -4 4224.94  278.28
   0 -11  -4 4584.88  125.17
   0 -11   4 4484.54  211.71
   0  11   4 4345.57  115.90
   2   4   8 6193.69  320.04
   2  -4   8 6202.86  337.03
  -2  -4  -8 6463.03  290.07
   2  -4   8 6743.82  278.67
   2   4   8 6567.91  333.76
  -2   4  -8 5806.54  350.19
  -2  -4  -8 6581.56  299.02
  -2   4  -8 6097.82  273.78
  -4   0   3   -3.67   23.41
  -4   0   3    1.84   31.29
   4   0  -3    6.24   27.53
   4   0  -3   10.90   57.52
  -3   3  10 7818.74  452.10
   3   3 -10 8571.13  428.11
   3   3 -10 8490.19  399.20
   3  -3 -10 7916.86  417.37
  -3   3  10 8078.13  380.37
  -3  -3  10 8463.51  369.73
   3  -3 -10 8155.23  515.80
  -3  -3  10 8159.31  593.81
   4   0  -411072.76  555.35
  -4   0   410386.21  517.88
  -4   0   411123.43  755.39
   4   0  -411031.78  609.50
   1  -9  -810734.59  448.59
  -1  -9   810295.67  416.44
  -1   9   810128.73  498.67
  -1  -9   811534.38  485.09
  -1  -9   810111.86  473.59
  -1  -9   810319.76  537.46
  -1   9   810278.32  451.54
   1  -9  -811914.60  821.68
   3  -7  -6 2591.36  162.50
   3  -7  -6 2727.17  220.92
   3   7  -6 2877.13  199.67
   3   7  -6 2482.39  159.26
  -3  -7   6 2639.30  202.62
  -3   7   6 2617.75  198.07
  -3   7   6 2992.57  197.94
  -3  -7   6 2747.80  231.96
  -1   0 -11    2.00   13.84
  -1   0 -11   24.34   18.55
   1   0  11   17.17   28.76
   1   0  11   26.68   34.93
  -2 -10   019806.67  800.19
   2 -10   015686.62  857.75
  -2 -10   017439.65 1150.15
   2 -10   016593.59  823.23
  -2  10   019608.98 1089.44
  -2 -10   020668.89  817.16
  -2 -10   016000.23  854.06
  -2  10   017519.48  917.49
  -3   7  -1  192.84   41.85
   3   7   1  119.34   59.83
   3  -7   1  195.28   56.04
   3   7   1  175.45   20.11
   4   1  -320952.90 1201.16
  -4   1   322826.85 1231.84
   4   1  -320981.46 1099.55
  -4   1   322034.19 1291.51
  -3   7  -1  193.11   71.11
   4  -1  -321394.55 1270.39
  -4  -1   322081.96 1279.21
  -3  -7  -1  182.31   26.27
  -4  -1   321310.37 1149.72
  -3  -7  -1  152.44   83.02
   3  -7   1  129.76   55.65
   4  -1  -320379.58 1167.01
   1 -11   2 7171.97  454.29
   1 -11   2 8046.86  363.11
  -1  11  -2 7928.74  454.93
  -1 -11  -2 8011.32  454.19
  -1 -11  -2 7521.09  381.17
  -1  11  -2 7744.90  360.08
   2   7   6 6442.36  232.46
  -2   7  -6 6633.47  413.14
  -2   7  -6 7325.36  314.90
   2  -7   6 6885.65  499.40
  -2  -7  -6 6916.28  406.68
  -2  -7  -6 6327.52  330.29
   2  -7   6 6604.71  300.03
  -4   1   4 9836.86  571.30
   4   1  -4 9903.38  490.44
   4  -1  -4 9142.58  510.82
   4   1  -4 9515.13  524.61
  -4  -1   4 9991.58  561.22
  -4   1   410182.79  515.40
  -4  -1   4 9966.75  503.73
   4  -1  -4 9844.35  615.20
  -3  -3  -5 7195.37  346.39
   3   3   5 8135.73  562.01
  -3   3  -5 8151.62  450.44
  -3   3  -5 7400.49  422.07
   3  -3   5 7594.71  515.77
   3  -3   5 7518.80  378.90
   3   3   5 7780.17  359.59
  -3  -3  -5 6894.63  331.39
  -1  -1 -11  745.52   44.13
   4   0  -221619.81 1144.18
  -4   0   221685.43 1164.13
   1  -1  11  716.33  153.93
   1   1  11  776.34  132.32
  -4   0   221833.98 1261.54
  -1  -1 -11  613.30   46.81
  -1   1 -11  664.32   25.44
   1  -1  11  716.32   78.96
   1   1  11  706.85   69.73
   4   0  -220946.66 1204.40
   2   5 -1139220.53 2123.09
   2  -5 -1138689.71 2387.20
   2  -5 -1136598.31 2389.81
  -2  -5  1135897.72 2473.71
   2   5 -1136830.84 2201.97
  -2   5  1139610.00 2293.52
  -2  -5  1140280.22 2175.43
  -2   5  1134273.43 2147.03
   0  -8   9 1180.89   42.14
   0   8   9 1140.13   82.73
  -1   4  12  231.27   30.51
   1  -4 -12  167.72   34.86
  -1  -4  12  210.48   54.02
   0  -8  -9 1166.24  110.82
  -1  -4  12  210.94   71.33
   1  -4 -12  197.24   39.33
   0  -8   9 1210.33  157.48
   0  -8  -9 1034.94  127.21
   0  -8   9 1065.53  116.52
  -1   4  12  179.99   49.63
   0   8   9 1038.43   65.60
  -4   0   5   23.37   30.99
  -4   0   5  -46.50   67.12
   4   0  -5    2.91   29.20
   4   0  -5   17.18   34.18
  -2   0  -9   15.14   14.06
   2   0   9    4.37   14.60
   2   0   9   47.86   42.56
  -2   0  -9   43.78   32.88
   1  -6 -11  441.41   63.74
  -1   6  11  523.46   60.52
  -1   6  11  467.02   52.55
  -1  -6  11  392.22   63.92
   1  -6 -11  503.68   81.93
  -1  -6  11  524.09  150.72
  -4  -1   225795.91 1673.67
  -1 -11   436746.74 2148.95
   1 -11  -439671.96 2828.46
   1 -11  -438470.43 2114.84
  -4  -1   225147.40 1395.68
  -1  11   435334.88 2145.03
  -1  11   439939.42 2346.45
  -1 -11   436232.88 2240.65
   4  -1  -224483.97 1442.32
  -4   1   224767.77 1485.49
  -4   1   225701.49 1574.93
   4  -1  -225118.23 1378.69
   4   1  -224912.13 1474.70
   4   1  -224094.61 1420.14
  -1 -11   441742.74 2392.66
  -1 -11   441045.49 2363.39
  -2  10   410851.77  545.18
  -2 -10   410908.42  444.73
  -2  10   410017.80  498.27
  -2 -10   410719.91  638.97
  -2 -10   411031.99  471.27
   2 -10  -410328.09  476.41
   2 -10  -411502.10  787.21
  -2 -10   410156.83  477.89
   2  -8   5 2066.49  154.14
  -2   8  -5 1951.27  135.85
   2  -8   5 2145.74  174.35
   2   8   5 2257.63   72.13
  -2  -8  -5 2360.18  188.37
  -2  -8  -5 2192.75  216.41
  -2   8  -5 2351.99  198.10
   2   6   721482.47 1019.68
   2  -6   723298.74 1166.76
  -2   6  -722006.50 1471.96
   2  -6   722884.68 1270.33
  -2   6  -722110.46 1122.06
  -2  -6  -720452.54 1077.57
  -2  -6  -724819.85 1197.81
   4   1  -511529.25  571.95
   4   1  -510935.48  601.54
  -4   1   512349.33  619.72
  -4  -1   510510.67  524.29
  -4   1   511277.86  643.60
   4  -1  -511490.04  696.70
   4  -1  -510933.82  599.94
  -4  -1   511654.86  650.84
   3  -5  -922535.32 1288.28
   3  -5  -921481.77 1263.66
   3   5  -921337.76 1126.27
  -3  -5   922525.06 1311.94
  -3   5   923426.52 1388.80
  -3  -5   921068.70 1070.57
  -3   5   925497.00 1367.62
   3   5  -922277.60 1178.27
   2  -1   918237.87 1065.52
  -2   1  -917707.42 1072.30
   0  -9   8 5420.91  272.99
   0   9   8 5474.84  186.28
   2   1   918489.39  943.89
   2   1   918547.37  914.78
   0  -9   8 5387.33  309.61
  -2   1  -917012.52  802.21
  -2  -1  -917233.66  903.15
   0  -9  -8 5454.22  315.02
  -2  -1  -916628.92  808.89
   0  -9   8 5063.94  219.07
   2  -1   919608.95  942.65
   0  -9  -8 5022.30  249.45
   0  -9   8 5981.06  244.19
   3   6  -841097.15 2435.22
   3  -6  -842075.64 2722.13
  -3  -6   841561.00 2404.33
  -3   6   835406.19 2272.75
  -3   6   847868.42 3031.37
  -3  -6   838660.34 2431.12
   3   6  -842137.13 2594.71
   3  -6  -838978.73 2351.33
   1 -10   529082.48 1759.99
  -1 -10  -526665.34 1482.37
   1 -10   529650.27 1657.38
  -1  10  -525957.03 1507.21
   2  -3 -1226486.89 1440.23
   2   3 -1224812.58 1378.63
  -2   3  1225806.97 1378.40
  -2   3  1224378.86 1416.97
  -1  10  -528391.38 1474.61
  -2  -3  1223412.27 1080.04
  -2  -3  1223553.08 1408.93
   2   3 -1225445.19 1257.95
  -1 -10  -528540.41 1702.72
   2  -3 -1224133.96 1311.60
  -4  -2   3   25.38   43.33
  -4   2   3   23.71   40.55
  -4   2   3   19.91   82.03
   4   2  -3   36.26   34.38
  -4  -2   3   65.65   65.33
   4  -2  -3   42.17   41.24
   4  -2  -3   29.27   46.38
   4   2  -3   72.54   48.18
  -4   2   411422.69  813.98
   4  -2  -410774.52  608.99
  -4  -2   411591.38  639.24
   4   2  -411680.19  668.27
  -4   2   411020.03  678.81
  -4  -2   411569.59  584.31
   4   2  -411730.17  779.35
   4  -2  -411538.47  597.27
   0  -7  10 6166.25  323.50
   0   7  10 6470.67  328.49
   0  -7 -10 5729.61  307.92
   0  -7 -10 5825.55  270.08
   0  -7  10 5955.71  366.74
   0   3  1265759.97 4360.13
   0   3  1263255.71 4407.10
   0  -3  1262390.62 4508.00
   0  -3  1267114.00 4539.39
   0  -3 -1264613.49 4252.02
   0  -3 -1265530.38 4186.02
   3  -6   313871.52  732.86
   3   6   313557.48  587.17
   3  -6   313744.21  732.44
  -3   6  -314083.59  706.98
   3   6   313541.65  889.46
  -3  -6  -318498.41  861.27
  -3  -6  -313333.86  703.12
  -3   6  -316467.71 1180.02
   3   5   4 5457.06  223.76
  -1  -2 -11 1119.86   72.03
   3   5   4 5939.19  338.17
  -3   5  -4 6133.80  382.04
   1  -2  11  955.07  122.54
   3  -5   4 5904.70  324.74
   1   2  11  984.71   76.98
   1  -2  11  890.09  136.42
  -3  -5  -4 6381.33  336.31
   3  -5   4 5896.10  298.59
  -1  -2 -11 1085.83   63.76
  -1   2 -11  937.18   42.34
  -3  -5  -4 5871.72  297.49
   1   2  11  892.74   92.96
  -3   5  -4 5902.82  278.37
  -2  10  -114695.84  718.19
  -2 -10  -113723.32  760.73
  -2  -9   718453.89  942.16
  -2  -9   718468.36  910.92
  -2  10  -113930.45  737.98
  -3  -8   3  280.80   56.34
  -2   9   717836.08  949.29
  -3  -8   3  311.11   42.50
  -2 -10  -113483.46  679.96
  -2  -9   717921.19  875.59
   2 -10   114208.09  825.47
  -3   8   3  329.32   73.48
  -2   9   718344.38  977.47
  -3   8   3  334.76   77.51
   2 -10   115835.01  992.06
   3  -8  -3  291.43   81.97
   2  -9  -719254.04 1116.66
   2  -9  -716619.76  817.99
  -2  -9   717844.84  948.58
   3   8  -3  275.56   67.45
   3   8  -3  249.99   47.86
   3  -8  -3  257.35   65.07
   3  -8  -266741.25 4478.30
  -3  -8   264555.91 4368.83
   3   8  -263674.28 4108.77
   3   8  -259649.68 4243.61
   3  -8  -262237.07 4430.75
  -3   8   277084.22 5251.43
  -3  -8   268306.90 4530.34
  -3   8   257318.00 4160.80
   1  -5  10  132.32   89.44
  -1  -5 -10  162.12   44.07
  -1   5 -10  178.98   68.03
   1   5  10  152.23   58.60
  -1  -5 -10  193.80   59.90
  -1   5 -10  149.35   13.27
   1   5  10  191.54   26.69
   1   5  10  110.56   59.19
   1  -5  10  160.33    9.41
   4   0  -1   -0.33   55.39
   4   0  -1    9.20   27.69
  -4   0   1   24.20   30.86
  -4   0   1   -6.70   37.81
   3   0 -11   26.59   26.68
  -3   0  11   84.11   98.73
   3   0 -11   21.15   36.69
  -3   0  11   68.82   51.13
   4   2  -214341.17  708.90
   4   2  -214571.75  819.40
  -4  -2   214919.74  818.51
  -4  -2   213757.58  716.35
   4  -2  -213189.08  751.68
  -4   2   215086.63  790.78
  -4   2   214071.65  824.52
   4  -2  -214046.29  737.48
  -4   0   6   85.00   46.64
  -4   0   6  137.00   55.20
   4   0  -6   88.31   83.72
   4   0  -6   92.40   45.01
   4  -1  -1  126.61   53.59
  -4  -1   1  100.85   51.02
  -4   1   1  335.59  111.21
   4   1  -1   77.57   76.77
  -4  -1   1  114.54   60.13
  -4   1   1  182.64   49.60
   4   1  -1  156.80   97.61
   4  -1  -1  116.80   58.16
  -4   2   5 5358.15  288.26
   4   2  -5 5404.12  351.28
  -4  -2   5 5729.98  337.82
  -4  -2   5 5640.69  390.95
   4  -2  -5 5606.64  305.72
   4  -2  -5 5245.70  437.78
   4   2  -5 5605.27  322.51
  -4   2   5 5449.73  347.50
   3   8  -430986.19 1884.47
  -3  -8   430926.12 1851.00
   3  -8  -432442.90 1999.54
  -2   2  -927088.73 1596.78
   2  -2   928162.87 1787.24
  -3  -8   433458.73 1860.33
   3   8  -434941.56 1878.96
   2   2   930646.11 1720.75
  -3   8   429980.12 1852.10
  -2  -2  -926367.42 1370.14
  -2  -2  -929180.21 1638.08
   2  -2   932804.38 1841.26
   3  -8  -433302.52 2085.89
  -2   2  -925818.48 1283.63
  -3   8   431735.85 1929.49
   2   2   931922.80 1915.26
  -3  -1  1133116.96 2071.66
   3  -1 -1132289.99 2030.01
   3   1 -1135805.98 2247.39
  -3  -1  1132936.84 1796.76
   3   1 -1132677.57 1883.90
  -3   1  1133378.50 2084.21
   3  -1 -1133810.05 1983.20
  -3   1  1132680.15 1900.08
  -3  -8   1 1567.39  109.26
  -3  -8   1 1403.66  116.96
   3  -8  -1 1305.62  112.43
   3  -8  -1 1359.86  143.09
   3   8  -1 1385.94   84.35
  -3   8   1 1514.82  156.88
   3   8  -1 1389.45  134.30
  -3   8   1 1553.25  132.10
   4   1  -6    1.06   29.68
   4  -1  -6    1.00   27.50
   4   1  -6   17.23   25.99
  -4   1   6    3.02   36.61
  -4   1   6   -6.84   50.27
  -4  -1   6   15.57   24.69
  -4  -1   6   -3.85   32.05
   4  -1  -6   -6.27   30.55
  -3  -4  1018232.40  893.59
   1 -10  -7 5719.32  215.92
  -3   0  -634980.52 2076.27
  -3   4  1022075.57 1142.73
   3   0   629180.55 1742.47
   1 -11   323105.36 1186.22
   3  -4 -1018313.60 1010.89
  -3   0  -628277.61 1541.02
  -1 -10   7 5262.49  267.74
  -1  10   7 5316.18  281.45
   1 -11   320679.80 1134.14
  -3  -4  1019492.43 1129.57
  -1 -10   7 5975.32  264.05
   3   4 -1018734.21  974.41
   3   4 -1018495.18 1009.65
  -1  11  -321419.74 1173.44
  -3   4  1019291.73 1119.60
  -1 -11  -321139.16 1144.23
   3   0   630187.54 1717.71
  -1 -11  -321870.08 1435.29
   1 -10  -7 5043.96  419.21
  -1  10   7 5841.74  279.80
   3  -4 -1019344.20 1014.38
  -1 -10   7 5349.77  243.12
  -1 -10   7 5798.69  279.41
  -1  11  -324057.39 1323.92
  -1   0  13   19.90   28.82
  -1   0  13    1.47   36.54
   1   0 -13    0.97    3.27
   1   0 -13    5.61    9.67
   3   7  -733776.16 1891.71
  -3  -7   729951.19 1642.89
  -3   7   729076.82 1660.90
  -3  -7   731871.85 1983.60
   3   7  -730297.50 1919.88
   3  -7  -732678.01 2058.04
   3  -7  -731492.87 1959.68
  -3   7   730204.26 1834.85
   0 -11   5  181.81   31.09
   0 -11  -5  179.38   53.42
   0 -11  -5  218.06   70.71
   0 -11   5  209.66   43.20
   0 -11   5  182.83   61.06
  -1  -8  -839179.66 2483.22
  -2  10   5   50.96   53.47
   1  -8   841880.25 2403.85
  -1   8  -838989.74 2520.32
  -2 -10   5   38.14   32.58
  -2  10   5   14.60   41.10
  -2 -10   5   31.02   19.54
  -2 -10   5  104.10   26.47
   1  -8   846161.59 2899.73
   2 -10  -5   39.63   53.06
  -1   8  -843526.25 2350.83
   2 -10  -5   36.86   42.84
   1   8   844478.38 2490.86
  -2 -10   5   36.47   24.80
  -1  -8  -836918.96 2193.11
   3  -1   6 2101.25  140.77
   3  -1   6 2032.74  185.13
  -3  -1  -6 2481.07  168.62
   3   1   6 2164.72  134.18
  -3   1  -6 2499.43  188.14
   3   1   6 2142.71  125.72
   0 -12   031041.39 1508.50
   0  12   023947.76 1369.90
   0 -12   030765.56 1997.97
  -3  -1  -6 2302.43  120.85
  -3   1  -6 2268.42  124.62
   1   1 -13 9318.59  309.82
   1  -1 -1311006.91  472.00
   1  -1 -13 9807.88  492.10
  -1  -1  13 9081.99  462.93
   1   1 -13 8696.00  294.37
  -1   1  13 9582.97  361.65
  -1  -1  13 8807.95  629.19
  -1   1  13 9495.84  532.40
   3  -7   2  158.10   60.22
  -3  -7  -2  253.30   31.53
   3   7   2  232.88   36.80
  -3  -7  -2  213.29   99.66
  -3   7  -2  226.97   91.42
   3   7   2  191.32   67.52
   3  -7   2  193.91   64.21
  -3   7  -2  191.80   44.22
   3  -4   555023.12 3833.16
   3   4   557509.16 3598.13
  -3   4  -551408.84 3639.51
  -3   4  -560254.16 3870.63
  -3  -4  -561887.73 4073.80
   3  -4   552900.05 3511.05
   3   4   553034.83 3795.89
  -3  -4  -556623.50 3695.84
  -2   9  -414472.29  684.27
  -2  -9  -413621.11  897.47
   2  -9   413748.69  836.15
  -2   9  -414467.73  814.99
  -2  -9  -412893.20  659.69
   2  -9   413874.58  800.55
   0  10   715391.79  614.28
   0 -10   713402.41  669.13
   0 -10  -714359.73  727.36
   0 -10   715532.91  738.42
   0  10   716481.54  648.35
   0 -10  -714707.56  833.05
   0 -10   714524.08  785.63
   0 -10   715394.05  766.26
   2  -5   843128.62 2645.45
   2   5   839501.02 2238.67
  -2  -5  -844907.95 2638.27
  -2   5  -837718.86 2477.71
   2  -5   842173.06 2423.44
  -2   5  -845417.38 2537.91
   2   5   839698.55 2484.63
  -2  -5  -839110.03 2317.73
  -4   3   317489.60  926.52
  -4  -3   317359.73 1038.55
   0  12  -1 1305.55  118.85
  -4   3   317593.28 1036.56
  -4  -3   319528.78 1080.99
   4  -3  -318149.26 1127.66
   0 -12   129081.21 1742.35
   4  -3  -317456.12 1003.39
   4   3  -318502.27  940.40
   0 -12  -1 1711.45   70.57
   0  12   125655.54 1457.32
   0 -12   130697.25 1576.19
   0 -12   126795.35 1401.33
   4   3  -317680.96 1007.53
   4  -2  -1 6234.98  365.33
  -4  -2   1 6682.84  374.43
   4   2  -1 6376.93  312.36
  -4  -2   1 6165.83  322.79
  -4   2   1 6766.12  405.99
  -4   2   1 6664.46  464.45
   4  -2  -1 7138.84  379.76
   4   2  -1 6100.70  362.80
  -4   3   4 8046.27  479.30
   4  -3  -4 8147.81  427.69
  -4  -3   4 8207.61  573.81
   4   3  -4 8153.11  391.33
   4   3  -4 7739.37  436.03
  -4  -3   4 7848.86  396.87
  -4   3   4 8792.64  452.56
   4  -3  -4 7999.80  456.40
  -1 -11   529141.79 1525.10
  -1  11   525663.49 1476.49
  -1  11   529679.76 1540.01
  -1 -11   529460.09 1607.00
   1 -11  -525846.79 1293.75
  -1 -11   527397.65 1668.42
  -1 -11   526409.30 1427.29
   1 -11  -523800.27 1596.62
   3  -2 -1121741.35 1184.26
  -3  -2  1124863.05 1258.85
  -3   2  1122030.35 1321.11
   3   2 -1122880.76 1202.80
  -1   3 -11  649.88   21.30
  -1  -3 -11  780.87   59.67
   1   3  11  666.15   73.88
  -3   2  1123385.81 1225.27
  -3  -2  1123075.22 1551.42
  -1  -3 -11  623.40   39.77
   3  -2 -1122167.68 1228.08
   1  -3  11  805.50  113.83
   1  -3  11  864.66   82.74
   1   3  11  783.14   68.66
   3   2 -1124313.51 1323.02
  -1  -9  -7  559.51   68.53
   1  -9   7  782.49   84.62
  -1  -9  -7  684.56   94.12
  -1   9  -7  600.63   85.27
   1  -9   7  664.14   83.23
  -1   9  -7  627.68   36.61
  -2   7  10 1816.69  179.07
   2  -7 -10 1840.05  103.55
   2   7 -10 1752.80  126.55
  -2  -7  10 1662.94   65.97
  -2   7  10 1640.42  121.66
  -2  -7  10 1809.35  149.89
   2   7 -10 1889.18   85.08
   2  -7 -10 1788.11  149.89
   3   8  -5   33.53   35.63
   3  -8  -5   52.93   50.64
   3   8  -5   21.26   19.55
   3  -8  -5   40.32   32.91
  -3   8   5   24.34   42.58
  -3  -8   5   18.47   45.87
  -3  -8   5   43.95   29.10
  -3   8   5   39.56   35.55
   4  -2  -6  227.09   72.40
  -4   2   6  304.08  116.99
  -4  -2   6  216.96  123.38
  -4   2   6  237.17   89.09
   4   2  -6  263.71  100.58
   4  -2  -6  252.60   65.40
  -4  -2   6  362.38   61.49
   4   2  -6  316.57   67.15
   1   7   9 2028.12  104.13
  -1   7  -9 1984.13   64.94
   1  -7   9 1783.80  146.11
  -1  -7  -9 1845.87  111.42
  -1   7  -9 1930.12  176.31
  -1  -7  -9 2019.30  149.58
   1   7   9 1963.61   85.36
   1  -7   9 1953.65   85.78
  -4   0   0  577.78   78.19
  -4   0   0  614.69  154.73
   4   0   0  572.28   88.60
   4   0   0  582.49   81.81
  -3  -8   0 1728.63  130.35
   3   8   0 1986.18  266.87
   3   8   0 1877.10   72.72
   3  -8   0 1676.60  135.46
   0  -6 -11 9065.32  416.93
   0  -6  11 8069.80  468.75
  -3  -8   0 1855.70   83.25
  -3   8   0 1637.16  182.35
   0   6  11 7301.82  302.60
   0   6  11 8419.73  378.56
   0  -6 -11 8057.17  495.63
  -3   8   0 1752.70  166.63
   0  -6  11 7464.59  477.99
   3  -8   0 1664.99  142.46
  -2 -10  -2 9911.30  498.22
  -2  10  -210856.31  508.63
  -2 -10  -210106.87  567.50
  -2  10  -210148.72  544.09
   2 -10   210231.81  613.75
   2 -10   211427.43  609.25
   4  -3  -222579.48 1342.64
   4   3  -222907.44 1540.25
  -4   3   223849.59 1452.05
   4   3  -224386.22 1297.47
  -4   3   223298.68 1293.54
  -4  -3   224306.80 1352.42
   4  -3  -223905.57 1526.75
  -4  -3   223968.54 1382.88
  -2   8   912174.82  719.64
  -2  -8   912689.01  795.64
  -2  -8   912767.80  572.59
  -2   8   911054.31  578.82
   2  -8  -911967.33  561.10
   2  -8  -911190.52  634.51
  -2  -8   911450.12  489.16
  -2  -4  12 2975.31   98.61
   2  -4 -12 2794.04  160.48
  -2   4  12 2848.13  201.97
   2   4 -12 2951.18  183.78
  -2   4  12 2995.53  148.17
  -2  -4  12 2806.16  218.06
   2  -4 -12 2723.73  153.98
   2   4 -12 2937.12   99.05
  -1   5  12 1523.97  172.31
  -1  -5  12 1380.86  112.07
  -1   5  12 1483.08  124.36
  -1  -5  12 1597.63  156.36
   1  -5 -12 1538.36   96.97
   1  -5 -12 1355.78  140.35
  -3   2  -685883.48 6662.07
  -3  -2  -680586.79 5846.05
  -3  -2  -687823.87 6815.25
   3   2   683755.32 6167.01
   3   2   686540.07 6550.68
   3  -2   685872.42 6269.58
  -3   2  -688026.08 6346.24
   3  -2   677634.80 5942.37
   1  -2 -13 5357.04  256.64
   1  -2 -13 6015.19  306.55
  -1  -2  13 5508.53  349.77
  -1   2  13 5725.99  438.56
  -4   3   528924.78 1795.34
   4   3  -530104.35 1967.79
  -4  -3   527966.56 1670.05
  -1  -2  13 5485.49  297.36
  -1   2  13 5605.64  242.72
   4  -3  -530239.55 1724.35
  -4   3   531761.65 1805.58
   4  -3  -527751.22 1869.36
   4   3  -528096.91 1553.44
  -4  -3   528720.17 1752.25
   4   1   0   56.43   50.59
  -4   1   0   25.34   33.94
  -4   1   0   21.88   25.99
  -4  -1   0   -1.61   27.96
   4   1   0   23.65   37.04
   4  -1   0   -3.23   30.49
   4  -1   0    0.64   34.94
  -4  -1   0  -23.07   33.60
   2  -3   9 5067.06  205.13
   0  -4  12 5458.35  293.33
   0   4  12 5207.33  266.05
   2  -3   9 4715.58  367.23
   2   3   9 4532.79  212.93
   0   4  12 5496.76  306.26
   2   3   9 4659.97  239.84
  -2   3  -9 4683.32  176.80
   0  -4  12 5532.71  349.07
  -2  -3  -9 4182.05  185.13
  -2   3  -9 4413.82  277.66
  -2  -3  -9 4479.19  228.15
   0  -4 -12 6364.52  352.26
   0  -4 -12 5177.64  212.05
  -4   0   7   49.90   38.48
  -4   0   7   21.02   83.80
   4   0  -7   31.82   33.59
   4   0  -7    0.76   29.93
   0 -12   213366.57  646.00
   0 -12   215653.56  726.01
   0 -12  -213428.25  764.42
   0 -12   213103.63  667.89
   0 -12  -212656.99  501.33
   0 -12   214451.24  802.46
  -4  -1   7   58.39   40.58
   4  -1  -7   19.50   44.91
   4   1  -7    8.63   72.17
  -4   1   7    9.39   38.26
  -4  -1   7   -3.57   29.85
   4   1  -7   40.54   41.63
  -4   1   7    8.64   29.37
   4  -1  -7  114.58   40.26
  -1   8  10 3189.98  158.40
   2  -6 -11 7503.36  409.87
  -2   6  11 8432.21  484.39
  -2  -6  11 8371.63  311.68
  -2  -6  11 8348.33  481.73
  -1   8  10 3165.85  173.32
  -1  -8  10 2935.09  171.54
  -2   6  11 7795.35  418.18
  -1  -8  10 3210.58  210.28
   1  -8 -10 3580.59  240.39
  -1  -8  10 3140.36  113.60
   2  -6 -11 8380.65  400.94
   1  -8 -10 3163.59  136.24
   2   6 -11 9477.71  402.36
   2   6 -11 8752.78  443.72
  -4  -3   139317.11 2357.00
  -4   3   136957.73 2220.27
   4   3  -139480.46 2298.47
  -4  -3   138101.73 2527.16
   4  -3  -135545.65 2276.83
  -4   3   138076.72 2477.65
   4  -3  -142352.17 2771.69
   4   3  -135181.67 2254.79
  -1  -9   914530.77  727.29
  -1  -9   916052.22  748.36
  -1   9   915172.07  771.14
  -1  -9   914655.58  623.06
   1  -9  -916655.80  956.31
  -1   9   915657.06  738.41
  -1  -9   915365.12  842.06
   1  -9  -915167.44  683.31
  -4   2   0   15.16   42.33
   4  -2   0   32.95   34.83
   4   2   0    2.59   26.61
  -4   2   0    6.74   34.87
   4  -2   0   49.94   38.40
  -4  -2   0   47.40   38.42
  -4  -2   0   29.36   55.01
   4   2   0    9.58   38.26
  -3  -6   9   66.29   29.44
  -3   6   9  202.37   55.55
   3   6  -9  101.23   35.33
  -3  -6   9   66.77   52.45
   3  -6  -9   49.46   41.31
   3  -6  -9   39.47   55.53
   3   6  -9   49.78   33.59
   2   0 -13   13.44   50.78
  -2   0  13   12.52   20.97
  -2   0  13    1.90   64.71
   2   0 -13    7.97   14.23
  -3  -3  11   42.94   52.48
  -3   3  11   62.18   34.94
  -3  -3  11   48.91   37.34
   3   3 -11   55.14   27.50
   3  -3 -11    9.61   64.00
  -3   3  11    9.62   87.18
   3   3 -11   59.42   38.90
  -2  10   617600.97  947.77
  -2  10   616802.17  888.63
  -2 -10   618348.91  873.37
  -2 -10   616576.00  904.84
   2 -10  -617566.85  869.95
  -2 -10   617512.04  888.05
   2 -10  -618257.01 1107.07
  -2 -10   616627.43  873.82
  -4   3   6  802.07   96.72
  -4  -3   6  989.54   95.91
   4  -3  -6  956.18  113.35
  -4  -3   6 1142.61  120.76
  -1 -11  -4   22.40   93.11
   1 -11   4   65.00   31.80
  -1  11  -4   26.15   37.84
   1 -11   4   53.72   37.44
  -1  11  -4  113.15   27.69
   4   3  -6  969.02  118.02
  -1 -11  -4   43.18   42.90
  -4   3   6 1015.60  138.29
   4  -3  -6  995.91  127.64
   4   3  -6 1030.06   98.43
   2  -9  -824942.88 1417.51
  -2   9   826047.95 1461.52
  -2  -9   824398.95 1253.52
  -2  -9   825503.49 1468.57
  -2  -9   825609.24 1365.62
   2  -9  -826808.69 1645.48
  -2  -9   826628.06 1513.68
  -2   9   824677.67 1503.82
   1 -10   620461.43 1079.41
  -3  -8   6 9198.95  431.67
  -1  10  -619109.96  963.82
   3   8  -6 9078.59  478.67
   1 -10   618509.25  998.05
  -1 -10  -618997.96 1123.38
  -3   8   6 9171.20  511.28
  -1  10  -618664.29 1051.88
   3   8  -6 9467.61  421.35
   3  -8  -6 9407.07  467.58
  -3  -8   6 9535.54  465.40
   3  -8  -6 8749.76  641.50
  -3   8   6 8670.78  446.49
  -1 -10  -619921.16 1309.23
  -1  -7  1136694.13 2166.47
   3   6   4 5760.04  348.95
  -3   6  -4 5965.84  279.82
  -1  -7  1135229.40 1707.70
   3  -6   4 5995.32  339.22
  -1   7  1138695.53 2396.21
   1  -7 -1143786.85 3001.57
   2  -1 -1323808.35 1319.76
  -2   1  1325315.21 1308.05
  -1   7  1139680.94 2298.50
   2   1 -1323496.00 1193.78
   1  -7 -1141179.23 2508.90
   3  -6   4 5925.15  305.40
   2   1 -1325232.40 1407.52
  -3  -6  -4 6501.44  272.72
   2  -1 -1325775.19 1391.90
  -3  -6  -4 5752.72  300.44
  -2  -1  1322292.10 1374.09
   3   6   4 6406.75  297.76
  -3   6  -4 5752.15  490.33
  -2  -1  1327057.61 1288.83
  -1  -7  1136455.64 2477.86
  -2   1  1324787.21 1507.35
   4  -2  -730774.23 1772.09
  -4   2   726250.20 1811.27
  -4  -2   729013.32 1617.04
   4  -2  -729126.62 1779.38
   4   2  -729384.32 1658.93
  -4  -2   730083.88 2011.55
   4   2  -729125.34 1751.81
  -4   2   732260.26 1826.11
  -1   6 -1069670.77 4239.10
  -3  -8  -1 9114.64  362.39
  -1  -6 -1069210.57 4634.16
  -3  -8  -1 8389.33  437.46
   3  -8   1 7960.62  432.25
   3  -8   1 7994.58  558.43
  -3   8  -1 7993.15  401.53
   3   8   1 8974.82  373.67
  -3   8  -1 8398.80  501.30
   1  -6  1066725.60 4621.16
  -1   6 -1060738.70 4480.59
  -1  -6 -1061909.64 4369.50
   3   8   1 9312.58  549.01
   4   4  -3   15.30   43.95
  -4  -4   3   37.36   68.35
   1   6  1071483.08 4821.64
   4   4  -3   40.32   28.95
  -4   4   3    0.71   89.27
  -4  -4   3   -0.42   69.75
   4  -4  -3   52.39   47.21
   1   6  1062401.90 4069.76
   4  -4  -3   22.21   44.75
  -4   4   3   96.34   75.04
   2   7   778614.80 5264.69
   2  -7   774105.23 5353.73
   2   7   778320.55 5335.23
  -2   7  -782240.66 5596.55
  -2  -7  -769808.60 5124.83
  -2   7  -764864.26 4860.06
  -2  -7  -771591.28 4960.33
   2  -7   777144.78 5592.38
  -3  -5  1010846.00  552.96
  -3   3  -6 2690.08  209.18
  -2   8  -6 101543.   7570.
  -2  -8  -6 110360.   8433.
   3   3   6 2466.97  167.07
  -3   5  1010436.34  517.22
  -2   8  -696637.03 7875.93
  -2  -8  -695889.12 8001.64
   3   3   6 2358.82  125.35
   3  -3   6 2402.80  168.08
  -3   5  1011412.95  653.99
  -3   3  -6 2510.82  187.44
  -3  -3  -6 2521.88  149.10
  -3  -3  -6 2094.68  126.48
   3  -5 -1011267.82  569.46
   3  -3   6 2185.76  131.83
   2   8   6 112539.   8192.
   2  -8   6 107369.   8504.
   3   5 -1010826.75  586.13
  -3  -5  1011003.36  625.78
   3   5 -1010050.72  507.50
   3  -5 -1010924.12  605.03
   2  -8   6 103758.   8185.
   4   4  -4 1110.72  121.07
  -4  -4   4 1202.31  108.77
   1  -3 -13  397.23   45.31
  -4  -4   4 1279.06  120.94
   1  -3 -13  345.17   60.06
  -4   4   4 1214.98  234.83
  -1  -3  13  335.33   88.58
  -1   3  13  364.60   74.82
  -1  -3  13  326.64   69.04
  -1   3  13  378.65   50.28
   4  -4  -4 1254.65  118.75
   4   4  -4 1166.76   82.68
  -4   4   4 1152.86  106.92
   4  -4  -4 1229.04  138.11
   0 -12  -3   85.16   42.74
   0  12   3    2.08   28.19
   0 -12   3    0.90   19.54
   0 -12   3    3.71   21.49
   0 -12   3   19.96   15.35
   0 -12   3  -12.25   24.05
   0 -12  -3   14.46    4.59
  -3   7   8 1435.11  138.43
  -3  -7   8 1412.78   89.19
  -3   7   8 1404.58  183.43
  -3  -7   8 1560.68  198.41
   3  -7  -8 1484.82  161.72
   3   7  -8 1763.23  162.74
   3  -7  -8 1308.88  107.08
   1  -4  1124906.59 1419.05
  -1  12   120667.85 1108.11
  -1  -4 -1126133.00 1363.58
  -1 -12   118077.38 1040.43
   1 -12  -117781.54  910.92
   1  -4  1128078.42 1724.86
  -1 -12   118746.26  820.37
  -1  12   117352.48  924.31
  -1  -4 -1128710.71 1577.65
   1 -12  -120101.28 1168.62
  -1 -12   120909.83  899.43
   1   4  1126983.68 1504.34
   1   4  1128941.53 1617.24
  -1 -12   117439.51  917.45
  -1 -12   0 8110.65  479.76
  -1 -12   0 9570.94  307.12
   1 -12   0 7920.73  399.79
  -1 -12   0 7750.94  404.70
  -1  12   0 7672.57  397.03
   1 -12   0 8041.48  557.10
  -1  12   0 8819.97  493.68
  -1 -12   0 9363.21  302.61
  -3   5  -5 1195.06   77.40
  -3  -5  -5 1407.42   89.51
   3   5   5 1189.19   67.73
  -3  -5  -5 1117.00   98.21
   3  -5   5 1302.11  197.87
   3  -5   5 1221.80   91.64
   3   5   5 1181.01  192.62
  -3   5  -5 1266.76  141.10
  -4   0  -1    3.92   62.82
  -4   0  -1   46.95   49.40
   4   0   1   28.34   41.85
   4   0   1  218.26   87.78
  -3   7  -376940.66 5459.19
   3   7   381498.02 5530.26
   3   7   381574.21 6539.80
   3  -7   374590.57 5614.22
   3  -7   383481.30 6089.79
  -3  -7  -381031.84 5595.45
  -3   7  -374744.34 5766.90
  -3  -7  -384942.66 6089.36
   4  -4  -239423.74 2622.96
  -4   4   245693.93 2847.18
  -4  -4   243000.34 2653.96
  -4  -4   242128.74 2700.30
   4  -4  -247386.60 2966.07
  -4   4   241317.85 3009.38
   4   4  -245539.29 2737.15
   4   4  -240986.39 2714.81
  -1  11   6 4595.99  224.86
  -1 -12   2  393.93   87.43
  -1 -11   6 4549.02  203.92
  -1  12   2  367.68   60.88
   1 -12  -2  296.05   58.06
  -1  12   2  315.90   61.95
  -1 -11   6 4331.52  216.43
   1 -12  -2  348.26   93.03
  -1 -12   2  284.50   37.52
  -1 -12   2  301.74   70.79
  -1 -11   6 4147.86  183.22
  -1  11   6 4350.47  247.76
  -1 -12   2  292.35   24.80
  -1 -11   6 4259.04  263.17
   1 -11  -6 3867.58  372.84
   1 -11  -6 4130.29  149.68
   0 -11  -618478.06 1074.30
   0 -11   619859.37 1105.05
   0 -11   617385.13  954.61
   0 -11   618097.63  976.54
   0 -11   619892.32  958.42
   0 -11  -618029.94  959.50
  -2 -10  -321124.76 1240.79
  -2  10  -323293.98 1335.52
  -4   4   514824.21 1049.65
   2 -10   321396.20 1253.16
  -4  -4   514349.26  779.43
  -2 -10  -320508.00 1108.60
  -4   4   513902.18  719.89
   4   4  -515802.37  787.97
   4  -4  -514886.45 1032.29
  -2  10  -322075.86 1142.40
  -4  -4   515252.45  908.56
   4  -4  -515091.52  798.70
   2 -10   320451.99 1122.54
   4   4  -514115.37  797.07
   0   0 -13   37.76   11.54
   0   0  13   19.23   40.47
   0   0  13  -18.58   31.39
   0   0 -13   11.16    9.23
  -2   4  -9 4855.98  177.87
   2   4   9 5513.89  239.72
  -2  -4  -9 5282.14  234.39
   2  -4   9 5233.66  237.31
   2  -4   9 5661.48  311.33
  -2  -4  -9 5851.37  271.35
  -2   4  -9 5164.08  316.73
   2   4   9 5363.69  275.77
  -2   2  13 3013.50  215.85
   4   1   1 2690.67  224.02
   4  -1   1 2559.62  275.07
  -4   1  -1 2515.76  158.39
  -2   2  13 3555.42  146.84
   4   1   1 2602.01  186.66
  -2  -2  13 3226.46  106.70
   2  -2 -13 3260.35  198.78
  -4   1  -1 2882.15  211.87
   2   2 -13 3576.64  314.88
   4  -1   1 2745.01  238.61
   2   2 -13 3573.79  125.15
  -4  -1  -1 2962.34  288.01
  -4  -1  -1 2688.51  235.60
   2  -2 -13 3346.45  205.84
  -2  -2  13 3465.19  361.80
   0  -9   9  591.25   42.01
   0  -9   9  634.49  146.41
   0   9   9  542.40   27.94
   0  -9  -9  594.63  116.74
   0  -9   9  600.39   26.99
   0   9   9  631.47   34.80
   0  -9   9  623.85   78.83
   0  -9  -9  547.17   89.42
  -2  11   226701.99 1496.65
   0  -1 -1332737.36 1652.77
   0   1  1329065.76 1861.80
   2 -11  -225712.44 1370.54
  -2  11   226267.21 1506.36
  -4   0   8   57.85   71.78
  -2 -11   225052.54 1484.60
  -2 -11   224751.88 1365.64
  -4   0   8   -2.46   48.30
   0  -1  1328255.95 1584.47
  -2 -11   227932.91 1346.52
   0   1  1327769.42 1644.84
   2 -11  -225441.18 1538.28
   4   0  -8  126.79   45.07
   0  -1 -1328946.42 1471.78
  -2 -11   227125.14 1310.77
   4   0  -8   24.90   46.17
   0  -1  1328726.93 1895.20
   0   8  1030938.74 1686.86
   0  -8  1029535.34 1812.15
  -1  10   811213.89  674.56
   0  -8 -1029399.43 1636.14
  -1 -10   810634.43  507.40
   0  -8  1029415.57 1373.83
  -1 -10   810509.46  480.52
   0   8  1025923.03 1324.31
   0  -8  1030412.51 1430.34
   1 -10  -812203.35  863.91
   0  -8 -1028661.11 1715.46
  -1 -10   810568.21  555.07
  -1  10   811788.52  518.61
  -1 -10   812397.34  550.14
   0  -8  1029435.30 1827.11
   1 -10  -811244.15  466.76
   4   3   0  143.67   59.02
   4   3   0  166.28   38.86
  -4   3   0  154.79   65.66
   4  -3   0  107.04   56.49
  -4  -3   0  160.07   89.87
  -4   3   0  114.60   53.56
   4  -3   0  135.50   59.11
  -4  -3   0  161.17   52.12
   2 -11  -1 4701.62  297.03
  -2 -11   1 4987.15  302.18
  -2 -11   1 4817.46  256.89
  -2 -11   1 5365.85  177.69
  -2 -11   1 5218.14  165.80
   2 -11  -1 4972.32  308.77
  -2  11   1 5185.67  280.25
  -2  11   1 5742.12  313.91
   2  -5 -1239718.91 2499.48
   2   5 -1242191.91 2577.47
  -2  -5  1238919.51 2801.91
  -2  -5  1245016.78 2411.16
   1 -12   1 1905.33  100.91
  -2   5  1239047.81 2523.02
  -1  12  -1 1979.38  113.16
  -2   5  1240368.43 2397.35
  -1 -12  -1 1793.33  128.96
  -1 -12  -1 1897.80  162.41
   1 -12   1 1974.42  148.98
  -1  12  -1 1860.46  116.72
   2  -5 -1239957.16 2400.63
  -2   6  -8   38.65   83.00
   2   6   8    8.25   13.38
  -2   6  -8   51.05   15.26
   2   6   8   12.38   30.33
  -2  -6  -8   41.33   40.63
   2  -6   8   33.61   34.88
  -2  -6  -8   28.07   27.17
   2  -9   5  190.57   62.17
  -2  -9  -5  232.98   73.33
  -2   9  -5  283.95   40.64
  -2   9  -5  227.43   73.97
   2  -9   5  233.01   69.39
  -2  -9  -5  190.10   56.91
  -4   1   8  679.61  113.68
  -4  -1   8  656.91  131.72
   4  -1  -8  732.44   93.70
   4  -1  -8  710.40   90.62
  -4  -1   8  728.71  119.64
   4   1  -8  672.28   81.98
  -4   1   8  752.14   87.21
   4   1  -8  662.98   90.07
   0   5  12 6894.24  334.94
   0  -5  12 6340.27  337.84
   0  -5 -12 6195.48  265.59
   0   5  12 6153.48  320.63
   0  -5 -12 7178.08  347.35
   0  -5  12 6344.68  389.05
   2 -11  -3 5722.21  342.78
  -2 -11   3 5222.07  394.38
   2 -11  -3 5139.09  458.87
  -2 -11   3 5638.30  212.72
  -2 -11   3 5122.51  328.00
  -2  11   3 5412.74  283.05
  -2  11   3 5342.89  393.63
  -2 -11   3 5475.47  221.84
  -4  -3   722878.20 1234.91
   4   3  -722762.99 1328.85
   4   3  -721926.91 1189.07
  -4  -3   724370.87 1445.99
  -4   3   721277.60 1310.86
   4  -3  -722241.06 1331.01
  -4   3   720710.50 1138.84
   4  -3  -723364.25 1303.63
  -1 -12   3 1758.68  229.25
  -1 -12   3 1755.23   81.70
   1 -12  -3 1770.75   79.08
  -1 -12   3 1524.50  111.59
  -1  12   3 1566.04  134.53
  -1 -12   3 1898.53   83.70
   1 -12  -3 1863.40  194.53
  -1  12   3 1837.95  131.40
  -4  -4   1  103.16   53.48
  -4  -4   1  128.16   76.76
  -4   4   1  135.80   56.07
   4  -4  -1   82.73   57.84
   4   4  -1  133.74   63.50
  -4   4   1  135.92  116.79
   4   4  -1  116.04   36.40
   4  -4  -1  171.85   62.42
   4  -2   1 6927.62  357.67
  -4  -2  -1 7338.89  379.63
  -4   2  -1 7645.12  387.72
  -4  -2  -1 7454.64  498.81
   4   2   1 6729.99  389.36
   4  -2   1 7356.16  517.59
  -4   2  -1 7755.64  457.35
   4   2   1 7863.03  377.36
  -3   4  11  595.44   68.16
  -3   4  11  647.00  108.66
  -3  -4  11  770.32   55.23
   3   4 -11  721.24   86.64
   3  -4 -11  663.13   84.82
   3  -4 -11  678.11   90.99
   3   4 -11  712.99   58.57
  -3   9   3 7280.17  414.12
  -2 -11   029384.96 1687.36
   3   9  -3 8644.90  491.85
  -2  11   030061.54 1791.63
  -2 -11   030051.91 2007.59
  -3   9   3 7392.65  378.91
  -3  -9   3 8251.74  354.76
   2 -11   027622.46 1658.81
  -2  11   032352.53 1835.88
   2 -11   030669.39 1693.58
   3  -9  -3 8163.67  498.36
   3   9  -3 7624.26  340.64
  -3  -9   3 7936.57  488.00
   3  -9  -3 8390.56  431.32
  -3   9   2   95.89   61.01
  -3  -9   2   98.69   50.70
   3   9  -2  141.72   30.37
   3  -9  -2   81.54   48.91
   3  -9  -2   96.25   68.97
  -3   9   2   72.02   49.31
   3   9  -2  106.16   66.74
  -3  -9   2  168.46   26.11
  -3   0  12 3609.71  200.31
   3   0 -12 4107.78  238.35
  -3   0  12 3773.00  266.04
   3   0 -12 3615.51  238.57
  -1  -6  1224285.47 1346.66
  -4  -4   611840.15  597.59
   4   4  -610916.94  721.10
   1  -6 -1225581.17 1464.91
   4  -4  -612137.21  785.99
  -1   6  1226568.69 1584.17
   4   4  -611692.64  569.10
  -1   6  1224607.12 1374.33
   4  -4  -610967.86  638.79
  -4  -4   612097.24  675.58
  -4   4   611465.47  886.61
   1  -6 -1227723.11 1573.51
  -1  -6  1226724.93 1614.91
  -4   4   612234.37  643.63
   0   2  13 4163.72  206.39
   0  -2 -13 4445.49  206.91
   0  -2  13 4136.66  281.30
   0  -2 -13 4591.03  193.05
   0  -2  13 4172.77  234.32
   0   2  13 4745.20  278.58
  -3  -8   7 9494.76  483.88
  -3   8   7 9304.21  530.29
   3  -8  -7 8812.73  525.93
   3   8  -7 8966.20  463.13
   0 -10   8  377.92   54.79
   0 -10   8  377.52   31.20
   0 -10   8  417.87   49.24
   0  10   8  365.40   16.35
   0 -10  -8  384.33   64.60
  -3   8   7 8672.51  450.71
   3  -8  -7 9706.56  478.81
   0 -10  -8  434.34   84.26
   3   8  -7 9351.61  499.33
  -3  -8   7 9411.16  440.57
   0 -10   8  326.39   74.36
   0 -12   4 1145.56   87.68
   0 -12   4 1322.36   81.56
   0 -12   4 1333.16   78.20
   0 -12  -4 1368.50  145.03
   0 -12   4 1510.62  134.82
   0 -12  -4 1327.91  113.29
  -2   0 -1033188.95 1831.87
   2   0  1037399.40 2184.76
   2   0  1031576.48 1858.06
  -2   0 -1032923.85 2035.59
   3  -1 -12  498.84  135.98
   3   1 -12  516.46   52.84
  -3   1  12  521.70   53.64
  -3  -1  12  561.97   80.40
   3  -1 -12  548.33   63.12
   3   1 -12  557.01  145.84
  -3  -1  12  502.85  174.15
  -3   1  12  476.97  169.72
  -4  -2   8 5863.59  374.00
   3  -4   618947.94 1024.28
  -4   2   8 5557.14  291.43
  -1   0 -12  123.27   15.13
  -1   0 -12  199.83   31.60
  -3   4  -620565.08 1223.15
  -3   4  -618140.25  906.09
   3   4   619444.19  948.27
  -3  -4  -618229.80  953.97
  -4   2   8 5163.23  469.49
  -3  -4  -621269.41 1099.81
   4   2  -8 5751.78  330.94
  -4  -2   8 6337.72  398.42
   1   0  12  163.70  101.79
   3  -4   617901.42  941.30
   4   2  -8 6166.62  321.37
   4  -2  -8 5714.99  339.59
   1   0  12  141.72   49.75
   4  -2  -8 5733.26  321.89
   3   4   618450.50 1037.16
   1  -4 -1319138.64  990.84
   1  -4 -1318386.32  958.04
  -1   4  1316371.11  888.07
  -1  -4  1317057.42 1002.39
  -1   4  1316673.70  769.77
  -1  -4  1315509.93  823.72
  -3   8  -256108.64 3728.10
   3  -8   253074.80 3703.79
  -3  -8  -266705.58 4263.78
   3   8   255993.99 3993.49
  -3  -8  -257097.67 3853.86
   3   8   259314.40 3577.54
  -3   8  -259373.59 4321.48
   3  -8   258062.14 3869.62
   3  -9  -4  490.94  117.06
  -3  -9   4  559.75   66.34
   3   9  -4  646.49   92.51
   3  -9  -4  436.40  155.12
  -3   9   4  512.31   89.21
  -3  -9   4  610.27   53.67
   3   9  -4  600.21   39.79
  -3   9   4  376.10  118.89
  -2   3  13 7956.96  568.55
   0   7  11  557.27   52.80
   0  -7  11  459.51   79.17
   2   3 -13 8708.27  465.86
   0  -7 -11  558.17  125.71
   0  -7 -11  540.53   91.64
   0  -7  11  493.65   99.62
   0   7  11  490.03   53.63
  -2   3  13 9380.65  455.43
  -2  -3  13 8401.88  321.26
   2  -3 -13 8689.43  440.43
  -2  -3  13 8487.54  512.59
   2  -3 -13 9570.68  459.61
   3   0   7  -16.37   24.77
  -3  -9   1 3161.66  194.54
   3   0   7    1.35   20.48
  -3  -9   1 3141.51  124.63
  -3   9   1 2840.48  178.35
  -3   0  -7    3.52   16.08
   3   9  -1 3384.88  242.22
  -3   9   1 3118.70  228.10
   3  -9  -1 2655.43  171.87
  -3   0  -7   14.00   31.98
   3  -9  -1 2867.09  216.64
  -2 -10   736941.22 2227.69
  -2 -10   734795.99 2077.38
  -2  10   737170.10 2269.45
   2 -10  -735801.93 2060.20
  -2  10   735493.83 2145.69
   2 -10  -738002.05 2511.21
  -2 -10   738576.63 2205.65
  -2 -10   735666.25 2040.68
  -2   1 -1019924.55  929.59
   2  -1  1020679.80 1125.77
   2  -1  1021888.20 1145.10
  -2  -1 -1021953.39 1218.68
   2   1  1023081.26 1264.02
   2   1  1020562.13 1195.39
  -2  -1 -1018771.20  896.32
  -2   1 -1020023.79 1259.60
  -2 -11   4 2559.72  253.38
  -2 -11   4 2560.19  107.82
  -2 -11   4 2610.24   98.55
  -2  11   4 2581.80  173.84
   2 -11  -4 2560.95  129.46
  -2  11   4 2569.97  151.71
  -2 -11   4 2453.76  140.20
   2 -11  -4 2673.05  219.02
  -1  12  -2   17.90   26.41
  -1  12  -2   20.16   26.21
   1 -12   2   36.86   40.79
   1 -12   2   21.68   57.42
  -1 -12  -2   42.46   43.58
  -1 -12  -2   18.79   32.54
  -1  -1 -1219062.52  925.97
   1   1  1219052.18 1097.69
  -1  -1 -1216601.79  773.13
   1   1  1218785.18  978.85
   1  -1  1218114.90 1061.45
  -1   1 -1218211.66  766.67
   1  -1  1218766.99 1130.18
  -3   1  -7   -7.66   32.80
  -3  -1  -7    5.17   49.45
  -3   1  -7    2.02   26.85
   3   1   7   24.09   25.28
   3  -1   7   24.24   30.08
   3   1   7   -2.39   29.43
  -3  -1  -7  -13.49   29.17
   3  -1   7   14.32   40.11
   2  -8 -10 4508.79  206.41
   2  -8 -10 4333.57  276.92
  -2  -8  10 4359.23  166.27
  -2   8  10 4749.11  260.07
   1 -11   5 1970.02  132.14
  -2  -8  10 5180.04  248.81
  -1 -11  -5 2008.28  179.82
  -2  -8  10 4835.04  248.56
  -2   8  10 4799.81  253.28
   1 -11   5 1922.43  120.56
  -1 -11  -5 1992.84  141.48
  -2  -8  10 4994.05  298.31
  -1  11  -5 1876.83   98.32
  -1  11  -5 1879.23  142.59
   1  -9   8 4621.89  374.92
  -4   5   3   62.15   56.72
  -4   5   3   -9.57   74.75
  -1  -9  -8 4120.72  344.16
  -1   9  -8 4227.32  268.73
   4   5  -3   55.00   25.65
  -4  -5   3   40.07   38.92
  -1  -9  -8 3673.23  199.40
   4  -5  -3   36.59   45.79
   4   5  -3   38.09   82.01
  -1   9  -8 3904.12  142.02
   4  -5  -3   20.40   82.81
   1   9   8 4706.80  144.66
  -4  -5   3   70.76   61.28
   1  -9   8 4033.59  201.21
  -1   8  -9 7477.16  268.69
   1   8   9 8067.19  343.76
   1  -8   9 7259.01  303.58
   1  -8   9 8295.31  458.46
   1   8   9 7676.85  316.88
  -1   8  -9 7152.15  569.51
  -1  -8  -9 6709.58  333.49
  -4   5   4 8220.97  429.00
   4  -5  -4 8184.91  435.49
  -4   5   4 7579.14  467.99
   4   5  -4 8359.92  389.24
   4   5  -4 7831.81  457.37
  -4  -5   4 8013.13  425.15
  -4  -5   4 7762.62  397.28
   4  -5  -4 7434.29  442.73
  -1 -12   454712.73 3785.56
   1 -12  -455317.60 3355.40
   1 -12  -453897.52 3850.73
   1   5  1163541.72 4356.76
   1  -5  1165004.51 4784.70
  -1 -12   455762.72 3451.71
  -1  -5 -1164467.59 4263.62
   1   5  1165752.57 4313.08
   1  -5  1164403.33 4424.95
  -1  -5 -1164837.81 4634.66
  -1  12   460843.59 3833.19
  -1 -12   452621.19 3426.28
  -1 -12   459690.93 3937.88
  -1  12   451610.47 3649.46
   2 -11   1  236.07   54.97
  -2  11  -1  286.52   60.11
  -2 -11  -1  300.71  143.49
  -2  11  -1  314.12   68.27
  -2 -11  -1  599.86  112.06
   2 -11   1  240.81   61.51
   3  -2 -1265697.25 4429.18
  -3  -2  1256796.95 4130.35
  -3   2  1257025.43 4130.87
  -3   2  1271981.57 4694.74
   3   2 -1258573.04 3917.03
   3   2 -1263442.70 4278.46
  -3  -2  1259987.39 3828.31
   3  -2 -1257343.11 3953.47
   2  -7 -1121188.25 1214.44
  -2   7  1122365.06 1191.70
  -2  -7  1122045.78 1303.29
   2  -7 -1120978.57 1087.21
  -2  -7  1120982.25 1007.59
  -2  -7  1122902.58 1083.24
  -2   7  1120731.67 1279.07
  -4  -4   0  216.70   53.93
  -4   4   0  264.05  103.66
   4  -4   0  250.25   67.84
   4   4   0  205.86   38.79
  -4   0  -2 108373.   9137.
   4   0   2 102478.   8448.
   4   0   2 107106.   8342.
  -4  -4   0  198.13   58.49
   4  -4   0  294.81  108.53
  -4   0  -2 117357.   9614.
  -4   4   0  246.32   85.08
   4   4   0  177.49  117.61
   4   3   1  333.64   76.89
  -4   3  -1  409.47   69.18
   4  -3   1  296.83  117.73
   4   3   1  299.32   47.89
  -4  -3  -1  329.64   66.77
  -4   3  -1  362.69  149.36
   4  -3   1  284.11   63.65
  -4  -3  -1  335.54   99.70
   4  -5  -225829.48 1581.10
   4   5  -226045.26 1391.57
   4  -5  -228526.96 1645.07
   4   5  -224392.34 1489.96
  -4  -5   225110.06 1392.33
  -4   5   223663.52 1325.41
  -4   5   226337.49 1615.24
  -4  -5   225772.61 1450.97
  -2   2 -1029354.08 1797.49
   2   2  1033944.20 2031.28
   2  -2  1033242.94 1790.06
   2   2  1031118.44 1766.81
  -2  -2 -1029605.06 1572.99
  -2   2 -1029396.00 1501.02
  -2  -2 -1034226.30 1996.78
   2  -2  1032169.77 1878.31
  -3   9   5  842.47   97.64
   3   9  -5  886.10  101.00
   3   9  -5  764.13   50.81
  -3   9   5  745.52   82.89
   3  -9  -5  774.10   79.18
  -3  -9   5  813.43   71.31
  -3  -9   5  724.32  100.98
   3  -9  -5  748.88  108.29
   3  -6 -1020107.87 1199.32
  -3  -6  1019349.47 1256.64
   3   6 -1018883.09 1123.05
   3  -6 -1020275.42 1191.40
  -3   6  1017602.22  921.94
   3   6 -1020695.51 1085.24
  -3   6  1019999.77 1320.14
  -3  -6  1018635.96  898.13
  -1   2 -12 2873.38   79.59
  -4   5   515347.28  804.86
   1  -2  12 3118.74  225.73
   4   5  -514380.55  702.22
   0  -3  1342996.23 2861.66
  -1  -2 -12 2820.87  109.63
   0   3  1346156.85 2973.13
  -4  -5   514029.34  770.59
   4  -5  -515115.70  801.82
   0   3  1344527.79 2699.06
   0  -3 -1348223.15 3005.02
   0  -3  1343428.56 2904.94
   1  -2  12 2940.10  253.24
   0  -3 -1346480.37 2713.92
   1   2  12 3091.10  164.85
   0  -3  1343114.71 2868.69
  -1  -2 -12 3335.58  182.40
   1   2  12 3013.01  190.92
   4   5  -514471.71  820.08
   4  -5  -513825.05  805.63
  -4   5   514376.76  859.55
  -4  -5   514816.55  897.55
  -3   9   011958.03  611.99
  -3  -9   012750.26  791.42
  -3   9   012548.58  731.45
   3  -9   012849.38  739.47
   3  -9   012399.29  662.47
   3   9   012906.59  933.68
   3   9   013870.76  565.88
  -3  -9   013648.01  613.18
   2  -5   9 6337.66  353.22
  -2   5  -9 6842.93  255.66
  -3  -7   9 2648.22  180.47
  -2   5  -9 5685.36  357.17
  -2  -5  -9 6435.89  338.62
   3   7  -9 2448.95  136.43
  -3  -7   9 2436.00  120.20
  -3   7   9 2362.87  148.29
   4   1   2  871.08  139.02
   4   1   2  909.47  110.59
  -4  -1  -2  895.31   90.41
   3  -7  -9 2658.86  312.95
   2  -5   9 6331.02  253.67
  -2  -5  -9 5546.49  255.61
   4  -1   2  907.68  106.45
  -4  -1  -2 1004.83  117.32
  -4   1  -2  973.13  156.53
   4  -1   2  804.70  147.03
   2   5   9 6076.19  304.10
  -4   1  -2  951.43  125.26
   2   5   9 6851.56  316.84
   3   7  -9 2494.83  142.40
  -3   7   9 2178.51  165.51
   3  -7  -9 2707.51  162.20
  -3   2  -7   13.62   18.94
   2  -9  -918650.42  945.16
   2  -9  -918471.29 1115.41
  -2  -9   919197.54 1206.51
  -2  -9   918282.32  899.52
  -2   9   917018.03 1014.69
  -3  -2  -7   20.90   30.09
  -3  -2  -7   23.74   21.40
  -2  -9   917167.16  806.56
   3   2   7   25.94   30.89
   3  -2   7   42.03   39.05
   3   2   7   13.65   24.16
  -2   9   918405.22  985.42
  -3   2  -7   27.27   42.56
  -2  -9   918174.18  920.76
   3  -2   7  -22.06   60.46
  -2  10  -4 2596.80  130.03
  -2  10  -4 2809.19  206.94
  -2 -10  -4 2688.48  206.27
  -4  -4   726437.05 1478.25
  -4   4   727092.57 1544.64
  -4   4   724958.73 1572.55
  -4  -4   728458.96 1734.99
   2 -10   4 2631.15  172.95
   4   4  -724672.95 1614.08
   4  -4  -727070.90 1728.97
   4  -4  -724436.33 1499.33
  -2 -10  -4 2556.74  164.24
   2 -10   4 2868.20  171.14
   4   4  -727386.35 1515.48
  -1  11   7 1382.58  123.11
  -1 -11   7 1512.96   78.71
  -1 -11   7 1352.95   96.78
  -1 -11   7 1549.85   92.16
  -1 -11   7 1450.02   85.62
   1 -11  -7 1440.09   83.60
   1 -11  -7 1268.92  218.18
  -1  11   7 1412.73   68.87
   4  -3  -817324.17 1017.24
   4   3  -817951.32 1011.44
  -4  -3   817847.81 1043.67
   4   3  -818337.18  974.09
  -4   3   817980.10  949.53
  -4   3   815199.31  919.80
  -4  -3   817227.97  994.00
   4  -3  -816838.37  923.69
  -3  -6  -516619.07  878.07
  -3  -6  -520736.05  997.65
  -3   6  -517031.22  845.03
   3   6   518988.42 1205.54
   4   0  -9   -5.42   23.83
   3  -6   516865.43 1038.22
   3  -6   515950.02  825.56
  -4   0   9    3.89   47.88
   3   6   515503.87  697.70
  -3   6  -518402.34 1280.53
   4   0  -9    7.45   24.12
  -4   0   9   20.87   27.78
  -3  -7  -413976.14  597.30
  -3   7  -411058.82  528.37
   3  -7   412393.02  650.56
   3   7   413392.60  766.63
   3   7   412275.20  546.71
  -3  -7  -412291.99  627.24
  -3   7  -411451.40  679.22
   3  -7   411888.64  639.17
  -1  10  -7 6459.32  370.14
   1 -10   7 6468.52  278.80
   1 -10   7 6556.02  335.33
  -1  10  -7 6188.76  243.67
  -1 -10  -7 6064.49  307.96
  -1 -10  -7 6231.12  369.22
   1   7  10 9679.20  400.07
  -1  -7 -10 9257.97  440.27
  -1   7 -10 9700.78  579.56
  -1  -7 -10 9742.30  627.70
   1  -7  1010606.46  382.81
   1   7  1010048.18  437.05
   1  -7  10 9549.07  517.09
  -1   7 -1010475.37  387.20
  -2  11   5  911.30   77.72
  -2 -11   5  927.14  123.01
   2 -11  -5 1106.28   75.53
  -2 -11   5  957.30   54.47
   2 -11  -5 1038.93  144.87
  -2 -11   5 1178.96   71.09
  -2 -11   5 1069.42  102.13
  -2  11   5 1040.38  109.76
   4  -1  -9 9175.56  476.10
  -4  -1   910453.76  519.72
  -4   1   9 9777.40  611.44
   4   1  -9 9942.68  510.40
  -4  -1   9 9138.75  558.25
   4   1  -9 9181.37  498.74
   4  -1  -9 8836.72  482.96
  -4   1   910216.97  514.75
   0  11   7 9681.43  327.70
   0 -11  -710040.11  519.64
   0 -11   710002.08  491.01
   0 -11   710647.94  536.59
   0 -11  -7 9775.31  573.66
   0 -11   711452.68  545.26
   0 -11   710940.36  587.30
   0  11   711299.00  384.25
  -1   9  10 8569.00  434.31
   1  -9 -10 9153.65  537.17
  -1  -9  10 8194.96  304.12
  -1  -9  10 8158.21  414.84
  -1   9  10 9485.55  495.71
  -1  -9  10 8253.12  469.75
   1  -9 -10 8555.16  357.92
  -1  -9  10 9728.36  406.16
  -4   5   123744.11 1447.37
   4  -5  -126287.43 1501.65
   4  -5  -125932.58 1730.27
  -4   5   124230.29 1326.16
  -4  -5   124840.91 1371.75
   4   5  -127840.25 1470.82
  -4  -5   125228.47 1499.49
   4   5  -124242.27 1486.66
   1 -12   3 2717.13  165.16
  -1 -12  -3 2570.19  167.65
  -1 -12  -3 2659.49  208.08
  -1  12  -3 2710.63  138.51
  -1  12  -3 2702.09  155.31
   1 -12   3 2807.23  193.99
  -1   0  1418807.76 1105.37
  -1   0  1417362.45 1006.80
   1   0 -14  559.96   20.55
   4  -2   210538.60  580.96
  -4   2  -211623.38  674.57
   4   2   210167.63  570.58
   4   2   210883.57  519.83
  -4  -2  -211891.73  650.46
  -4   2  -211260.90  574.04
  -4  -2  -211095.67  569.28
   4  -2   210881.50  559.49
  -2  -4  1311615.34  457.30
  -1  -8  11 2701.86  286.57
  -2  -4  1311190.38  675.33
   2   4 -1311871.33  614.84
   1  -8 -11 3105.73  218.86
  -1   8  11 2859.00  148.54
  -1  -8  11 2792.67   84.72
  -1  -8  11 2718.47  235.75
   2  -4 -1310894.60  545.68
  -2   4  1311497.06  645.91
  -1   8  11 2786.82  160.71
   1  -8 -11 2983.43  174.85
  -2   4  1312376.09  568.35
   2  -4 -1311618.31  580.49
  -3  -5  1147193.30 2741.68
  -3   5  1143732.23 2805.78
   3  -5 -1144749.40 3001.62
   3   5 -1144458.95 2759.21
   3  -5 -1150453.31 3191.63
  -3  -5  1141798.24 2775.16
  -3   5  1142563.68 2837.82
   3   5 -1147212.56 2973.51
  -2  -6  1217515.10 1050.38
  -2   6  1217822.71  919.75
   2   6 -1217956.48  952.86
  -2  -6  1218866.38  808.46
   2  -6 -1216987.26  955.70
  -2   6  1216631.87  947.91
   2  -6 -1215388.88  847.86
   0 -12  -5   57.48   55.64
   3   3 -12 1414.76  127.17
   3   3 -12 1464.31   90.07
  -3  -3  12 1421.08  158.32
  -3   3  12 1422.71  148.70
   0 -12   5   34.69   21.62
   0 -12   5    0.05   23.63
   3  -3 -12 1366.52  117.27
   0 -12   5    0.50   23.10
  -3   3  12 1280.47   88.27
   3  -3 -12 1314.98  127.82
  -3  -3  12 1492.76   80.96
   0 -12  -5   63.34   46.13
   0 -12   5   10.15   19.15
   2  -8   7  746.61   58.35
  -2  -8  -7  692.46   78.24
   2   8   7  791.40   43.71
   4  -5  -619356.58 1337.91
   4  -5  -620865.97 1152.04
  -4   5   622497.50 1244.99
  -4   5   619447.10 1204.51
   2  -8   7  779.44  100.63
   4   5  -621208.00 1107.18
  -2   8  -7  674.35   41.49
   4   5  -619431.50 1132.57
  -4  -5   620666.55 1112.17
  -2  -8  -7  734.52   98.02
  -4  -5   620250.00 1170.57
  -2   8  -7  696.06  108.88
  -1   1  1425975.24 1566.85
  -1  -1  1425990.27 1456.88
   1  -1 -1430369.91 1612.40
   1  -1 -1429504.58 1478.06
  -1  -1  1423986.52 1467.72
  -1   1  1426009.72 1438.80
   0   6  12 7992.78  378.91
   0  -6  12 7941.38  538.26
   0  -6  12 7372.87  450.35
   0  -6 -12 8249.81  421.16
   0   6  12 7105.05  306.60
   0  -6 -12 7706.81  410.39
  -3  -8   849598.54 3064.66
  -2 -11  -2 9848.28  580.67
  -3   8   848219.23 3276.53
   2 -11   2 9689.69  486.32
   3  -8  -845616.18 3152.00
  -2  11  -210247.24  492.75
   2 -11   210510.22  575.27
  -2  11  -210775.70  593.47
   3   8  -847851.40 3132.27
   3   8  -854434.13 3396.20
  -3  -8   852471.90 3635.50
   3  -8  -852067.22 3278.28
  -2 -11  -2 9156.51  591.15
  -3   8   849008.60 3126.88
  -2  -3 -1015161.96  775.24
  -2  -3 -1013871.07  642.23
   2   3  1015146.31  772.07
   2  -3  1015113.62  797.18
   2   3  1014654.64  709.09
  -2   3 -1013878.93  790.17
  -2   3 -1014195.00  598.77
   2  -3  1016117.86  722.69
   3   5   6 5489.16  229.60
  -3   5  -6 5168.26  225.20
   3   5   6 5389.55  312.30
  -3   5  -6 5921.98  375.22
  -3  -5  -6 5859.91  262.13
   3  -5   6 5446.79  264.14
  -3  -5  -6 5240.90  262.56
   3  -5   6 5539.02  310.54
   1  -5 -1330516.29 1776.06
  -1  -3 -12 5240.69  205.91
   1  -5 -1334948.99 2078.22
  -1  -3 -12 6073.96  315.76
   1  -3  12 5982.38  361.96
  -1   5  1334702.64 2118.32
   1   3  12 5863.76  385.79
  -1  -5  1333631.61 2172.37
   1  -3  12 5253.45  283.28
   1   3  12 5686.88  261.83
  -1   5  1333131.07 1833.85
  -1  -5  1331185.89 1853.55
  -3  -9   6 2860.13  152.30
   3   9  -6 3284.13  207.42
  -1 -12   535674.99 2020.66
  -1  12   532261.09 1911.51
  -1 -12   532207.22 1746.35
  -3  -9   6 3144.44  163.29
   1 -12  -531816.68 1654.00
  -1 -12   529735.06 1682.54
   3   9  -6 3045.52  138.81
   3  -9  -6 2681.76  215.08
  -3   9   6 2706.86  172.76
   1 -12  -534267.79 2437.14
   3  -9  -6 3105.78  175.38
  -1 -12   531665.23 1896.44
  -1  12   533653.37 1807.40
  -3   9   6 2923.61  194.46
  -4   2   9 3433.93  258.31
   4   2  -9 3763.48  312.94
   4   2  -9 3372.30  294.19
  -4   2   9 3299.55  258.30
  -4  -2   9 3631.35  195.15
   4  -2  -9 3459.93  224.51
   4  -2  -9 3873.34  237.88
  -4  -2   9 3356.77  246.68
  -3   8  -3 2579.16  213.23
  -3  -8  -3 2479.62  172.73
   3   8   3 2530.47  314.68
  -3   8  -3 2546.62  139.36
   3  -8   3 2694.78  178.94
  -3  -8  -3 2621.83  121.00
   3   8   3 2811.13  121.77
   3  -8   3 2695.97  190.65
   3  -3   7   49.51   65.67
   3   3   7    2.61   34.30
  -3   3  -7  -15.87   37.32
  -3   3  -7   18.51   30.50
  -3  -3  -7  -14.91   18.91
   3  -3   7   50.41   27.18
  -2  -7  -8 3711.07  254.64
  -2   7  -8 3910.73  145.96
  -2  -7  -8 4069.86  242.92
   2   7   8 3917.57  170.02
   2  -7   8 4069.66  173.01
  -2   7  -8 3872.61  260.75
   2   7   8 4786.76  187.04
   2  -7   8 4208.12  257.44
   3  -9   1 4886.34  297.08
  -3   9  -1 5741.46  384.42
  -3   9  -1 5051.25  344.91
  -3  -9  -1 5803.27  212.33
  -3  -9  -1 5017.03  378.94
   3  -9   1 5224.68  296.62
   3   9   1 5423.36  205.88
   3   9   1 5428.04  354.42
   2  -9   6 1659.69  100.56
  -2  -9  -6 1613.29  118.86
  -2  -9  -6 1681.38  151.01
   2  -9   6 1602.04  126.01
  -2   9  -6 1588.49  235.36
  -1 -10   9  136.68   51.65
  -1 -10   9  142.91   40.28
  -1  10   9  107.92   46.12
   0 -13   0   26.49   42.19
   0 -13   0   10.47   55.91
  -1  10   9  108.39   50.60
   0 -13   0   30.49   28.48
  -1 -10   9  185.61   26.59
   1 -10  -9  196.03   76.79
  -1 -10   9  122.04   18.69
   0 -13   0   31.27   14.32
   1 -10  -9  187.29   23.14
   4  -4   137128.85 2436.04
   4   4   137737.70 2434.28
   4  -4   137470.09 2559.85
  -4  -4  -139816.74 2546.89
  -4   4  -139350.72 2502.63
   4   4   141632.26 2402.92
  -4  -4  -137449.99 2430.57
  -4   4  -140714.51 2675.59
   0 -13   161298.91 4440.70
   0 -13   164063.00 4357.17
   0 -13  -160152.89 4456.91
   0 -13   163251.82 4180.95
   0 -13   158415.24 3768.82
   0 -13  -166770.39 4251.27
   0 -13  -163446.29 4386.04
   0 -13  -162097.80 3899.49
   0  -4 -13 1498.55   70.63
  -2 -10   834707.54 2111.13
   0   4  13 1333.46   83.43
  -2 -10   833583.23 2080.33
   0   4  13 1527.87  115.62
   2 -10  -835609.35 2347.61
   2 -10  -834588.78 2075.69
   0  -4  13 1496.34  127.72
  -2 -10   836376.42 2135.86
   0  -4  13 1480.53  246.97
  -2  10   834139.71 2062.64
   0  -4 -13 1523.28   88.70
  -2  10   835585.34 2359.68
  -2 -10   836605.25 2061.13
   1  -2 -1425558.53 1259.44
  -1  -2  1424254.85 1500.17
  -1   2  1425583.85 1412.33
  -1   2  1425840.96 1699.91
   1  -2 -1427550.39 1408.76
  -1  -2  1425644.39 1448.58
  -1  -7  12  643.99   82.61
  -1   7  12  703.08   62.58
  -1   7  12  678.59   70.90
   1  -7 -12  668.25   83.65
  -1  -7  12  663.20  115.23
   1  -7 -12  721.32   93.31
  -4   4   820528.44 1117.11
  -4   4   817069.24 1060.06
  -4  -4   818673.62 1117.97
   4   4  -817602.50  990.31
   4  -4  -817608.88 1123.07
   4   4  -819897.49 1045.73
   4  -4  -817038.43 1007.57
  -4  -4   818328.85 1078.59
  -4   5   0   -1.02   28.37
  -4   3  -2 1068.86  226.03
  -4   5   0   16.41   45.36
  -4  -3  -2 1272.18  113.21
   4   3   2 1193.44  127.07
   4  -5   0   -5.10   38.60
   4  -5   0   -2.78   35.66
  -4  -5   0   27.56   31.60
  -4   3  -2 1235.92  111.35
   4   5   0   32.95   21.32
   4  -3   2 1020.67  116.60
   4   3   2 1271.79   89.37
   4  -3   2 1110.26  115.50
  -4  -3  -2 1178.57  104.55
   4   5   0   12.12   65.71
   2 -11  -638459.20 2332.40
   2 -11  -636556.59 2459.35
  -2 -11   632639.27 1893.25
  -2 -11   635941.47 2104.55
  -2  11   637067.98 2240.24
  -2 -11   636725.66 2129.25
  -2  11   636240.13 2291.39
  -2 -11   638138.12 2332.99
   4  -6  -3 5604.83  352.51
  -2   0  14 3042.84  223.23
  -4   6   3 7045.05  377.85
   4   6  -3 6242.70  276.58
  -2   0  14 3359.58  145.28
  -4   6   3 6129.69  526.94
   2   0 -14 3356.61  161.40
  -4  -6   3 5941.49  381.84
   2   0 -14 3426.51  217.15
  -4  -6   3 5824.40  309.80
   4   6  -3 6327.58  389.08
   4  -6  -3 6151.15  339.05
  -4  -6   4   16.02   26.02
   4  -6  -4   22.72   38.12
  -4   6   4  -25.44   71.20
  -4  -6   4   15.01   27.93
  -4   6   4   -4.53   35.75
   4  -6  -4   14.65   33.32
   4   6  -4   -2.12   54.79
   4   6  -4    2.18   17.81
   0   9  10 2096.74   87.26
   0  -9  10 1886.67   69.66
   0  -9 -10 1953.37  242.86
   0   9  10 1870.98   88.40
   0  -9  10 2088.19  154.10
   0  -9  10 2029.22  181.62
   0  -9 -10 2064.36  137.09
  -1 -11  -6 9633.63  577.13
  -1 -11  -6 9578.08  610.80
  -1  11  -6 9566.65  526.84
   1 -11   610415.47  617.02
  -1  11  -6 9973.89  485.45
   1 -11   6 9197.00  429.17
   1  -6  1114504.52  873.40
  -4  -5   7 1006.96   98.48
   4  -5  -7  874.38  134.69
  -4  -5   7 1027.55  133.63
   1  -6  1113909.42  756.49
   4  -5  -7 1104.11  121.67
   1   6  1113316.44  609.83
   4   5  -7 1125.50   96.02
  -1  -6 -1114254.73  759.01
  -4   5   7 1054.14  147.61
   1   6  1115869.13  767.40
  -4   5   7 1107.00  129.30
  -1  -6 -1113677.75  661.41
   4   5  -7 1034.97  113.68
   0 -13  -2 8384.62  464.00
   0 -13  -2 8440.43  312.75
   0 -13  -2 9819.37  348.83
   0 -13  -2 8616.23  556.58
   0 -13   2 8245.16  418.66
   0 -13   2 7421.87  529.99
   0 -13   2 8038.04  376.77
   0 -13   2 8918.44  440.57
  -2  -1  14 5106.84  342.55
   2  -1 -14 6265.80  340.89
   2   1 -14 5690.01  239.03
  -2   1  14 6162.81  239.15
   2   1 -14 5917.44  330.99
   2  -1 -14 6062.03  254.82
  -2   1  14 5820.13  382.86
  -2  -1  14 6069.03  217.15
   4   0   3   14.98   33.56
   4   0   3   -0.10   30.14
  -4   0  -3   11.08   45.46
  -4   0  -3   33.80   35.43
  -4   3   9 3190.09  369.41
  -4   3   9 3589.35  288.85
   4   3  -9 3479.82  219.97
   4   3  -9 3672.95  220.76
  -4  -3   9 3281.84  174.29
  -4  -3   9 3298.49  341.73
   4  -3  -9 3807.29  235.52
   4  -3  -9 3342.34  234.44
  -4  -6   2 1536.69  107.86
   4   6  -2 1560.63   86.70
   4  -6  -2 1782.41  156.24
   4   6  -2 1723.62  165.25
  -4   6   2 1554.61  239.24
  -4  -6   2 1400.28  196.21
  -4   6   2 1577.25  204.57
   4  -6  -2 1452.53  150.90
   3  -4 -12 8505.85  466.53
   3   4 -12 9157.22  476.76
   3  -4 -12 8917.14  459.93
  -3  -4  12 8380.32  501.57
  -3  -4  12 8969.32  371.29
  -3   4  12 8702.73  514.12
   3   4 -12 9122.53  408.19
  -3   4  12 8174.09  455.60
   0 -10   9 9527.77  371.42
   0 -10   9 9259.31  474.62
   0  10   9 9459.08  358.68
   0 -10   9 9790.41  392.53
   0 -10  -9 9280.03  542.55
   0 -10   910261.13  717.64
   0 -10  -9 9972.03  507.41
  -1 -12  -4 2882.74  222.39
  -1 -12  -4 2863.30  185.14
   1 -12   4 2503.02  197.86
  -1  12  -4 2716.11  181.58
   1 -12   4 3291.90  196.07
  -1  12  -4 2814.15  242.00
  -4   6   5 6970.36  427.73
   4  -6  -5 6996.08  433.34
  -4  -6   5 6784.10  358.74
  -4   1  -3 3903.73  260.92
   4  -1   3 3673.16  216.08
  -4  -1  -3 3972.73  253.67
   4   6  -5 6742.30  394.04
  -4  -6   5 7132.81  367.24
  -4   1  -3 3735.33  290.16
   4   1   3 3483.63  227.14
  -4   6   5 8352.95  571.77
   4  -6  -5 7451.58  405.94
   4   6  -5 7483.35  344.85
   4  -1   3 3859.04  244.25
  -4  -1  -3 3598.91  203.39
   4   1   3 3379.14  182.76
   2  -6   9 1899.60  108.93
   0   8  11 1889.11   93.26
   0  -8 -11 1877.99  153.26
   0  -8  11 1795.43  216.84
   0   8  11 1684.44   72.06
   0  -8  11 1798.15  174.52
  -2  -6  -9 1708.64  141.32
  -2  -6  -9 1807.33  133.42
  -2   6  -9 1853.92   90.83
   2   6   9 1699.95  100.48
   0  -8 -11 1802.70  166.99
   2   6   9 2078.76  139.83
  -2   6  -9 1667.87  157.66
   2  -6   9 1966.19  150.89
  -2  -4 -10 6158.79  312.72
   2   4  10 7655.89  372.07
   2  -4  10 6790.03  296.91
  -2   4 -10 6226.36  248.74
  -2  -4 -10 7173.68  349.67
   2  -4  10 7009.69  484.37
   2   4  10 7030.45  366.25
  -2   4 -10 6271.10  376.84
  -2 -10  -5  864.13  121.33
   2 -10   5  864.30   78.03
  -2  10  -5  783.56  106.16
   2 -10   5  860.51   97.82
  -2  10  -5  799.01   58.44
  -2 -10  -5  762.52   88.51
   1   4  12 1473.47  120.17
  -1  -4 -12 1585.78   98.61
   1  -4  12 1364.91  125.77
  -1  -4 -12 1504.10  108.19
   1   4  12 1556.20  108.17
   1  -4  12 1508.42  260.56
  -2  11  -3 9163.80  438.36
  -2 -11  -3 9174.90  556.24
  -2  11  -3 9149.22  522.25
   2 -11   3 8510.54  428.22
  -2 -11  -3 8816.87  567.86
   2 -11   3 8248.10  528.63
   1  -3 -14  199.93   25.13
  -1  -3  14  232.62   97.24
  -1   3  14  216.37   48.39
  -1   3  14  209.04   64.92
  -1  -3  14  203.30   78.28
   1  -3 -14  225.14   54.45
   3  -9  -7  513.86  107.34
   3   9  -7  708.70   90.39
   2  -5 -13 3233.00  180.35
  -3  -9   7  583.99   71.51
  -2  -5  13 3129.10  248.99
   3   9  -7  643.59   58.55
   2  -5 -13 3182.17  193.69
   3  -9  -7  812.90   77.93
  -3   9   7  674.07   91.44
  -2   5  13 2951.16  147.35
  -2  -5  13 2989.11  101.15
  -3  -9   7  649.60   98.23
   2   5 -13 3417.90  224.07
  -2   5  13 3034.28  207.97
  -3   9   7  693.84  101.94
  -4   0  10   35.55   60.05
   4   0 -10   22.58   44.35
  -3   4  -7 3192.32  233.46
  -3   4  -7 2899.60  130.01
  -3  -4  -7 3015.13  152.81
   3   4   7 3265.96  147.29
   3  -4   7 2931.54  150.55
   4   0 -10  185.94   54.15
   3   4   7 2972.96  189.20
   3  -4   7 3021.71  287.52
  -4   0  10   87.05   40.77
  -3  -4  -7 3149.65  213.45
  -2   2  1460714.30 4783.99
   2  -2 -1478273.41 5834.27
  -2  -2  1466000.68 5008.16
   3   0 -13   23.11   28.04
  -2   2  1480250.48 5437.83
   2   2 -1478559.62 5636.82
  -3   0  13   14.90   43.69
  -3   0  13   11.08   17.65
   2  -2 -1468523.54 4825.81
   3   0 -13  -16.51   26.93
  -2  -2  1478266.45 5030.45
  -3   7  1014913.51  899.31
  -3  -7  1012366.38  704.76
   3   7 -1013370.15  767.55
  -3  -7  1013479.03  620.45
   3   7 -1012589.63  621.49
  -3   7  1012315.68  844.19
   3  -7 -1013750.74  946.33
   3  -7 -1012654.20  640.95
  -1 -11   8 7898.63  369.84
  -1 -11   8 7652.66  316.79
   1 -11  -8 8737.70  675.78
  -1 -11   8 7780.47  406.41
  -1 -11   8 8442.90  426.95
   1 -11  -8 8133.61  350.50
  -1  11   8 7995.30  331.24
  -1  11   8 8157.00  426.64
  -3  -9  -2 4633.36  265.43
   3   9   2 5697.63  213.83
   3  -9   2 5795.20  431.60
  -3   9  -2 4800.92  326.23
  -3  -9  -2 5454.19  190.54
  -3   9  -2 5781.12  378.21
   3  -9   2 5119.75  303.10
   3   9   2 4941.74  345.40
  -4  -1  1019179.52  987.01
   4  -1 -1020861.36 1152.42
  -4   1  1019883.52 1393.34
   4   1 -1019277.40 1088.80
  -4  -1  1018731.36 1114.32
   4  -1 -1018241.28 1047.02
   4   1 -1021267.52 1161.69
  -4   1  1018271.93  947.70
  -3  10   3   25.98   42.87
  -3 -10   3   19.07   18.96
   3 -10  -3   32.00   39.20
   3 -10  -3   13.13   46.99
   3  10  -3  139.12   48.74
  -3 -10   3   14.96   35.13
   3  10  -3   24.47   25.36
  -3  10   3   92.47   35.82
  -1  12   6 4591.37  218.89
  -3  10   211548.29  679.78
  -1 -12   6 4725.90  233.21
   3  10  -211830.48  714.36
   3  10  -211945.36  491.87
   1 -12  -6 4244.37  178.58
   1 -12  -6 4667.00  474.67
  -3 -10   211556.97  536.94
  -1  12   6 4481.27  273.70
  -1 -12   6 4003.08  186.91
   3 -10  -212307.94  740.88
  -1 -12   6 4841.30  266.04
  -1 -12   6 4435.56  230.85
   3 -10  -211663.56  613.62
  -3  10   210948.54  576.03
  -3 -10   211830.05  615.83
   2  -8 -11  126.94   34.00
  -2   8  11  133.55   45.69
  -2  -8  11  146.19   30.67
   2  -8 -11  108.60   57.98
   0 -12   616906.16  936.21
   0 -12   617817.02 1017.29
   0 -12   617664.86  870.03
  -2  -8  11  116.08   63.91
   0 -12  -616412.84  883.60
  -2  -8  11  143.14   34.74
  -2  -8  11   98.95   83.29
   0 -12  -615594.52  932.38
   0 -12   618213.52 1051.71
  -3  -1  13 2297.75  104.49
   3  -1 -13 2646.15  278.03
   3   1 -13 2486.22  170.44
  -3  -1  13 2420.52  215.41
   3   1 -13 2386.08  165.55
  -3   1  13 2910.52  143.25
   3  -1 -13 2436.18  138.58
  -3   1  13 2399.80  210.66
  -4  -6   1   32.70   41.88
  -4  -2  -3 4451.79  264.53
   4  -2   3 3829.02  334.93
   4  -6  -1   50.85   48.46
  -4   6   1   47.87   41.71
   4   2   3 3741.96  187.72
   4   6  -1   48.89   25.07
  -4   6   1  166.74   95.96
  -4  -6   1   31.44   52.46
  -4  -2  -3 4248.66  233.07
  -4   2  -3 4029.63  409.21
  -4   2  -3 4214.60  228.16
   4  -6  -1   61.04   53.12
   4   2   3 4066.73  255.97
   4   6  -1   42.65   54.89
   4  -2   3 3887.45  237.60
   0 -13  -3 5272.13  371.68
   0 -13   3 5078.68  252.53
   0 -13  -3 5664.46  167.78
   0 -13   3 4536.81  263.84
   0 -13   3 4818.04  197.35
   0 -13  -3 6042.78  178.34
   0 -13   3 5501.75  245.88
   0 -13  -3 5251.71  305.43
  -3   7  -5 4432.70  314.14
  -3   7  -5 3766.80  171.42
   3   7   5 4458.39  406.55
  -3  -7  -5 4484.07  177.86
   3  -7   5 4148.26  222.77
   3  -7   5 3962.40  246.97
  -3  -7  -5 4301.82  321.15
   3   7   5 4541.53  171.61
  -3   6  11  114.64   71.38
  -3   6  11  134.86   80.77
   3  -6 -11  151.86   69.17
  -3  -6  11  142.98   67.01
   3  -6 -11  133.00   56.21
   3   6 -11  136.86   60.94
   3   6 -11  170.49   55.39
  -3  -6  11  164.46   32.13
  -1 -13   1   46.30   64.13
  -1 -13   1   51.97   14.24
  -1  13   1   54.76   40.74
  -1  13   1   75.77   42.45
  -1 -13   1   59.65   10.25
  -1 -13   1   49.43   52.25
   1 -13  -1   23.93   17.34
   1 -13  -1   78.59   51.40
  -2  -9  10 8929.30  382.90
  -2  -9  10 8337.61  473.35
  -2  -9  10 7988.34  357.85
  -2  -9  10 8417.70  412.95
   2  -9 -10 8166.92  485.28
   2  -9 -10 7463.11  333.24
  -2   9  10 8020.88  412.86
  -2   9  10 7073.40  364.03
  -3   0  -827473.85 1490.66
  -3   0  -830990.98 1847.07
   3   0   831546.42 1859.72
   3   0   831210.46 1932.00
   4   6  -616007.75  795.44
   1  -9   9 2871.53  200.66
   4   6  -613892.39  794.04
  -1  -9  -9 2562.35  220.22
  -4  -6   614408.57  737.88
  -4   6   614177.73  848.38
  -4   6   614160.79  744.80
  -1   9  -9 2587.39  217.27
   4  -6  -614230.54  851.38
  -1   9  -9 2959.58  106.42
   1   9   9 2725.64  102.51
  -1  -9  -9 2595.31  193.04
   1  -9   9 2627.30  127.25
   4  -6  -615655.93  837.32
  -4  -6   614693.23  913.90
  -2  12   2 5389.01  306.04
  -2 -12   2 5476.00  340.37
  -2 -12   2 5061.57  273.23
  -2  12   2 5691.23  312.11
   2 -12  -2 4819.48  306.99
   2 -12  -2 4786.29  220.55
  -2 -12   2 5803.95  223.46
  -2 -12   2 5816.28  194.75
  -1  13   010238.02  542.58
  -1  13   010396.22  521.60
  -1 -13   0 9592.41  496.25
  -1 -13   0 9967.69  584.80
   1 -13   010339.63  451.50
   1 -13   0 9791.95  558.72
  -4   4  -2 5376.28  347.38
  -3  -8   9 3592.24  165.94
   4  -4   2 5176.84  305.23
   4  -4   2 5012.99  287.33
  -3  -8   9 4047.45  245.43
  -3 -10   4  355.19   57.87
   3  -8  -9 4149.91  222.92
   4   4   2 4854.15  303.46
   4   4   2 4895.21  224.52
  -3 -10   4  340.73   38.98
   3  -8  -9 3398.79  248.74
  -4   4  -2 5083.42  259.25
  -3   8   9 4357.12  253.77
   3   8  -9 3741.13  197.46
  -3  10   4  356.11  127.72
   3 -10  -4  391.23   97.77
   3  10  -4  383.47   33.60
  -3  10   4  272.13   66.09
   3   8  -9 4227.23  211.11
  -3   8   9 3687.57  236.17
   3  10  -4  308.75   77.03
  -4  -4  -2 4904.82  266.53
   3 -10  -4  282.85   81.84
  -4  -4  -2 5314.01  274.99
   2 -12  -1 6633.91  389.09
  -2 -12   1 7195.07  231.86
   4   5   1 1510.92  153.99
   4  -5   1 1507.12  210.11
   2 -12  -1 6138.09  278.59
  -2 -12   1 7188.67  435.64
  -4  -5  -1 1315.31  118.82
  -2 -12   1 7850.23  255.85
   4  -5   1 1403.01  136.84
  -2  12   1 7455.18  389.56
  -4   5  -1 1364.24  101.47
  -2  12   1 6851.48  364.13
   4   5   1 1495.62   84.74
  -4  -5  -1 1506.52  153.29
  -2 -12   1 6720.93  352.92
  -4   5  -1 1478.29  160.60
   3  10  -154858.29 3991.41
  -3 -10   158588.28 3669.23
  -3 -10   155936.98 3712.42
  -3  10   153622.12 4044.75
  -3  10   154072.47 3596.30
   3 -10  -154592.39 3678.07
   3 -10  -156974.65 4140.40
   3  10  -164897.08 4025.74
  -1 -13   2  352.81   82.00
   1 -13  -2  392.96  101.95
   1 -13  -2  385.36   36.91
   0   0 -1430828.14 1481.04
  -1 -13   2  380.11   28.69
   0   0 -1428845.36 1353.66
   0   0  1427240.69 1510.62
  -1  13   2  427.97   43.27
   0   0  1426177.89 1580.45
  -1  13   2  388.06   74.62
  -1 -13   2  263.66  100.24
  -1 -13   2  380.26   38.64
  -3   1  -8   40.53   43.95
   3   1   8   61.17   33.80
  -3   1  -8   83.01   51.45
   3   1   8   58.78   31.59
   3  -1   8   39.71   38.26
  -3  -1  -8  138.69   48.66
   3  -1   8   18.03   28.00
  -3  -1  -8   56.13   77.64
  -3  -6  -6  260.39   53.59
  -3  -6  -6  306.60   37.07
  -3   6  -6  298.40   61.56
   3   6   6  271.77   78.92
   3  -6   6  263.14   44.59
  -3   6  -6  254.32  148.64
   3   6   6  307.01   31.56
   3  -6   6  274.44   72.58
   0  -5  13 9242.36  565.35
   1  -6 -1338792.37 2317.30
  -1   6  1335410.10 2123.48
  -1  -6  1337596.98 2461.31
   0   5  13 8814.77  398.03
   0  -5 -13 9146.63  436.37
   1  -6 -1332914.26 2096.25
  -1  -6  1335026.27 2103.43
   0  -5  13 9392.39  496.57
   0   5  1310018.77  507.08
  -1   6  1335605.94 2184.15
   0  -5 -13 9214.12  446.58
   0 -11   8    1.78   52.14
   0 -11  -8   11.78   38.49
   0 -11   8   16.72   24.06
   0  11   8   13.55    7.23
   0  11   8    3.23    3.74
   0 -11   8    8.20   13.43
   0 -11  -8    1.29   51.14
   0 -11   8    8.26   20.13
  -2 -12   3  676.23   55.37
  -4  -2  10 1754.58  120.96
  -2 -12   3  760.59   98.77
  -3  -8  -4  171.95   54.78
  -4   2  10 1603.55  121.83
   2 -12  -3  658.83   94.68
  -4  -2  10 1410.66  166.01
   4   2 -10 1571.41  182.49
   3  -8   4  137.95  103.00
   3   8   4  209.60   19.41
  -2 -12   3  658.76   51.17
  -4   2  10 1726.45  184.32
  -2  12   3  637.31   71.46
   3   8   4  169.78   74.11
  -2  12   3  701.24   92.07
   2 -12  -3  604.97  188.47
   4  -2 -10 1450.85  199.67
   4  -2 -10 1580.68  208.66
   3  -8   4  208.04   49.81
  -2 -12   3  608.69   71.66
  -3  -8  -4  191.52   32.25
  -3   8  -4  144.65   35.58
   4   2 -10 1533.42  194.61
  -3   8  -4  208.53   68.52
  -2  -7  12 1293.08   46.86
  -2  -7  12 1376.83   54.08
   0   1  14  121.26   50.35
   0  -1 -14   11.55    8.87
   0  -1 -14   82.25    9.85
   0  -1  14   28.95   40.25
   0  -1  14   57.67   50.64
  -2  -7  12 1286.65  149.21
   2  -7 -12 1137.59  188.25
   0   1  14   38.78   35.71
  -2   7  12 1307.07   97.58
  -2   7  12 1279.24  117.30
   2  -7 -12 1400.64   97.23
  -2  -7  12 1360.12  120.04
  -1   8 -1023724.58 1060.08
   1  -8  1025509.24 1657.38
  -1  -8 -1022101.11 1288.89
   1  -8  1023295.08 1123.22
  -1  -8 -1021457.95 1149.94
   1   8  1025035.82 1261.25
   1   8  1025405.91 1244.29
  -1   8 -1022266.57 1369.62
  -3  -2  13 7677.95  492.26
  -3   2  13 7259.74  331.94
   3  -2 -13 8408.13  457.05
   3   2 -13 7969.56  414.56
  -3   2  13 7243.31  479.59
  -1  10  -8  466.11   92.26
   3   2 -13 8030.96  435.13
  -1 -10  -8  448.15   90.04
  -1 -10  -8  571.38   69.67
  -1  10  -8  505.97   34.97
  -3  -2  13 8851.33  371.06
   3  -2 -13 7242.93  446.42
   1 -10   8  521.79   70.24
   1 -10   8  425.03   73.16
  -4  -5   823474.48 1389.82
  -4  -5   823216.84 1381.32
  -4   5   822370.31 1239.00
   4   5  -823209.28 1267.34
   4  -5  -822829.06 1399.38
   4  -5  -824744.94 1396.70
  -4   5   821985.47 1540.60
   4   5  -823316.61 1360.49
   0  -7  12 7556.63  466.74
   0  -7 -12 7892.50  370.19
   0  -7 -12 8682.21  466.53
   0   7  12 8632.68  456.60
   0  -7  12 7958.39  430.17
   0   7  12 7436.48  310.77
  -4   4   9   90.66   62.63
  -4  -4   9   80.69   62.07
   4   4  -9  102.45   48.41
  -4   4   9  143.97   93.66
   4  -4  -9  147.89   58.44
   4   4  -9  136.52   46.26
   4  -4  -9  116.83   59.16
  -4  -4   9  133.47   41.10
  -2 -11   7 6530.61  403.75
  -2 -11   7 6287.79  319.75
   2 -12   0  129.19   93.98
   2 -11  -7 6526.10  459.68
  -2  12   0  120.20   47.18
  -2 -11   7 6087.05  337.47
  -2  11   7 6094.96  384.97
  -2  12   0  128.93   48.00
  -2 -12   0  121.21   67.11
   2 -11  -7 6350.99  288.44
  -2  11   7 6298.51  362.21
  -2 -11   7 5639.44  265.47
  -2 -12   0   94.29   82.37
   2 -12   0  160.18   67.38
  -1  13  -1 5338.01  273.41
  -1 -13  -1 5152.87  450.80
   1 -13   1 5021.42  306.48
  -1 -13  -1 5077.19  275.93
   1 -13   1 5450.30  293.11
  -1  13  -1 5222.55  252.32
  -2  -3  14  736.34   26.12
  -2   3  14  665.30  102.28
  -2   3  14  762.39   53.95
   2   3 -14  756.87  105.23
  -2  -3  14  726.55  126.25
   2  -3 -14  736.72   92.41
   2  -3 -14  893.68  114.70
   2   0  11    9.93   28.39
  -2   0 -11    1.85   34.58
   2   0  11   15.39   18.68
  -2   0 -11  -10.29   12.87
  -1  13   316670.92  774.61
  -1 -13   315323.46  742.96
   1 -13  -315375.08  943.91
  -1 -13   315482.17  875.34
  -1  13   314865.95  816.17
   1 -13  -314759.33  651.11
  -1 -13   314774.37  685.96
  -1 -13   314006.87  725.41
   3  10  -5 1582.21   76.54
  -3  -2  -819221.02  967.72
   3 -10  -5 1405.39  107.76
  -3  10   5 1470.31  130.06
   3  10  -5 1481.26  133.14
   3  -2   821785.91 1186.14
   3 -10  -5 1254.71  144.36
   3  -2   821380.54 1206.80
  -3 -10   5 1428.57  125.50
  -3  10   5 1712.49  139.22
  -3   2  -820901.20 1216.77
   3   2   820618.92 1077.79
   3   2   820633.33 1146.85
  -3  -2  -821917.97 1215.22
  -3   2  -820551.25 1023.85
  -3 -10   5 1307.62   99.84
  -2   1 -11 2116.80  169.77
  -4  -3  -3 6120.45  333.60
  -4   3  -3 6288.31  563.19
   2   1  11 2023.30  106.06
  -2  -1 -11 2019.41  155.10
  -4   3  -3 6321.18  331.11
   4  -3   3 5794.41  322.22
   2  -1  11 1866.78  137.72
   4   3   3 5456.22  257.20
   4  -3   3 5490.45  316.33
  -4  -3  -3 5667.53  302.30
   2   1  11 1879.68  121.22
   4   3   3 5504.33  326.40
   2  -1  11 2139.02  101.18
  -2   1 -11 1907.12   78.25
  -1  -4  1423780.86 1658.64
   1  -4 -1425372.46 1423.32
  -1   4  1423496.17 1373.15
  -1  -4  1423474.40 1323.66
  -1   4  1426002.60 1300.61
   1  -4 -1428524.27 1655.47
  -4  -6   0 1288.00   91.48
  -4   6   0 1241.24  242.64
  -3  10   016514.30 1190.52
   4   6   0 1292.59   74.73
   4   6   0 1208.40  211.50
  -3 -10   015428.98  679.15
   3  10   015103.44 1102.64
  -3 -10   014371.41  787.12
  -4   6   0 1230.86  110.96
   4  -6   0 1235.23  134.03
   4  -6   0 1195.56  119.00
  -4  -6   0 1157.75  109.85
   3 -10   014743.29  877.14
  -3  10   013933.27  737.17
   3 -10   014867.20  814.89
   3  10   016454.36  679.72
  -2 -10   910302.66  496.62
  -2  10   910892.59  583.72
  -2 -10   911529.78  741.16
  -2 -10   912079.22  564.43
   2 -10  -912191.84  576.12
   2 -10  -911301.40  710.10
  -2  10   910781.84  552.38
  -2 -10   910942.34  477.26
  -2 -12   418143.71  888.00
   0   2  1412046.87  591.54
   2 -12  -417021.16  837.32
   0  -2 -1414774.27  690.09
  -2  12   416377.06  863.73
  -2 -12   416929.81 1085.47
   0   2  1412791.78  839.98
  -2 -12   416329.10  725.50
  -2 -12   416210.20  834.06
   2 -12  -416735.16 1026.91
   0  -2  1412039.69  731.45
   0  -2  1411847.42  841.70
  -2  12   416011.35  993.51
   0  -2 -1412037.11  530.98
   3   5 -1210071.99  463.11
  -3  -5  12 9680.42  581.81
  -3  -5  1210901.42  515.54
  -3   5  1210103.38  752.14
   3   5 -1211097.79  581.33
   3  -5 -1210356.79  581.10
  -3   5  12 9721.74  571.06
   3  -5 -1210115.97  528.87
   1   0  13  -16.16   43.29
   1   0  13    1.96   35.01
  -1   0 -13  143.67   15.35
  -1   0 -13   19.82   11.37
   1  -9 -11 1197.61  138.38
   1  -9 -11 1294.04  103.84
  -1   9  11 1160.87   92.24
  -1  -9  11 1029.24   42.72
  -1   9  11 1159.16   76.24
  -1  -9  11 1038.99   98.36
  -1  -9  11 1070.86  184.48
   0 -13   4  857.33   61.92
   0 -13   4  824.18  137.53
  -4   6   7 1689.60  174.78
   4  -6  -7 1535.49  252.70
   4   6  -7 1571.91  102.79
  -4  -6   7 1631.02  121.00
   0 -13  -4  888.70  210.98
   4   6  -7 1417.75  129.65
   4  -6  -7 1731.94  145.40
  -4   6   7 1544.96  129.72
   0 -13  -4  799.27  100.22
   0 -13   4  835.65   71.79
  -4  -6   7 1778.98  234.09
   0 -13   4  880.96   70.87
  -1  12  -517635.72 1000.15
   1 -12   516661.90  845.44
  -1 -12  -517883.25  969.62
  -1 -12  -517598.91 1056.25
   1 -12   517634.10  921.01
  -1  12  -518636.54  920.33
   2   5  10 1188.85   68.76
  -2   5 -10 1093.10  128.26
  -2  -8  -8   18.11   31.86
  -2   5 -10 1082.83   43.17
   2   5  10 1287.65   86.06
   2  -8   8   82.44   43.67
  -2   8  -8   53.47   29.14
  -2   8  -8   18.03   46.79
   2  -8   8   34.73   20.20
   2  -5  10 1181.30  118.75
  -2  -5 -10 1151.10  108.31
  -2  -8  -8   43.22   68.00
   2   8   8   31.69   20.01
   2   8   8   63.69   20.08
  -2  -5 -10 1245.90   99.51
   2  -5  10 1122.82   51.06
  -2  -9  -7 3689.50  250.85
   2  -9   7 3574.75  163.16
  -2   9  -7 3537.64  146.44
  -2  -9  -7 3304.35  261.84
   2  -9   7 3405.33  200.61
   2   9   7 3379.37   92.71
  -2   9  -7 3509.49  250.47
   1   5  12 1940.98   99.33
  -1  -5 -12 1835.43  131.41
   1   5  12 1973.08  169.42
   1  -5  12 1859.95  150.61
   1  -5  12 1911.18  199.26
  -1  -5 -12 2004.20  122.65
   1  -1  1330473.76 1923.42
   1   1  1331523.50 1914.62
   1  -1  1328144.57 1763.45
  -1  -1 -1328140.06 1438.29
  -1  -1 -1332904.93 1784.56
  -1   1 -1331657.53 1540.23
   1   1  1329084.34 1798.49
  -4   3  10 2821.95  177.00
  -3  -5  -7   22.46   23.12
  -4   3  10 2233.56  207.41
   4   3 -10 2395.83  165.90
  -3  -9   8 5305.48  314.23
  -3  -9   8 5713.67  400.19
   4  -3 -10 2319.74  262.36
   3  -9  -8 4627.42  321.22
  -4  -3  10 2402.36  139.91
   3   5   7   15.91   42.85
   3   9  -8 5865.47  316.76
   4   3 -10 2398.52  161.32
  -3  -5  -7   22.70   27.35
   4  -3 -10 2477.77  172.85
   3   9  -8 5694.84  265.69
   3  -5   7   49.42   24.33
  -3   5  -7   28.28   17.91
  -4  -3  10 2415.63  205.64
   3  -5   7   48.47   70.46
  -3   5  -7   31.76   49.07
  -3   9   8 5242.10  324.93
   3   5   7   18.76   19.72
   3  -9  -8 5211.08  346.54
  -3   9   8 6109.90  351.54
   2 -12   1  298.30   51.02
   2 -11   413858.43  826.17
  -2  12  -1  273.60   56.77
  -2  12  -1  302.39   69.11
  -2 -11  -414557.20  867.05
  -2  11  -413732.00  777.90
  -2  11  -414624.30  702.06
  -2 -12  -1  265.12   85.35
  -2 -11  -413543.12  833.27
   2 -11   414388.84  747.25
   2 -12   1  190.83   62.04
  -2 -12  -1  267.93  116.42
  -4  -7   3 1974.14  135.49
   4  -7  -3 1936.47  156.04
  -4   7   3 1887.95  183.23
   4  -7  -3 1825.33  174.44
   4   7  -3 1941.73  168.86
  -4   7   3 1775.89  136.27
  -1 -10  10  299.06   39.07
  -1 -10  10  293.14   67.80
  -1 -10  10  224.09   53.88
   1 -10 -10  343.24   91.79
   1 -10 -10  355.79   49.73
   4   7  -3 2105.00  105.07
  -1 -10  10  346.76   36.46
  -4  -7   3 2015.98  173.94
  -1  10  10  342.97   99.06
  -1  10  10  307.04   60.26
  -3   3  13  725.15   62.27
  -3  -3  13  755.08  119.44
  -3  -3  13  842.03   78.00
  -1  13  -2 2539.01  145.41
   1 -13   2 2585.59  129.14
   3   3 -13  783.24  171.65
   3  -3 -13  851.48  107.62
  -2   2 -11 5916.84  247.83
  -2  -2 -11 5604.09  272.06
   3  -3 -13  808.04   88.57
   2   2  11 4664.06  288.65
   1 -13   2 2507.90  239.75
  -3   3  13  681.49  196.26
  -2   2 -11 6018.66  369.19
   3   3 -13  870.19   93.53
  -1  13  -2 2820.00  157.06
  -2  -2 -11 5469.44  265.02
   2   2  11 5578.28  328.88
   2  -2  11 5658.59  303.65
   2  -2  11 6091.04  237.38
  -1 -13  -2 2539.33  169.83
  -1 -13  -2 2574.39  319.64
   4  -7  -4    9.99   41.83
  -4  -7   4    6.43   52.74
   4  -7  -4    0.94   35.93
   4   7  -4   26.09   32.59
  -4   7   4   23.96   32.96
   4   7  -4   17.07   63.03
  -4   7   4   24.75   45.27
  -4  -7   4   14.02   26.43
  -3   9  -3 8557.58  499.52
  -3  -9  -3 6990.85  382.14
   3  -9   3 7493.78  413.72
   3   9   3 7575.44  601.34
  -3  -9  -3 8986.05  326.05
   3  -9   3 7483.71  405.73
  -3   9  -3 7092.90  446.46
   3   9   3 7860.31  274.57
  -1  -7 -1111524.81  624.95
   1  -7  1111627.70  720.76
  -1  -7 -1111633.55  562.73
   1   7  1111736.82  537.54
   1  -7  1111307.42  615.85
   1   7  1111677.01  504.12
  -4   0  -474870.59 5401.21
   4   0   475857.45 5691.21
  -4   0  -477864.34 5967.19
  -1  11  -7 9232.41  390.55
  -1  11  -7 8815.57  513.61
  -1 -11  -7 8520.67  514.20
   1 -11   7 9308.58  431.04
   1 -11   7 8981.67  468.71
  -1 -11  -7 8432.05  442.06
  -1  -8  12 7607.14  595.55
   1  -8 -12 6926.11  498.51
  -1   8  12 7219.44  349.46
   1  -8 -12 7918.51  401.54
  -1  -8  12 7013.79  371.61
  -1   8  12 7475.69  430.80
  -2  -6  1315095.63  629.80
  -2   6  1316164.49  922.54
  -2  -6  1318617.12  760.15
  -2   6  1315762.13  789.61
  -2  -6  1316250.54  993.13
   2  -6 -1316198.42  796.20
  -2  -6  1317340.28  931.46
   2  -6 -1314365.04  777.21
   4  -7  -2 6933.49  399.33
  -4  -7   2 6130.46  327.61
  -4  -7   2 6437.98  311.75
  -1 -13   4    7.70   20.05
   4  -7  -2 5852.02  519.19
  -4   7   2 5504.77  367.99
  -1 -13   4   11.57   59.73
  -1  13   4   51.11   39.76
   4   7  -2 6390.94  272.54
  -4   7   2 5888.14  426.94
  -1 -13   4    4.72   25.71
   1 -13  -4   -1.07    9.27
   4   7  -2 6123.99  394.49
   1 -13  -4   13.09   35.35
  -1  13   4   29.21   27.51
  -1 -13   4   28.11   18.87
  -4   1  -4  800.53  155.50
  -4  -1  -4  811.45   91.84
   4   1   4  779.71  186.39
   4  -1   4  848.77  105.78
  -4   1  -4  852.20  224.70
   4   1   4 1001.62   91.98
   4  -1   4  719.21  184.89
  -4  -1  -4 1079.80  206.63
   3   3   8 1586.19   89.60
   3  -3   8 1608.59  136.69
  -3  -3  -8 1634.58   95.80
   3  -3   8 1703.06  135.54
   3   3   8 1557.48  120.83
  -3   3  -8 1960.99   99.12
  -3   3  -8 1619.60  158.80
  -3  -3  -8 1764.72  122.34
  -1 -12   7 2106.34  189.73
  -1  12   7 1971.70   83.42
   1 -12  -7 2153.03  315.46
  -1 -12   7 2154.67  114.27
  -1  12   7 2178.02  167.20
  -1 -12   7 2286.57  111.25
   1 -12  -7 1972.17   94.88
  -1 -12   7 2094.17  170.22
  -4  -7   5 4829.10  257.11
   4  -7  -5 4694.35  326.73
  -4   7   5 4775.35  318.18
  -4   7   5 4873.06  362.33
   4   7  -5 5259.16  294.59
   4  -7  -5 5195.44  297.53
   4   7  -5 5210.77  438.68
  -4  -7   5 4727.17  321.61
   4   5   2 4083.99  281.77
  -4   5  -2 3623.16  263.83
   4  -5   2 3678.67  236.11
  -4   5  -2 3896.77  280.85
  -4  -5  -2 4106.18  211.00
   4   5   2 3959.00  175.63
  -3 -10   6   19.44   24.48
  -4  -5  -2 3748.64  304.26
   4  -5   2 3986.08  243.48
   3  10  -6   35.75   21.65
  -3  10   6   28.97   34.96
   3 -10  -6   35.51   32.44
  -3 -10   6   -2.48   25.51
  -3  10   6   47.36   40.30
   3  10  -6  109.12   42.76
   3 -10  -6    8.85   85.18
   2   7   9 5822.60  258.44
   2  -7   9 6140.76  251.01
  -2  -7  -9 5700.33  318.87
  -1  -2 -1315971.12  806.43
   2   7   9 6527.06  271.93
  -1  -2 -1313630.19  606.00
  -1   2 -1317255.36  662.62
  -2   7  -9 5125.53  460.45
  -2   7  -9 5851.99  243.06
   2  -7   9 6008.18  343.38
  -1   2 -1315154.09  577.63
  -2  -7  -9 5431.49  258.60
   1   2  1315282.29  853.61
   1   2  1314341.99  800.63
   1  -2  1313914.24  974.62
   1  -2  1313681.39  725.90
   0   3  14 2686.90  189.45
   0  -3  14 2616.05  186.20
   0   3  14 2624.95  207.00
   0  -3 -14 2905.65  169.13
   0  -3  14 2697.27  229.20
   0  -3 -14 2921.83  118.01
   3  10   1  184.35   82.66
  -3 -10  -1  259.41   63.11
   3 -10   1  254.90   71.83
  -3  10  -1  302.83  146.61
   3 -10   1  235.10   65.22
  -3  10  -1  249.50   52.09
  -2 -12   5  642.96   43.52
   2  -4 -14 2329.49  134.06
  -2 -12   5  697.37   53.76
  -2  -4  14 2883.41   89.74
  -2 -12   5  592.52   66.23
  -2   4  14 2532.53  193.21
   2  -4 -14 2708.16  162.98
   2   4 -14 2846.87  188.57
  -2  12   5  583.17   91.36
  -2  12   5  635.05   69.06
  -2   4  14 2630.50  126.73
  -2  -4  14 2521.54  225.96
   2 -12  -5  569.94  126.19
   2 -12  -5  701.14   59.02
  -2 -12   5  601.74   82.50
  -2 -10  -618151.70 1078.26
   2 -10   616700.00 1004.77
  -2  10  -619038.78  975.14
   2 -10   617016.43  861.91
  -2  10  -616953.15 1007.35
  -2 -10  -616786.56  898.46
  -4   0  11    7.93   79.99
  -4   0  11   17.61   24.10
   4   0 -11  -18.51   38.65
   4   0 -11   32.89   30.34
   0 -12   7 5678.22  289.02
   0 -12   7 5476.62  396.19
   0 -12   7 5331.44  303.63
   0 -12  -7 5323.07  407.63
   0 -12  -7 5092.62  462.05
   0 -12   7 5895.70  257.48
  -4  -4  -3 4701.52  254.01
   4   4   3 5080.42  326.57
   4  -4   3 4806.64  288.28
  -4   4  -3 4735.68  242.26
  -4   4  -3 5631.69  370.68
   4   4   3 5126.52  238.42
  -4  -4  -3 5292.75  351.26
   4  -4   3 5065.26  299.15
  -4  -5   9   18.47   46.01
   4   5  -9   55.32   36.79
   4  -5  -9   11.42   40.89
  -4  -5   9   59.76   29.83
   4   5  -9   15.81   33.71
   4  -5  -9   30.34   45.76
  -4   5   9   -8.01   53.03
  -4   5   9    5.49   61.06
  -4  -1  1118492.37  944.93
  -4  -6  -1  391.95   68.41
  -4   6  -1  393.09  168.95
   4  -6   1  390.45   77.79
   4  -6   1  356.12   82.43
  -4  -1  1116400.77 1018.83
   4  -1 -1119226.87 1049.08
   4   6   1  420.14   41.42
  -4  -6  -1  403.34   54.20
  -4   6  -1  417.39   66.51
  -4   1  1116233.98 1002.90
   4   1 -1116986.44  927.11
   4   1 -1116546.96  917.80
  -4   1  1117936.72  925.81
   4  -1 -1116200.11  909.12
   4   6   1  368.16   89.10
   4  -2   422022.21 1228.82
  -4  -2  -421963.65 1223.62
  -4  -2  -425397.56 1647.87
  -4   2  -422362.58 1218.77
   4   2   421473.00 1253.61
   4  -2   422166.21 1454.95
   4   2   421335.90 1420.10
  -4  -7   158349.54 3930.78
   4   7  -168782.73 4517.44
   2  -3  11  955.77  108.69
  -2   3 -11  993.39   58.25
   4  -7  -152317.17 3793.19
  -2  -3 -11  972.15   57.88
   2   3  11 1034.01   74.07
  -2   3 -11  994.23  134.40
   4   7  -153192.82 3875.95
  -4   7   167400.00 4567.21
  -4   7   155137.49 4078.49
   4  -7  -162918.67 4278.29
  -4  -7   157850.68 3897.13
  -2  -3 -11 1203.32   86.08
   2   3  11 1163.69  104.32
   2  -3  11 1060.31   50.55
  -1  11   9 3950.01  321.17
   1 -11  -9 3659.56  137.06
  -1 -11   9 3425.59  218.89
  -1  11   9 3911.39  166.20
  -1 -11   9 4372.82  188.67
   1 -11  -9 3977.67  287.89
  -1 -11   9 3764.67  147.56
  -1 -11   9 3677.04  194.39
   0   6  13 1097.09   68.34
   0   6  13 1331.87   99.90
   0  -6 -13 1140.11   68.30
   0  -6  13 1273.59  131.77
   0  -6 -13 1090.82   87.52
   0  -6  13 1257.72  154.67
  -2 -12  -221354.63 1353.84
  -2  12  -220938.79 1121.78
   2 -12   221000.34 1353.96
  -2  12  -220756.47 1219.81
   2 -12   219092.06 1015.95
  -2 -12  -219992.97 1417.66
  -3  -7  1113834.33  809.91
   3  -7 -1115885.31  970.71
   3  -7 -1115084.66 1072.60
   3   7 -1114364.14  795.70
  -3  -7  1114528.74  727.33
  -3   7  1116561.93  871.49
   3   7 -1116010.87  856.95
  -3   7  1113383.12  786.43
   4   7  -6 5366.83  248.77
   4  -7  -6 5252.66  361.78
   4  -7  -6 5841.38  333.86
  -4   7   6 5234.80  301.78
  -4   7   6 5151.35  487.69
   4   7  -6 5795.84  353.50
  -4  -7   6 6123.73  432.49
  -4  -7   6 5509.43  386.26
   1 -13   318508.70  926.83
  -3  -8  10 8869.41  394.22
  -1 -13  -319216.78 1158.03
  -1 -13  -317499.83  954.29
  -1  13  -319148.17 1134.53
  -3   8  1010346.74  665.46
  -3  -8  10 8721.65  492.99
   3   8 -10 9820.82  557.85
  -1  13  -320389.37 1052.27
   1 -13   317568.24  968.82
   3  -8 -10 7867.65  484.27
   3   8 -10 9928.48  490.09
   3  -8 -10 8899.41  443.97
  -3   8  10 7790.94  554.47
  -4   6   813501.28  821.33
  -1   0  15   -5.09   30.42
  -1   0  15    6.29   25.79
  -4  -6   814085.24  822.37
   1   0 -15    4.56    6.68
   1   0 -15    4.26    8.32
   4   6  -813191.85  742.02
   4   6  -814967.79  751.80
   4  -6  -813318.12  811.53
   4  -6  -815041.61  806.25
  -4   6   814463.06  774.48
  -4  -6   814265.97  935.36
   0 -10 -1051268.42 3611.58
  -1  -5  14  169.22   81.74
   1  -5 -14  133.03   70.19
   0 -10 -1052352.10 3449.98
   2 -11  -824890.83 1303.32
  -2 -11   823451.69 1330.55
   0  10  1057631.85 3581.28
  -2 -11   824414.09 1347.12
  -1   5  14  122.78   57.38
   0 -10  1050805.17 3658.66
   0 -10  1049224.14 3291.48
   0 -10  1054703.20 3352.10
   0 -10  1056703.24 3358.89
   0  10  1052354.55 3170.74
   1  -5 -14  125.56   42.55
  -2  11   824274.69 1451.95
  -2 -11   827135.37 1553.72
   2 -11  -825160.85 1626.57
  -1  -5  14  118.64   88.51
  -2 -11   824331.84 1362.40
  -2  11   824143.13 1405.67
  -1   5  14  158.83   33.02
   0  -9  11 4332.24  312.79
   0  -9 -11 4511.49  299.66
   0   9  11 4574.16  190.82
   0  -9 -11 4306.79  313.98
   0   9  11 3903.13  150.67
   0  -9  11 4417.46  127.94
   0  -9  11 4468.36  269.18
   4   4 -10 3316.34  197.32
  -4   4  10 3233.70  252.41
  -4  -4  10 3369.51  168.37
  -4  -4  10 3446.51  350.45
   4  -4 -10 3497.30  212.30
   4  -4 -10 3250.11  219.34
  -4   4  10 3393.91  190.00
   4   4 -10 3608.39  209.88
   0 -13   514213.68  688.13
   0 -13   513670.58  655.65
   0 -13   513539.86  723.41
   0 -13   514091.80  723.50
   0 -13  -514477.19  885.10
   0 -13  -513407.31  723.00
  -3  -4  1322203.96 1102.39
   3  -4 -1318803.82 1078.74
  -3   4  1318772.15 1138.13
   3   4 -1320751.22 1106.32
  -3   4  1318870.44 1054.61
   3   4 -1321317.01 1193.65
  -3  -4  1318268.23 1126.13
   3  -4 -1321040.41 1156.42
  -3   7  -6 3048.97  252.65
   3   7   6 3156.85  147.21
   3   7   6 3090.94  231.56
   3  -7   6 2951.99  195.63
  -3  -7  -6 3235.75  133.98
  -3   7  -6 2696.28  128.59
   3  -7   6 2807.31  156.31
  -3  -7  -6 3158.07  268.58
   1  -1 -15  577.89   25.10
   1  -7 -13 9567.95  518.99
   1  -1 -15  448.21   37.40
  -1  -1  15  543.52   83.91
  -1  -7  13 9300.77  496.72
  -1   7  13 9938.57  591.56
  -1   1  15  658.83   99.48
  -1   1  15  551.72   75.77
  -1  -7  1310010.47  617.07
  -1   7  13 9739.69  539.72
  -1  -1  15  406.45   97.94
   1  -7 -1310310.45  540.41
  -3   8  -5 4550.31  327.93
   3   8   5 4533.27  311.89
  -3  -8  -5 4576.12  262.30
   3   8   5 5010.15  178.91
  -3  -8  -5 4644.70  195.40
  -3   8  -5 4165.86  196.06
   3  -8   5 4155.76  261.80
   3  -8   5 4361.74  245.01
  -4   2  11  302.05   62.43
   1   3  13  160.01   49.94
  -4  -2  11  186.91   43.73
   4  -2 -11  210.37  101.63
   4   2 -11  204.25   89.43
  -4   2  11  265.48  157.22
   4  -2 -11  180.68   66.67
  -1  -3 -13  134.00   35.75
   1  -3  13   87.88   53.62
   4   2 -11  179.54  103.70
  -1  -3 -13  136.91   53.09
  -4  -2  11  200.03   84.66
   1   3  13  127.20   61.75
   1  -3  13  135.98   68.61
   1 -13  -5 2263.87   84.00
  -1  13   5 2416.85  128.88
  -1 -13   5 2579.76  180.22
   1 -13  -5 2422.45  231.30
  -1 -13   5 2535.27  111.19
  -1 -13   5 2058.03  123.09
  -1  13   5 2199.11  172.77
  -1 -13   5 2526.98  163.79
  -3  -6  12 6733.71  427.00
  -3  -4  -8   39.79   27.99
  -3   4  -8   52.94   37.21
   3  -4   8    8.45   55.39
  -3  -4  -8   40.06   27.36
   2  -9 -1117993.71 1247.44
   2  -9 -1117890.87  900.27
   3   6 -12 7289.75  332.05
   3  -4   8  208.39   58.16
  -2  -9  1117050.51  765.16
  -2  -9  1118852.05  887.49
  -3   6  12 8411.67  432.18
   3  -6 -12 7552.01  460.52
  -3   4  -8   32.83   49.71
  -3   6  12 6896.35  429.74
  -2  -9  1118122.75 1075.96
  -3  -6  12 7189.99  299.24
  -2   9  1117299.97  950.79
   3   4   8  165.85   54.82
   3   6 -12 8194.97  444.44
  -2  -9  1118735.87  992.00
  -2   9  1117328.93  926.48
   3  -6 -12 7303.22  386.14
  -3 -10   7   27.60   26.18
  -3  10   7    5.02   63.71
   3 -10  -7   60.28   32.12
   3  10  -7   22.29   22.27
  -3  10   7   36.61   37.43
   3 -10  -7   60.38   93.11
  -3 -10   7   31.60   29.67
   3  10  -7   43.67   39.81
  -4  -3  -4 2390.44  229.23
   4   3   4 2096.14  245.85
   4  -3   4 2156.23  166.71
  -4   3  -4 2641.38  158.50
   4   3   4 2030.44  110.87
  -4  -3  -4 2212.63  148.68
  -4   3  -4 2259.66  197.04
   4  -3   4 2134.03  235.61
  -2   6 -10 1620.92  160.90
  -2  -6 -10 1758.87  130.75
  -2  -6 -10 1570.93   94.39
   2  -6  10 1724.54   93.99
  -2   8  12  352.15  101.54
  -2  -8  12  341.73   92.23
   2   6  10 2075.78  110.09
   2   6  10 1701.00   78.87
   0  -4  1444132.00 3034.25
   0  -4  1443090.05 2723.43
   0  -4 -1448858.32 2917.81
  -2  -8  12  429.37   72.93
   0  -4 -1446653.70 2911.50
   2  -8 -12  418.99   55.09
   2  -8 -12  336.90   77.63
  -2  -8  12  411.50   27.57
   0   4  1445413.35 2869.70
  -2  -8  12  378.23   24.12
  -2   8  12  395.34   66.20
   0   4  1443616.18 2857.93
   2  -6  10 1696.37  140.81
   0 -11   910752.81  638.26
  -2 -12   6  467.88   68.77
   0  11   911347.63  442.20
   0  11   910073.76  386.01
  -2 -12   6  376.95   53.11
   0 -11   9 9597.85  607.28
   2 -12  -6  531.58   84.00
   0 -11   911705.00  550.60
   0 -11   9 9656.87  399.26
  -2 -12   6  403.53   46.31
  -2  12   6  419.00   77.24
  -2 -12   6  445.44   41.51
   2 -12  -6  494.86  121.42
  -2  12   6  420.98   53.89
   0 -11  -910184.55  802.14
   0 -11  -910138.15  544.96
  -1  -6 -1257942.89 3777.00
   1  -6  1258167.03 3988.51
  -1   2  15 1840.46  189.93
   1  -6  1258237.18 4335.03
   1  -2 -15 1860.48   91.23
  -1  -2  15 1515.74  259.75
   1   6  1262782.26 4067.69
  -1  -2  15 1440.78  119.63
   1  -2 -15 1644.73   72.98
  -1   2  15 1737.87  240.39
  -1  -6 -1260287.50 4305.56
   1   6  1262486.29 4355.42
  -2   0  15    9.97   16.00
   3  10   2 3998.79  287.73
   3  10   2 4149.85  121.83
  -3  10  -2 3903.07  193.59
   3 -10   2 4190.42  253.20
  -3  10  -2 3846.33  262.19
   2   0 -15   41.22   35.87
  -3 -10  -2 3760.58  213.32
   2   0 -15    6.93   11.57
  -2   0  15   -3.50   38.52
   3 -10   2 3956.93  244.41
  -1 -12  -630693.03 2183.66
  -4  -7   0  942.01  114.04
   0  -8 -12   19.58   35.22
   0   8  12    9.05   26.01
   3   9  -9  888.07   76.01
   0  -8  12   -1.13   49.53
  -4  -7   0  815.18  156.93
   0  -8  12    4.46   37.37
   0  -8 -12    4.82   23.44
   3  -9  -9 1041.57   89.51
   4  -7   0  772.79  178.45
  -1  12  -631617.95 1953.11
  -3   9   9  900.04  105.06
   4   7   0  723.50  193.38
   4  -7   0  818.80   96.02
   4   7   0  848.62   84.04
  -4   7   0  810.16  138.66
  -1 -12  -627701.84 1777.41
  -3  -9   9  905.38   97.45
  -4   7   0  994.83  112.53
   0   8  12    1.59   11.48
   1 -12   627537.97 1649.94
  -3  -9   9  776.62   60.19
   3  -9  -9  813.91  192.20
   1 -12   631511.32 1807.80
   3   9  -9  932.48  140.47
  -1  12  -631202.40 1701.91
  -3   9   9  895.10  102.67
   3  -6   7  822.61   70.30
   3  -6   7  856.88  162.05
  -3   6  -7 1089.67   96.93
  -3   6  -7  782.64  214.00
   3   6   7  939.84  115.39
  -3  -6  -7  847.11   81.95
   3   6   7  900.35   53.87
  -3  -6  -7  841.13   60.05
   2 -11   5 3784.40  218.91
  -2 -11  -5 3400.38  256.68
  -2  11  -5 3391.38  202.05
  -2  11  -5 3112.53  314.49
  -2 -11  -5 3025.53  183.18
   2 -11   5 3442.37  306.08
  -3   0  14 7712.62  335.76
   3   0 -14 6354.12  344.71
  -3   0  14 6183.26  431.42
   3   0 -14 6032.36  276.10
   0 -14   070090.73 5695.17
   0 -14   072608.43 4953.25
   0 -14   074625.29 5373.53
   0 -14   071885.43 4724.84
  -2   1  1510392.38  631.87
  -2  -1  15 8939.23  560.52
  -2  -1  1510645.02  423.73
   2  -1 -1510589.95  505.80
   2  -1 -1510854.48  573.10
  -2   1  1510877.14  476.34
   2   1 -15 9992.90  650.84
   3   9   4  883.89  126.91
   3  -9   4  869.42  177.04
  -3  -9  -4  806.62   89.18
   3  -9   4  796.78   92.18
  -3   9  -4  847.94  140.83
  -3   9  -4  999.87  108.46
   3   9   4  915.64   32.66
  -3  -9  -4  951.98   36.12
  -4  -7   7 1592.56  111.89
   4   7  -7 1732.02  149.85
   4   7  -7 1659.60  104.31
  -4   7   7 1433.80  164.01
   4  -7  -7 1789.11  148.36
  -4  -7   7 1541.58  195.55
   4  -7  -7 1525.90  172.02
  -4   7   7 1535.21  130.30
  -2 -10  10 8966.74  406.65
   1   9  10  110.15   14.41
   1  -9  10  126.50   26.93
  -2 -10  10 8551.32  412.97
   1  -9  10  100.70   61.01
   1   9  10  172.36   26.14
  -1   9 -10  162.39   25.39
   2 -10 -10 8787.34  393.67
  -2 -10  10 9231.29  409.74
   2 -10 -10 9282.91  568.95
  -1  -9 -10  128.43  100.67
  -1   9 -10  136.47   75.48
  -1  -9 -10  132.58   47.06
  -2  10  10 9109.01  581.96
  -2  10  10 8636.74  435.89
  -2 -10  10 9260.80  522.38
   3   1 -1417829.11  971.79
   0 -14  -1   46.66   19.14
   0 -14   1   35.82   27.66
   0 -14  -1   60.24   60.78
  -3   1  1417887.32 1111.48
  -2   5  14  503.96   87.89
   0 -14   1   11.17   45.23
  -2  -5  14  497.03  109.78
   0 -14  -1   24.23   14.13
   0 -14   1   44.15   33.53
   3   1 -1417778.21  880.47
  -3  -1  1419141.34  969.49
  -2   5  14  484.25   81.86
  -3  -1  1417710.68 1110.44
   2  -5 -14  654.25   75.30
   0 -14  -1   30.88   48.93
   2  -5 -14  506.79   73.48
   3  -1 -1417159.88  933.15
   3  -1 -1418359.94  949.52
  -2  -5  14  550.03   80.76
   0 -14   1   20.48   41.09
  -3   1  1419639.52  956.61
   2   4  11 4384.38  202.24
  -1 -10  -9 6775.75  351.87
  -2   4 -11 4511.27  312.64
  -2   4 -11 4489.32  155.89
   2   4  11 4834.19  255.15
  -1  10  -9 7298.53  275.12
  -1  10  -9 7013.39  441.08
  -1 -10  -9 6743.41  525.05
  -2  -4 -11 4652.07  245.14
   1 -10   9 7197.79  392.72
   2  -4  11 4728.02  201.08
   1 -10   9 7571.25  342.52
  -2  -4 -11 4129.61  182.49
   2  -4  11 4268.82  253.27
   1  10   9 7581.37  238.27
   1  10   9 7311.68  237.93
   4  -3 -1129810.64 1766.99
  -4  -3  1127741.00 1775.26
  -4  -3  1132334.17 1813.81
   4  -3 -1127951.78 1890.90
  -4   3  1127671.97 1582.74
  -4   3  1129781.01 1940.95
   4   3 -1129378.62 1775.04
   4   3 -1130505.64 1797.29
  -3  11   3 2800.99  305.41
  -3 -11   3 3162.51  275.86
   3 -11  -3 3295.48  282.31
   3  11  -3 3334.50  148.86
  -3 -11   3 3315.13  170.94
   3  11  -3 2938.88  223.78
  -3  11   3 3167.35  214.05
   3 -11  -3 2683.13  217.35
  -3  11   211407.10  627.22
   3 -11  -2 9868.82  509.04
  -3 -11   2 9649.39  521.82
  -3  11   2 9557.88  716.99
  -3 -11   210496.08  433.36
   3 -11  -2 8626.25  531.04
   3  11  -2 9606.41  577.12
  -3   0  -9    2.24   18.08
   3   0   9    8.29   25.91
  -3   0  -9   44.92   38.86
   3   0   9   -9.63   22.07
  -4  -5  -3  -12.15   38.86
   4   5   3   -6.54   36.53
   2 -12   3   89.86   42.61
  -2  12  -3   92.40   36.11
  -2  12  -3   90.07   90.81
   4  -5   3   17.02   32.22
   4  -5   3   -2.17   29.36
   2 -12   3   99.85   52.28
  -2 -12  -3   82.07   63.23
  -4   5  -3    2.58   39.22
  -4   5  -3    5.50   38.39
   4   5   3   10.35   16.32
  -2 -12  -3   60.30   88.13
   4  -6   2 2452.23  177.18
  -4  -6  -2 2394.01  157.72
   4   6   2 2821.09  125.25
   4   6   2 2580.16  206.87
  -4  -6  -2 2716.67  193.77
  -4   6  -2 2580.05  328.68
  -4   6  -2 2723.58  163.23
   4  -6   2 2485.58  269.00
   1 -13   4 5509.91  271.28
  -1  13  -4 5363.21  295.13
  -1 -13  -4 5651.47  380.06
   3   1   9 1129.07   93.74
   3   1   9 1085.43   95.11
  -3  -1  -9 1103.94  171.22
  -1 -13  -4 4982.96  285.08
  -3   1  -9 1088.17   67.26
   1 -13   4 5946.88  338.68
   3  -1   9 1179.82   92.36
  -3  -1  -9 1082.06   71.66
   3  -1   9 1170.10  112.30
  -1  13  -4 5776.92  270.24
  -3   1  -9 1127.61  128.89
   1 -12  -8 6959.82  473.09
  -1  12   8 6082.56  431.28
  -1 -12   8 6248.71  263.74
  -1 -12   8 6409.53  295.90
  -1  12   8 6773.49  304.31
   1 -12  -8 7512.17  321.55
  -1 -12   8 6773.55  316.77
  -1 -12   8 7321.02  469.76
  -2   2  15 4817.81  449.66
  -2   2  15 4978.41  197.89
   2  -2 -15 5567.04  307.07
   2  -2 -15 4585.69  241.39
   3  11  -4 7124.91  423.79
   2   2 -15 4862.21  279.68
  -2  -2  15 5070.69  175.71
  -3 -11   4 7468.05  370.80
   2   2 -15 4503.74  158.12
  -3  11   4 6956.86  510.38
  -3  11   4 7789.64  539.40
  -3 -11   4 7514.66  384.97
   3 -11  -4 7092.21  441.39
   3 -11  -4 6218.45  399.59
  -2  -2  15 4705.51  339.25
   3  11  -4 7982.28  314.62
   1   4  13 4260.93  230.41
   2  -7 -13 8066.10  433.36
  -2  -7  13 9335.73  582.35
   1   4  13 4145.32  187.21
  -2  -7  1310151.51  374.89
   2  -7 -13 9707.62  530.48
  -2  -7  1310030.78  649.45
  -1  -4 -13 4810.68  227.20
  -2   7  13 8868.67  496.38
   1  -4  13 4183.60  300.92
   1  -4  13 3899.92  230.84
  -2   7  13 9360.16  458.50
  -1  -4 -13 4049.01  166.49
  -2  -7  13 9153.70  343.95
  -3  11   1 7679.68  484.24
   3 -11  -1 7605.31  427.50
  -3 -11   1 8918.72  365.07
   3  11  -1 8062.56  553.32
   3  11  -1 9857.67  390.70
  -3 -11   1 7519.77  428.54
   3 -11  -1 8655.10  584.63
  -3  11   1 9480.11  531.29
   0 -14   2 1152.14   69.58
   0 -14   2  917.90  111.96
   0 -14  -2 1059.22   31.36
   0 -14  -2 1025.08  152.83
   0 -14   2 1026.18   78.59
   0 -14   2 1077.49  159.97
   0 -14  -2 1004.83  108.92
   4   8  -3 1249.36   70.78
  -4  -8   3  951.50  147.60
   4  -8  -3 1068.05  108.03
   4   8  -3  986.02  129.52
   4  -8  -3 1044.83  137.21
  -4   8   3 1112.20  104.01
  -4   8   3  945.99  126.38
  -4  -8   3 1091.76  124.62
   3  -2 -14 3925.29  234.03
   3   2 -14 4107.15  250.21
   3  -2 -14 4051.11  210.33
  -3  -2  14 3918.74  403.70
  -3   2  14 4321.26  430.01
   3   2 -14 4238.49  183.51
  -3  -2  14 4093.85  196.92
  -3   2  14 4034.54  179.79
  -1   3  1519921.55 1168.42
  -1  -3  1518888.06 1170.07
   1  -3 -1518471.74  906.23
   4  -8  -4  207.16   74.66
   4  -8  -4  177.64   63.67
   1  -3 -1521201.45  992.51
  -4   8   4  140.90   73.64
  -4  -8   4  205.02   41.61
  -4   8   4  149.73   55.35
  -4  -8   4  134.06   50.93
  -1  -3  1517642.35  976.14
   4   8  -4  165.69   65.30
  -1   3  1520576.48 1084.98
  -4   0  -5 -108.04   56.80
   4   0   5    7.34   59.54
   4   8  -4  171.80   29.55
  -4   0  -5   17.74   23.75
   4   0   5  287.56   61.54
   4  -6  -9  100.91   51.66
  -4   6   9   18.78   31.08
  -4  -6   9   18.52   37.51
   4  -6  -9   41.36   41.33
  -4  -6   9    2.35   23.34
  -4   6   9    8.30   41.10
   4   6  -9   36.35   36.12
   4   6  -9    3.39   35.02
   1  -8  11  117.18   81.87
  -4   5  10   27.93   31.97
   1  -8  11  134.08   96.15
   4   5 -10   14.94   31.39
   4  -5 -10    6.72   35.76
  -4   5  10   21.27   40.16
   4  -5 -10  -19.71   54.91
  -1  -8 -11  183.60   68.39
   1   8  11  220.22   29.98
   4   5 -10    8.59   27.87
   1  -8  11  149.33    8.64
   1   8  11  182.02   39.97
  -4  -5  10    6.09   23.59
  -4  -5  10   -0.76   39.84
  -1  -8 -11   88.29   94.45
   2  -9   8  445.52   81.75
  -2   9  -8  573.45   38.75
   2   9   8  552.56   21.76
  -2  -9  -8  549.82   70.93
   2   9   8  503.92   27.26
  -2   9  -8  430.06   97.89
  -2  -9  -8  557.34   98.41
   2  -9   8  568.33   72.76
   1 -11   813386.00  688.66
  -1 -11  -810668.68  553.56
   1 -11   812090.89  768.08
  -1 -11  -811612.97  840.71
  -1  11  -811697.72  811.82
  -1  11  -812042.65  511.13
   4  -1   5 5420.15  329.51
  -4  -1  -5 5648.80  458.97
   4   1   5 5648.27  350.95
   3  -5 -1310249.28  591.96
  -3   5  1310120.01  621.47
  -4   1  -5 5803.83  391.45
  -4  -1  -5 5599.24  296.89
   3   5 -1311059.79  612.04
   4   1   5 5823.46  304.84
  -3  -5  13 9513.73  605.48
  -4   1  -5 5535.39  487.74
   3   5 -1311621.14  592.63
  -3   5  1311831.24  587.73
  -3  -5  1310337.88  435.35
   4  -1   5 5952.89  452.63
   3  -5 -1311011.92  596.98
   4  -8  -2  537.99   90.85
   4   8  -2  401.95  100.24
  -4  -8   2  358.49   73.46
  -4  -8   2  486.44   52.61
  -4   8   2  437.88  107.86
   4   8  -2  560.66   48.01
  -4   8   2  424.94   74.79
   4  -8  -2  457.31  103.07
  -1 -13   6 2001.12  121.39
  -1 -13   6 1746.28  101.22
   4   4   4 2869.43  141.01
  -1  13   6 1942.66  107.99
   4   4   4 3108.04  324.65
   1 -13  -6 1915.81  216.84
   4  -4   4 2843.15  190.15
  -1 -13   6 1953.68  193.15
   1 -13  -6 2016.17  100.88
   4  -4   4 2884.22  289.02
  -4  -4  -4 2854.49  172.84
  -1 -13   6 1880.02  134.55
  -4   4  -4 2816.88  229.50
  -4   4  -4 2810.09  153.92
  -1  13   6 1802.76  237.07
  -4  -4  -4 3073.70  178.39
   0 -13   618488.73 1005.92
   0 -13   616945.33  879.45
   0 -13  -618289.06 1153.41
   0 -13   620438.36 1114.76
   0 -13  -616670.18 1075.03
   0 -13   618595.28 1130.48
  -3  -2  -9  902.44   90.31
   3   2   9  883.66   84.66
  -3  -2  -9  798.54   97.34
   3   2   9  837.69   76.05
  -3   2  -9  838.40  117.76
  -3   2  -9  863.83   80.86
   3  -2   9  925.70  105.62
   3  -2   9  870.01   68.44
  -4  -8   5 2443.79  157.81
   4  -8  -5 2760.70  196.61
  -4  -8   5 2464.51  207.87
  -4   8   5 2447.40  261.64
   4  -8  -5 2370.19  212.46
  -4   8   5 2492.60  211.21
   4   8  -5 2556.87  127.38
   4   8  -5 2338.47  279.11
   1  -6 -1425978.55 1387.41
  -1   6  1423254.54 1336.51
   1  -6 -1422442.07 1271.27
  -1   6  1424392.73 1273.54
  -1  -6  1421574.58 1222.40
  -1  -6  1424478.00 1546.69
   0 -12  -8  120.78   75.15
   2  -8   9 2342.40  251.51
  -2   8  -9 2224.72  305.24
   2  -8   9 2444.34  133.85
   0 -12   8  118.26   23.16
  -2  -8  -9 2517.72  195.04
   2   8   9 2245.02   81.63
   0 -12   8  134.81   55.45
   0 -12  -8  103.96   51.00
   4  -7   123325.19 1417.61
  -2  -8  -9 2464.12  150.71
   0 -12   8  119.71   76.52
   4   7   126782.90 1415.76
  -4  -7  -121994.90 1253.22
   0 -12   8   92.54   25.46
   2   8   9 2524.69   98.63
  -4  -7  -125584.42 1361.65
  -4   7  -127347.23 1538.48
  -4   7  -122648.42 1455.48
   4  -7   122055.17 1268.55
  -2   8  -9 2851.52  115.05
   4   7   121998.41 1366.96
  -1 -10  11  829.00   39.75
  -1  10  11  671.15   84.58
  -1  10  11  813.49   95.76
  -1 -10  11  775.18   82.49
   1 -10 -11  770.49   53.28
  -1 -10  11  684.89   29.71
   1 -10 -11  794.44  119.08
  -1 -10  11  595.07  158.34
   3   5   8 1699.64  217.45
  -3  -5  -8 1563.19  133.19
  -3  -5  -8 1501.45  100.45
   3  -5   8 1558.50   92.35
   3 -11  -5   86.50  130.89
   3 -11  -5  193.62   44.28
  -3   5  -8 1518.47   73.39
   3  11  -5  132.68   61.40
   3  11  -5  172.03   26.94
  -3 -11   5  187.28   47.97
  -3  11   5  113.12   54.75
  -3   5  -8 1500.57  161.55
  -3  11   5  135.43   51.22
  -3 -11   5  173.09   34.04
   3  -5   8 1474.21  134.75
   3   5   8 1674.97   85.79
   1  -9 -12 2573.53  310.54
   2 -10   7  381.76   46.66
  -2  10  -7  367.50   39.35
  -2 -10  -7  316.01   59.86
  -1  -9  12 2334.88  167.13
   1  -9 -12 2612.62  124.37
  -1   9  12 2452.12  133.87
  -2 -10  -7  395.19   92.39
  -1  -9  12 2365.89   64.29
   2 -10   7  349.98   69.82
  -1   9  12 2351.49  151.81
  -1  -9  12 2589.88  322.86
  -2  10  -7  342.39  138.64
  -2 -13   2 2195.11  179.73
   2 -13  -2 2155.75  161.51
  -2 -13   2 2225.50  145.52
  -2  13   2 2222.11  143.30
  -2 -13   2 2430.94   89.79
  -2  13   2 2017.85  149.10
   2 -13  -2 2061.90  181.67
   0  -7  13  930.83  139.77
   0  -7  13  943.41  108.80
   0   7  13  953.65  110.66
   0  -7 -13  924.33   64.72
   0   7  13  896.37   84.87
   0  -7 -13  914.45  137.58
  -4   0  1231268.51 2063.55
   4   0 -1230009.74 1811.39
  -4   0  1232189.39 1844.30
   4   0 -1230621.46 1803.17
   3 -11   026967.08 1747.05
   3 -11   025326.06 1492.39
  -3  11   029724.55 1734.98
  -3  11   027471.74 1765.74
   3  11   030854.15 1457.92
  -3 -11   029997.99 1434.97
  -3 -11   022764.24 1362.15
  -2  13   112289.79  637.73
   2 -13  -110973.89  514.14
   2 -13  -111391.14  656.92
  -2  13   112526.96  662.85
  -2 -13   111934.46  618.93
  -2 -13   111777.31  687.65
  -3 -10   825317.24 1543.58
   3  10  -824325.48 1536.30
  -3  10   822286.47 1324.53
  -3  10   821980.18 1242.89
  -3 -10   822448.25 1189.04
   3 -10  -822892.68 1465.79
   3  10  -824767.77 1394.76
   3 -10  -822658.40 1344.31
   2 -11  -9  152.59   88.54
  -2  11   9  200.57   98.22
   2 -12  -717571.17  858.40
  -2 -11   9  169.80   36.04
  -2 -12   717256.84  827.37
   2 -11  -9  199.51   38.65
  -2  11   9  161.08   73.26
  -2  12   715714.24 1017.75
  -2 -11   9  151.32   48.36
  -2 -12   715318.38  762.06
  -2 -11   9  147.39   58.75
  -2 -12   717159.42  920.40
  -2 -11   9  160.00   92.48
   2 -12  -717513.74 1128.71
  -2 -12   716588.92  931.02
  -2  12   716789.84  864.57
   0  -5 -14  193.53   29.01
   0  -5  14  178.66   80.92
   0   5  14  137.27   57.44
   0   5  14  186.00   54.44
   0  -5  14  150.37  101.48
   0  -5 -14  173.48   68.43
   4   7  -8 5139.70  260.48
   4   7  -8 4965.92  305.97
   4   2   5   34.53   51.02
   4  -2   5   76.00   53.95
  -4   2  -5   98.69   39.57
  -4   2  -5   35.77  108.06
   4  -7  -8 5190.86  305.10
  -4  -2  -5   56.27   45.32
  -4  -7   8 4726.85  382.41
  -4  -2  -5   77.15   49.31
   4  -2   5   86.91   50.49
  -4   7   8 5126.25  302.95
   4  -7  -8 4415.28  323.89
  -4   7   8 4452.30  319.88
  -4  -7   8 4717.38  251.16
   4   2   5   66.93   36.78
   4   1 -1212968.01  690.46
  -4  -1  1211717.88  576.44
  -4  -1  1212505.91  962.86
   4   1 -1212381.54  671.91
   4  -1 -1212220.50  656.62
   4  -1 -1211950.68  663.45
  -4   1  1214451.48  722.57
  -4   1  1212457.83  981.24
   0 -14   3   87.83   48.68
   0 -14   3  133.72   25.45
   0 -14   3  139.95   51.60
  -2  -3  15  461.50  116.79
   2   3 -15  623.62   87.16
  -2  -3  15  545.97   19.98
   0 -14   3   78.92   41.28
   0 -14  -3  126.05   78.66
   0 -14  -3  119.12   52.38
   2   3 -15  516.18   19.61
  -2   3  15  566.84   44.69
   2  -3 -15  535.82   52.93
   2  -3 -15  561.15   84.29
  -2   3  15  485.80   90.93
  -4  -4  11 2220.46  127.90
  -3  10  -3 4018.07  191.24
  -4   4  11 2344.31  155.41
   4   4 -11 2122.35  205.89
  -3 -10  -3 3783.53  220.27
   3 -10   3 4190.55  252.42
  -4  -4  11 2100.60  194.67
  -3  10  -3 4020.38  280.14
   4  -4 -11 2235.66  174.01
   4   4 -11 2427.63  171.15
   3  10   3 4157.10  302.31
   3 -10   3 4392.90  363.99
  -4   4  11 2073.31  202.55
   4  -4 -11 2033.27  255.50
  -1 -14   1 1500.79  184.45
  -1 -14   1 1486.70   44.45
  -2 -13   3 5023.06  320.22
  -2 -13   3 5755.50  211.35
   1 -14  -1 1463.11  233.44
   1 -14  -1 1533.60  107.09
  -2  13   3 5867.23  305.50
   2 -13  -3 5438.50  373.20
  -1 -14   1 1540.47  237.92
  -2 -13   3 5057.60  266.76
  -2 -13   3 5522.02  193.65
   2 -13  -3 5187.14  233.61
  -2  13   3 4946.33  277.95
  -1  14   1 1619.04  134.02
  -1  14   1 1535.39   86.59
  -3   3  14 3657.37  183.94
  -3   3  14 3152.51  259.13
  -3  -3  14 3713.18  151.55
   3   3 -14 3253.12  214.10
   3  -3 -14 2975.81  188.04
   3   3 -14 3190.78  140.13
  -3  -3  14 2947.58  252.82
   3  -3 -14 3297.66  256.98
   4  -8  -1   13.93   58.56
  -4  -8   1   44.70   45.94
  -2   0 -12   32.00   21.80
   4   8  -1   34.66   57.79
   2   0  12 1533.81   95.58
   4   8  -1   65.49   21.43
  -4   8   1   56.38  106.40
   2   0  12   10.48  102.72
   4  -8  -1   67.82   49.53
  -4  -8   1   77.37   27.81
  -4   8   1  -33.58   72.00
   1 -14   0  171.16   29.51
   0   0 -15   24.47    6.68
  -1  14   0  193.79   54.77
   1 -14   0  119.98   65.08
  -1 -14   0  162.71   72.23
  -1  14   0  145.24   56.73
  -1 -14   0  131.34   83.09
   0   0 -15   13.99    5.63
   0   0  15   27.21   35.76
   0   0  15   35.63   48.71
   3   8 -11   27.76   26.73
  -3   8  11   -4.74   37.16
  -3  -8  11    0.58   41.30
  -3   8  11   31.20   36.32
   3  -8 -11   11.53   59.69
   3  -8 -11    3.50   43.49
  -3  -8  11   35.89   33.86
   3   8 -11   33.40   35.57
  -2  13   0 1306.84  118.97
  -2  13   0 1258.45  108.24
  -2 -13   0 1218.70  186.10
  -2 -13   0 1164.14  143.44
   2 -13   0 1167.67  201.25
   2 -13   0 1178.90   86.33
   1 -14  -2  220.67   44.95
  -1  14   2  148.69   61.33
  -1 -14   2  140.70  113.31
   1 -14  -2  219.28   90.77
  -1 -14   2  197.75   33.85
  -1 -14   2  190.23   18.19
  -1 -14   2  134.73   52.40
  -1  14   2  196.95   31.17
   4   8  -632505.62 1897.99
   4  -8  -631561.52 1855.71
  -1  11  10 1134.12   96.54
  -1 -11  10 1192.19   99.19
  -1 -11  10 1163.98   58.75
   4   8  -627535.18 1882.10
   4  -8  -626216.54 1906.08
  -4  -8   633310.48 2123.14
  -1 -11  10 1204.14  177.91
   1 -11 -10 1236.23   58.62
   1 -11 -10 1202.10  155.01
  -1  11  10 1109.17  100.95
  -1 -11  10 1103.74   49.51
  -4  -8   628467.66 1645.61
  -4   8   632053.57 1912.67
  -4   8   626101.00 1691.97
  -2   5 -11 4384.87  175.49
  -2  -5 -11 4022.76  301.63
   2   5  11 4567.32  234.71
   2  -5  11 3988.42  172.43
   2   5  11 3886.25  216.57
   2  -5  11 3736.48  333.20
  -2  -5 -11 3902.24  184.60
  -2   5 -11 3969.88  303.35
   2  -1  12 1310.41  115.29
  -2  -1 -12 1420.83   84.44
  -2  -1 -12 1292.09   88.86
  -2   1 -12 1316.67  146.91
   2   1  12 1323.66  135.25
  -2   1 -12 1359.95   59.03
   2   1  12 1297.52  100.54
   2  -1  12 1453.79  103.62
   0  -1  15  126.72   78.68
   0   1  15  127.23   65.28
   0  -1  15  115.19   63.98
   0   1  15  144.87   46.80
   0  -1 -15  188.32   23.41
  -3  -7  1221515.54 1052.12
  -3  -7  1219123.45 1361.40
  -3   7  1220760.75 1277.16
   3  -7 -1220814.68 1137.90
   3   7 -1221605.82 1348.91
   3  -7 -1221380.20 1298.05
  -3   7  1221018.76 1153.72
   3   7 -1220113.29 1039.81
   3  -3   917018.81  865.12
  -3  -8  -613215.60  700.43
  -3   3  -916558.92 1008.72
   3  -3   916530.37  897.62
  -3   8  -613544.99  713.93
  -3   3  -919667.12  943.41
   3   3   918879.38 1151.70
   3   8   613730.93  606.09
   3  -8   612818.13  706.08
  -3   8  -613613.37  853.79
   3   3   916947.21  854.56
   3  -8   613709.85  710.91
  -3  -3  -917403.24 1044.73
  -3  -3  -915740.31  853.96
  -3  -8  -614141.50  644.98
   3   8   613848.28  824.26
  -1   4  15 4946.36  248.73
   1  -4 -15 5114.20  249.95
  -1  -4  15 4196.80  343.24
  -1  -4  15 4484.03  322.14
   1  -4 -15 4681.01  217.32
  -1   4  15 4299.63  267.23
   1  -8 -1317329.24 1009.34
  -1  -8  1318794.70 1164.62
   4   2 -12 4118.96  252.75
  -1  -8  1317188.21  953.45
  -4   2  12 3863.71  301.68
   4  -2 -12 3921.95  333.64
  -1   8  1318485.60  964.72
  -4   2  12 3886.14  202.83
  -4  -2  12 3910.72  301.89
   4   2 -12 4049.28  230.62
   1  -8 -1319615.78 1048.84
   4  -2 -12 4477.76  270.75
  -1   8  1318511.68  991.13
  -4  -2  12 4485.47  218.07
  -2 -12  -4 8945.29  561.88
  -2  12  -4 9357.07  442.06
  -2  12  -4 8548.60  499.93
  -2 -12  -4 9200.92  607.93
   2 -12   4 8341.01  441.52
   2 -12   4 8997.55  546.53
   1 -14   1  361.10   44.58
  -1  14  -1  317.11   45.85
  -1 -14  -1  391.53   93.28
   1 -14   1  398.85   82.10
  -1  14  -1  385.51   65.97
  -1 -14  -1  298.71   65.18
   2  -7  10  470.46   89.50
  -2  -7 -10  498.78   56.80
  -2   7 -10  475.57   42.22
  -2   7 -10  484.04  108.55
   2  -7  10  523.92   37.19
   2   7  10  594.62   49.69
  -2  -7 -10  547.38   87.22
   2   7  10  598.09   39.98
  -2  13   4 1811.49  118.68
  -2  13   4 1673.24  141.82
  -2 -13   4 2083.89   91.80
  -2 -13   4 1687.52  151.57
   2 -13  -4 1743.35  134.71
  -2 -13   4 1921.64  193.80
   2 -13  -4 1850.09  197.64
  -2 -13   4 1993.30   81.03
  -2  -6  14 1119.35  152.47
  -2  -6  14 1170.62  116.13
  -2   6  14 1207.57   83.09
   2  -6 -14 1256.71   97.84
  -2   6  14 1152.31  122.48
   2  -6 -14 1200.75  170.50
  -1  -7 -12   87.27   35.03
  -1  -7 -12   83.21   49.81
  -3   9  1016016.88 1044.19
  -3   9  1016379.07  874.23
   1  -7  12   42.14   54.94
   1  -7  12  113.06   80.59
  -3  -9  1016503.55  937.31
   3  -9 -1014994.30 1077.32
   1   7  12   80.81   30.44
   3   9 -1017920.18  915.94
  -3  -9  1016334.67  778.12
   3   9 -1018533.30  972.66
   3  -9 -1016625.14  863.39
   1   7  12  130.87   24.00
   3  11  -6 9015.99  517.17
  -3 -11   6 9355.54  499.29
  -3  11   6 8622.37  484.76
   3 -11  -6 9221.15  606.98
   3 -11  -6 9033.38  454.38
  -3 -11   6 8518.53  413.48
  -3  11   6 8437.73  450.47
   3  11  -610272.42  449.62
   1   5  1313091.79  673.24
   1  -5  1310747.63  709.16
  -1  -5 -1310867.65  493.76
  -1  -5 -1312187.31  611.39
   1  -5  1311412.36  723.12
   1   5  1311054.82  515.91
   3  -7   7 1077.20   80.88
   3   7   7 1246.47  207.35
   3  -7   7 1038.85  119.43
   3   7   7 1218.04   79.66
  -3   7  -7 1164.57  153.91
  -3  -7  -7 1159.41   99.28
  -3  -7  -7 1284.58   95.13
  -3   7  -7 1062.61   61.73
   1 -12   7 2236.07  229.00
  -1  14   3 3636.74  241.00
  -1 -14   3 3585.19  213.31
  -1 -13  -5 6344.21  471.65
  -1  12  -7 2254.59  186.13
  -1 -14   3 3952.64  148.72
  -1 -14   3 4155.37  166.60
  -1  14   3 4124.69  178.77
   1 -13   5 6378.71  308.72
  -1  13  -5 7469.64  422.65
  -1  12  -7 2340.79  109.15
  -1 -12  -7 2197.30  213.27
  -1 -14   3 3723.99  257.59
  -1  13  -5 7458.36  410.98
  -1 -12  -7 2139.35  152.65
   1 -14  -3 3863.98  151.32
   1 -12   7 2345.57  129.01
   1 -14  -3 3951.04  321.76
   1 -13   5 6963.13  440.58
  -1 -13  -5 7330.92  496.87
   3 -11   1 9943.15  586.19
  -3 -11  -110831.59  673.05
  -3  11  -1 9547.75  580.91
  -3  11  -112160.40  624.78
   3 -11   110256.41  553.92
  -3 -11  -1 9393.21  506.08
  -4   3  -5 1915.83  128.51
  -4  -3  -5 1808.05  137.98
   4   3   5 1616.37  148.52
  -2 -11  -614489.82  866.02
   4  -3   5 1545.80  198.58
  -2 -11  -613528.90  721.15
  -4   3  -5 1634.06  174.94
   4   3   5 1846.80  166.35
  -4  -3  -5 1747.71  125.39
   2 -11   615201.72  879.91
  -2  11  -616012.67  745.24
   2 -11   616102.56  875.64
  -2  11  -614393.27  856.31
   4  -3   5 1646.43  139.83
  -4  -6  -3 2856.09  179.81
   2  -2  1226376.61 1555.56
   4   6   3 3614.64  160.12
  -2  -2 -1229430.13 1719.21
   2   2  1230212.91 1847.42
   2   2  1227724.90 1560.82
  -4   6  -3 3372.25  183.35
  -4  -6  -3 3809.09  191.28
   4  -6   3 3162.81  214.74
   4   6   3 3161.07  233.97
  -4   6  -3 3587.40  446.75
  -2  -2 -1227592.40 1458.06
  -2   2 -1229541.97 1536.22
   4  -6   3 3095.63  208.82
  -2   2 -1228978.45 1839.35
   2  -2  1233923.14 1769.14
   0   2  1519232.87 1117.77
   0   2  1519838.85 1042.15
   0  -2  1517743.79 1085.46
   0  -2 -1518083.94  799.54
   0  -2 -1519080.47  915.03
   0  -2  1517899.61  982.79
  -3  -9  -520387.95 1146.22
   3  -9   519989.45 1153.70
   3  -9   521324.77 1230.59
  -3  -9  -526274.86 1209.82
  -3   9  -521845.99 1156.15
  -3   9  -521967.46 1591.80
   3   9   522095.98 1381.92
   3   9   526289.08 1222.65
  -1   0 -14   -9.14    6.64
  -2  13  -1 5158.78  390.59
  -2  13  -1 5028.65  261.39
   2 -13   1 4283.04  266.45
   1   0  1419768.95 1200.24
   1   0  1420054.13 1201.77
   2 -13   1 4869.37  239.91
  -2 -13  -1 4773.12  328.31
  -2 -13  -1 5151.67  396.07
   4  -8   0 6665.85  370.44
  -4   8   0 7136.60  620.76
   4  -8   0 6977.73  422.38
   4   8   0 7287.65  595.56
  -4   8   0 6707.36  343.59
  -4  -8   0 6860.46  371.76
  -4  -8   0 7242.33  317.67
   0 -10 -11 9038.79  563.82
   0 -10 -11 8930.14  578.00
   0 -10  11 8674.35  303.13
   0 -10  11 7857.05  424.71
   0  10  11 9084.76  407.65
   0 -10  11 8679.06  549.59
   0  10  11 8333.39  328.06
   0 -10  11 7781.76  289.08
   1   1  14  234.19   93.24
   1   1  14  305.69   77.91
  -1   1 -14  234.54   17.94
   1  -1  14  226.76  146.64
  -1  -1 -14  246.11   27.19
   1  -1  14  308.62   64.40
  -1   1 -14  258.16   24.37
  -1  -1 -14  202.02   18.52
   0 -14   4 5942.02  256.92
  -4  -5  -4 1543.09  180.18
   0 -14   4 5986.01  341.27
   0 -14  -4 7224.23  492.86
   0 -14   4 7073.74  394.28
  -4  -5  -4 1897.09  121.54
   0 -14  -4 6079.42  462.36
  -4   5  -4 1893.05  183.86
   4  -5   4 1679.76  136.80
   0 -14   4 6426.47  312.25
   4   5   4 1635.07  158.63
   4  -5   4 1632.81  152.88
   4   5   4 1901.20  102.18
  -4   5  -4 1798.07  185.85
  -2  -4  15  480.71  112.98
   2  -4 -15  414.96   58.89
  -2   4  15  427.98   86.61
  -2   4  15  415.16   40.84
  -2  -4  15  443.96   78.52
   2  -4 -15  488.23   75.97
  -4  -7  -2  130.05   52.99
  -4   7  -2   97.12   55.31
   4  -7   2  102.79   96.70
   4   7   2  118.85   67.56
  -4   7  -2  127.17   89.80
   4  -7   2   82.31   54.06
   4   7   2   92.41   43.03
  -4  -7  -2  130.20   34.07
   4  -6 -10   18.25   38.29
   4  -8  -7 3322.20  268.43
  -4   8   7 3849.09  249.26
   4  -6 -10    3.26   32.45
  -4   6  10  -15.90   32.86
  -4  -6  10   13.17   35.20
  -4   8   7 3213.58  256.59
   4   8  -7 3745.07  189.01
   4  -8  -7 3516.21  221.07
  -4  -8   7 3386.89  208.70
   4   6 -10   11.36   50.76
  -4  -8   7 3323.57  258.88
  -4  -6  10   -0.59   21.58
  -4   6  10   54.43   38.81
   4   8  -7 3215.59  309.41
   4   6 -10    4.91   26.14
  -2   9  12 5250.26  289.84
   2  -9 -12 4524.06  292.90
  -2  -9  12 5307.70  205.53
  -2  -9  12 5042.32  340.64
   2  -9 -12 5495.42  259.17
  -2  -9  12 4950.87  361.29
  -2  -9  12 5080.52  208.14
  -2   9  12 5303.99  303.12
   3   6 -1321464.01 1103.46
   3   4 -14  137.21   63.47
  -3  -4  14  131.49   78.24
  -3   6  1319523.35 1220.97
  -3  -6  1321989.03 1595.58
   1 -14   2 8603.90  385.60
  -3   4  14  107.71   71.92
  -1 -14  -2 9645.66  595.24
  -3   6  1321040.33 1154.28
  -3  -6  1325406.67 1234.50
   3  -4 -14  118.62   62.69
  -1 -14  -2 8224.87  441.02
   1 -14   2 8164.20  454.07
   3  -6 -1323208.21 1584.27
   3  -6 -1323229.83 1310.40
   3   6 -1323151.19 1499.32
  -3   4  14  163.29   73.52
   3  -4 -14  137.69   48.63
  -3  -4  14  131.06   22.39
  -1  14  -2 8918.11  512.45
   3   4 -14  135.79   27.67
  -1  14  -2 9749.23  577.78
  -1  13   7 2090.59  165.40
   1 -13  -7 2439.45  249.18
  -1  13   7 2411.02   98.50
   1 -13  -7 2231.85   80.82
  -1 -13   7 2614.14  161.73
  -1 -13   7 2285.43  118.38
  -1 -13   7 2389.12  122.00
  -1 -13   7 2327.56  141.06
  -5   0   4 1022.29  209.14
  -5   0   4 1016.86  110.96
   5   0  -4 1005.88  109.26
   5   0  -4  996.40  218.96
   0 -11  10 2402.16  208.27
   4  -3 -12 1330.13  132.70
   0  11  10 2175.16   74.07
   4  -3 -12 1178.29  192.59
   0 -11 -10 2090.05  155.17
   0 -11  10 1946.19   97.93
   0 -11 -10 2285.53  219.38
   0 -11  10 2140.54   97.83
   4   3 -12 1234.84  128.92
   0 -11  10 2250.30  235.22
   4   3 -12 1202.87  107.17
  -4  -3  12 1034.71  149.68
  -4   3  12 1227.71  101.32
  -4   3  12 1159.63  277.61
  -4  -3  12 1071.46   77.40
   0  -9  1233903.86 2282.85
   0   9  1235801.19 1983.94
   0  -9 -1238685.38 2558.66
   0  -9 -1237219.81 2277.23
   0   9  1237757.40 2156.14
   0  -9  1234995.40 2170.34
   5   0  -5   -6.59   53.18
  -5   0   5   -0.11   30.65
  -5   0   5   -7.17   40.06
   5   0  -5   51.49   42.52
   2 -10 -11 1370.18  157.21
  -2  10  11 1280.69  114.20
  -2 -10  11 1327.57  140.99
  -2 -10  11 1415.70   75.17
  -2 -10  11 1236.36  101.86
  -2 -10  11 1203.87   54.53
  -2  10  11 1194.96   95.74
   2 -10 -11 1267.90   81.59
  -2  13   5 1375.39  210.04
  -2  13   5 1415.58  100.41
  -2 -13   5 1567.01  112.13
  -2 -13   5 1612.34   74.92
   2 -13  -5 1648.05   92.10
  -2 -13   5 1530.43  198.90
   2 -13  -5 1585.11  197.98
  -2 -13   5 1504.29  105.77
  -1 -12   9 1552.39  199.68
  -1 -12   9 1419.25  152.30
  -5  -1   4 1438.82  158.93
  -1 -12   9 1550.41   92.37
   5   1  -4 1378.88  260.09
   5  -1  -4 1334.89  158.51
  -5   1   4 1322.28  157.08
  -1  12   9 1351.82   66.22
   1 -12  -9 1437.71   82.03
  -5   1   4 1518.63  148.57
   5   1  -4 1396.12  127.49
  -1  12   9 1310.12  117.39
  -1 -12   9 1332.79   69.00
  -5  -1   4 1383.12  126.37
   5  -1  -4 1375.70  133.34
   1 -12  -9 1400.73  176.75
  -4   5  11 2922.73  244.32
   4   5 -11 3192.04  188.76
   4   7  -9   43.68   31.04
  -4   7   9   53.14   50.20
  -4  -7   9   47.31   56.51
   4  -5 -11 2855.36  218.87
  -4   7   9   44.10   55.87
  -4   5  11 3791.43  227.80
   4   7  -9   72.63   41.96
  -4  -7   9   69.94   47.69
   4  -5 -11 2949.82  271.45
  -4  -5  11 3041.86  156.14
   4  -7  -9   19.24   85.94
   4  -7  -9   17.53   39.26
  -4  -5  11 3056.93  233.37
   4   5 -11 3346.71  291.31
   5   0  -3    7.99   40.44
   5   0  -3  -43.76   57.62
  -5   0   3   10.32   74.84
  -5   0   3   10.72   35.94
   5   1  -5 4309.50  314.93
  -5   1   5 4335.30  328.19
  -5  -1   5 4379.59  369.23
  -1  -2 -1415847.17  712.86
  -1  -2 -1418327.89  865.40
  -1 -14   436701.35 2138.57
   1 -14  -436711.05 2549.86
   1   2  1416233.67  937.41
  -5  -1   5 4669.15  332.45
  -1 -14   431464.23 1865.32
   1 -14  -436398.86 1981.57
  -1 -14   434866.64 1958.28
  -1  14   439028.30 2215.79
  -1 -14   433219.48 2109.47
   5  -1  -5 4492.85  329.50
   1   2  1416577.58  939.42
   5   1  -5 4664.39  272.58
  -1  14   431101.30 2085.69
   5  -1  -5 4614.00  286.24
  -5   1   5 5072.16  309.71
   1  -2  1417338.92 1053.16
   1  -2  1415383.72  833.19
   0 -13   7 4676.26  271.05
   0 -13  -7 4068.21  255.05
   0 -13   7 4368.16  193.43
   0 -13  -7 4870.71  366.27
   0 -13   7 3986.84  201.94
   0 -13   7 4202.16  212.13
  -3  -6  -8 6023.50  321.52
   3   6   8 6208.22  372.23
  -3   6  -8 5833.68  401.78
   3   6   8 6463.21  271.69
   3  -6   8 5674.42  270.37
  -3   6  -8 6642.96  284.87
  -3  -6  -8 5934.16  374.79
   3  -6   8 5742.78  337.60
   3   4   9  984.31  161.46
  -3   4  -9  886.13  139.92
  -3   4  -9 1002.44   64.18
   3  -4   9  844.20   63.59
  -3  -4  -9  837.66   70.67
   3   4   9  819.33   60.52
   3  -4   9  845.46  103.01
  -3  -4  -9  879.46   83.30
   2  -3  12 7320.41  405.09
  -2   3 -12 8562.97  321.81
  -2  -3 -12 8205.91  401.50
  -2   3 -12 7879.42  503.77
   2   3  12 8199.35  449.56
  -2  -3 -12 7432.46  366.55
   2   3  12 7731.13  436.92
   2  -3  12 8826.95  347.59
  -2 -12   827054.78 1488.63
  -2  12   827627.21 1659.99
   0  -3  15   -0.21   78.82
   0  -3  15   44.39   34.57
  -2 -12   831262.42 1812.89
   0  -3 -15    1.91    9.66
  -2  12   827169.09 1558.49
  -2 -12   832453.61 1913.83
   0   3  15   21.45   57.22
   2 -12  -830055.83 2003.95
  -2 -12   828742.94 1578.89
   0   3  15    2.25   26.65
   2 -12  -828719.22 1562.56
   0  -3 -15   16.46   26.86
   3  10  -9 8663.94  417.39
   3  10  -9 8673.55  460.77
  -3 -10   9 8334.12  450.67
   3 -10  -9 8469.80  555.94
  -3  10   9 8007.61  455.14
  -3 -10   9 7496.52  401.66
   3 -10  -9 8570.31  436.52
  -3  10   9 7728.02  525.41
  -2  -8  13  392.15  108.59
  -2  -8  13  499.65   22.58
  -2  -8  13  406.56   80.32
  -2   8  13  482.79  125.76
  -2  -8  13  447.48   37.39
  -2   8  13  454.91   67.65
   2  -8 -13  368.98   78.67
   2  -8 -13  487.36   87.11
   5  -1  -3  446.11   79.79
   5   1  -3  348.88   73.20
   5  -1  -3  475.22  100.89
  -5   1   3  461.36  155.05
  -5   1   3  468.29   98.06
  -5  -1   3  372.91   75.94
  -5  -1   3  335.11   90.19
   5   1  -3  489.21  108.76
   0  -6  1418808.59 1386.14
   0   6  1418215.37  920.74
   0  -6 -1417416.23  848.28
   0  -6 -1418432.55  975.35
   0  -6  1418509.22 1047.87
   0   6  1420942.30 1149.98
  -5   0   613807.19  882.55
   5   0  -613973.71  769.55
  -5   0   615323.48  858.63
   5   0  -613196.56  818.54
  -1  -7  14 1615.73  221.18
   1  -7 -14 1475.58  176.67
   1  -7 -14 1819.42  109.07
  -1   7  14 1738.71  133.58
  -1   7  14 1834.59  109.82
  -1  -7  14 1970.71  213.52
   3  11  -7 3088.38  145.01
   2 -13   2   16.74   69.39
   2 -13   2   59.20   36.48
   3 -10   4   26.18   65.17
   3  10   4   41.92    7.01
  -3 -10  -4   34.56   55.55
  -2  13  -2   79.29   46.37
  -3  11   7 3282.36  303.00
  -2 -13  -2   14.62   59.98
  -2 -13  -2   88.90   47.74
   3 -11  -7 3416.86  257.53
   3 -11  -7 3366.60  282.00
  -2  13  -2   32.41   32.60
  -3 -11   7 3117.89  227.50
  -3 -10  -4   54.03   37.60
   3 -10   4   26.12   43.55
  -3 -11   7 3464.10  183.26
  -3  10  -4   20.89   25.79
  -3  11   7 3205.61  211.04
  -3  10  -4   45.50   57.09
   3  10   4   43.31    7.31
   5  -1  -6 2050.11  209.28
  -5  -1   6 2041.12  341.73
  -1 -10 -1018385.04 1013.75
  -5  -1   6 2232.94  175.66
   1  10  1021723.49  939.82
  -5   1   6 2133.85  245.17
   5   1  -6 1966.58  260.73
   1 -10  1019310.85  933.53
  -1  10 -1022169.85 1011.22
  -5   1   6 1911.65  162.66
   1  10  1018151.25  793.69
   1 -10  1020754.78 1324.48
   5   1  -6 2082.15  205.08
   5  -1  -6 1928.91  299.11
  -1 -10 -1019074.94 1169.58
  -1  -5  15   13.20   38.82
   4   4   5 5871.49  266.09
  -4   4  -5 6041.07  290.57
   4   4   5 6166.56  375.78
   4  -4   5 6410.37  357.15
   1  -5 -15   21.34   26.10
  -4  -4  -5 6849.14  353.61
   1  -5 -15   14.72   17.81
  -1  -5  15   37.18   57.76
  -4   4  -5 6710.13  439.20
  -1   5  15   41.57   28.51
  -4  -4  -5 5811.74  302.42
   4  -4   5 5943.40  430.97
   5  -2  -424247.32 1581.83
   5  -2  -423340.18 1495.37
  -5   2   423580.84 1487.74
  -5  -2   423902.60 1473.22
   5   2  -427338.33 1706.73
   5   2  -424681.58 1784.96
  -5  -2   423972.23 1366.66
  -5   2   422397.84 1278.29
   4   0   6 3056.81  190.67
  -4   0  -6 2806.95  161.37
  -3 -11  -2 9681.25  615.20
  -4   0  -6 3111.57  335.99
  -3  11  -211069.03  557.10
   3 -11   2 9058.25  616.14
   4   0   6 2749.82  192.67
  -3  11  -2 8825.58  549.23
   3 -11   2 9291.64  649.10
  -3 -11  -2 8498.90  464.68
  -5  -2   5 1632.22  239.41
  -5   2   5 1914.94  153.84
   5  -2  -5 1653.83  292.40
  -5  -2   5 1933.73  191.40
   5  -2  -5 2047.65  178.16
   5   2  -5 1935.86  154.83
   5   2  -5 1968.86  207.97
  -5   2   5 2063.17  218.31
   5   0  -226194.35 1484.47
  -5   0   225647.69 1475.28
  -5   0   226898.60 1877.01
   5   0  -225876.41 1644.25
   4  -9  -3 1487.63  174.32
  -4  -9   3 1649.70   98.83
  -4   9   3 1172.10  145.79
   4   9  -3 1336.17  150.50
   4   9  -3 1649.28  115.11
  -4  -9   3 1406.15  120.90
   4  -9  -3 1403.64  127.39
  -4   9   3 1711.08  149.15
   4  -9  -4 1605.07  136.74
   4   9  -4 1427.17  146.78
   4   9  -4 1555.01  113.30
   2   6  1111647.54  570.33
  -2  -6 -1111671.67  652.40
   2  -6  1111508.87  478.16
  -2   6 -1111220.93  726.96
   2   6  1112324.29  599.87
  -4   9   4 1288.75  224.06
  -4  -9   4 1385.12  117.54
  -4  -9   4 1491.02   95.35
   2  -6  1110512.71  587.59
  -2  -6 -11 9985.39  487.11
  -4   9   4 1692.27  150.58
   4  -9  -4 1519.16  261.42
  -2   6 -1112702.05  506.39
  -4   1  -6 1164.24  233.73
  -4   1  -6 1170.58  134.67
  -4  -1  -6 1175.24  135.01
  -4  -1  -6 1120.36   93.79
   4  -1   6 1121.37  107.59
   4   1   6 1178.56  104.98
   4   1   6  996.57  111.43
   4  -1   6 1021.09  103.48
  -4   8  -1 8444.06  563.18
   4  -8   1 8139.68  633.92
  -4  -8  -1 8199.77  450.27
   4   8   1 9611.68  395.43
   4   8   1 8666.59  548.48
   4  -8   1 7909.69  460.04
  -4  -8  -1 9743.87  433.63
  -4   8  -1 8289.78  433.32
   1   9  1128926.50 1533.48
   1  -9  1127048.34 1267.57
   1  -9  1126084.29 1732.11
   1  -9  1126236.58 1574.29
   1   9  1124306.63 1235.91
  -1  -9 -1125098.63 1541.08
  -5  -2   3 6172.36  386.90
  -1  -9 -1124108.68 1343.46
   5  -2  -3 6325.41  368.36
   5  -2  -3 6243.36  417.66
   5   2  -3 7227.59  512.40
   5   2  -3 6192.06  417.71
  -5   2   3 7020.41  534.98
  -5  -2   3 6352.21  365.70
  -5   2   3 6529.17  444.90
   1  -9  1127941.89 1309.41
   3   0 -15   -2.06   42.83
  -5  -1   2   18.83   44.87
  -5   1   2    9.86   39.63
   5  -1  -2   18.15   41.56
  -3   0  15    8.99   13.33
  -3   0  15  -33.99   44.32
  -5   1   2   52.75   49.42
  -5  -1   2  -23.17   74.58
   5   1  -2   38.81   35.90
   3   0 -15    0.01   12.67
   5   1  -2   32.25   57.04
   5  -1  -2    7.51   53.19
  -2 -11  10  243.14   43.99
  -1   0  16  892.79  204.38
   2 -11 -10  274.51   35.89
   1   0 -16  864.89   26.32
  -2  11  10  283.07   64.65
  -2 -11  10  283.56   69.06
  -2 -11  10  272.81   39.93
   2 -11 -10  252.81   94.30
   1   0 -16  781.98   23.37
  -2 -11  10  236.37   29.23
  -2  11  10  229.71   77.94
  -1   0  16  747.65  136.51
  -1  11  -9 7471.20  288.45
  -1  11  -9 6696.88  431.65
   0 -12   921220.77 1040.95
  -1 -11  -9 6109.60  328.94
   0 -12  -924200.16 1544.59
   0 -12   920880.38 1168.98
   1 -11   9 7419.84  350.64
   1 -11   9 6481.71  354.31
  -1 -11  -9 6907.80  437.33
   0 -12  -920803.87 1190.97
   0 -12   924672.08 1252.77
   0 -12   923637.99 1452.60
  -1  14  -3    3.87   41.60
  -1  14  -3   12.74   27.38
   1 -14   3   27.50   31.28
  -1 -14  -3   33.86   49.28
  -1 -14  -3   10.68   50.91
   1 -14   3    9.09   21.56
   0   8  13 3829.56  162.03
   0  -8  13 3790.57  304.72
   0  -8  13 3784.38  242.79
   0   8  13 3592.91  175.03
   0  -8 -13 3390.93  163.79
   0  -8 -13 3359.58  282.45
   1   3  14  859.49  143.47
   4  -9  -2 4723.80  364.02
   1  -3  14  708.72   94.40
  -4  -9   2 5020.94  282.74
  -4   9   2 4780.48  348.57
   1   3  14  874.18   71.47
  -1  -3 -14 1009.92   65.43
  -4   9   2 5373.16  325.31
   4   9  -2 5297.90  217.78
   4   9  -2 4704.73  336.57
   1  -3  14  970.56  146.83
  -1  -3 -14  944.84   51.35
  -4  -9   2 4740.05  275.05
   4  -9  -2 5191.02  318.69
  -3  -1  15 2632.20  109.87
   3   1 -15 2544.13  182.75
  -3   1  15 2478.24  151.30
  -3   1  15 2300.08  235.83
  -3  -1  15 2479.94  239.64
   3   1 -15 2434.28  114.53
   3  -1 -15 2218.98  163.20
   3  -1 -15 2313.19  173.78
   0 -14   5 1201.43  169.56
   0 -14   5 1278.15  136.12
   0 -14   5 1351.22  108.24
  -1  -1  16 4389.90  251.73
   1  -1 -16   -0.78    6.42
   0 -14  -5 1126.29  208.20
  -1   1  16 4660.82  259.35
   0 -14  -5 1321.22  194.96
  -1  -1  16 4414.03  323.63
   0 -14   5 1204.82   78.73
  -1   1  16 4798.50  328.83
  -5   2   6 5821.31  477.86
   5   2  -6 5763.59  393.03
   5  -2  -6 4933.77  356.88
   5   2  -6 5344.12  300.24
  -5  -2   6 5224.42  304.35
  -2 -12  -5 1050.83  163.20
   2 -12   5 1176.20  112.84
  -5  -2   6 5498.07  372.66
   5  -2  -6 5777.22  344.25
  -2  12  -5 1077.02  116.11
   2 -12   5 1090.10  107.93
  -2 -12  -5 1091.39  148.50
  -2  12  -5 1133.86  126.95
  -5   2   6 5818.13  594.81
   5   0  -7  -11.22   41.86
  -4  -8   8 8200.31  404.68
   4  -8  -8 8147.28  524.26
  -5   0   7  -14.05   43.42
   4   8  -8 8186.82  567.66
  -4   8   8 8593.78  462.47
  -4  -8   8 8973.86  603.57
   4  -8  -8 8809.98  469.02
   4   8  -8 8682.38  410.03
  -4   8   8 7801.22  642.19
  -5   0   7   38.90   53.26
   5   0  -7  -14.17   52.68
  -4   9   5 2387.68  208.41
  -4  -9   5 2387.47  137.02
  -4  -9   5 2208.07  145.81
   4  -9  -5 2362.14  166.13
  -4   9   5 2833.01  304.22
   4   9  -5 2271.59  183.02
   4  -9  -5 2229.71  216.59
  -4   4  1214033.79  872.78
   4  -4 -1210576.27  613.78
   4   4 -1213015.37  823.24
  -4   4  1212600.80  821.65
   4  -4 -1212529.93  674.85
   4   4 -1211147.80  668.63
  -4  -4  1213548.45  674.23
  -4  -4  1211414.53  901.08
  -2   9  -914089.70  607.36
  -2  -9  -912344.07  716.92
  -2   9  -912134.03  758.20
   2  -9   912594.07  701.68
   2  -9   913226.40  659.79
  -2  -9  -912188.39  632.80
   2   9   914567.89  612.84
   1   6  13  299.67   45.67
  -1  -6 -13  286.04   58.39
   1  -6  13  224.41   92.73
   1  -6  13  199.21   65.22
   1   6  13  184.83   32.75
  -1  -6 -13  234.71   56.42
  -2  10  -8 1802.59  113.48
  -2 -10  -8 1268.03  166.09
   2 -10   8 1578.78   87.37
  -2 -10  -8 1424.88  152.26
   2 -10   8 1355.67  186.06
  -2  10  -8 1532.57  164.27
  -2  13   6  374.75   51.17
  -2 -13   6  346.41   69.88
   4   0 -13   -2.30   42.04
  -2 -13   6  414.68   60.60
  -2  13   6  412.06   78.91
  -2 -13   6  337.89   74.96
  -2 -13   6  324.06   87.36
  -4   0  13   13.87   27.84
  -4   0  13   12.08   95.63
   2 -13  -6  334.63  115.27
   4   0 -13   32.75   30.70
   2 -13  -6  366.39   43.57
   3   0  1014378.72  750.05
  -3   0 -1013363.61  678.52
  -3   0 -1013498.37  770.17
   3   0  1013743.38  706.02
  -5  -1   754429.13 4294.57
   5   1  -751766.27 3780.00
  -5   1   754273.51 3666.58
  -5  -1   757359.00 3862.67
   5  -1  -752817.28 3867.42
   5  -1  -760778.97 4377.17
  -5   1   754973.05 4074.91
   5   1  -757064.57 4073.43
   1 -14  -5 1397.67   59.89
  -1 -14   5 1313.23   85.89
  -1  14   5 1355.74   89.39
  -1  14   5 1138.31  127.97
  -1 -14   5 1513.45  118.28
   1 -14  -5 1394.60  201.32
  -1 -14   5 1200.02   93.17
  -1 -14   5 1189.72  175.14
  -1 -13  -6  977.53  158.20
   2  -5 -15 3411.73  199.17
   4  -2   617586.24 1014.77
  -4   2  -619897.01 1418.90
   1 -13   6  851.17   82.52
   4  -2   618387.72 1016.42
  -4   2  -618814.13  993.68
   4   2   619617.92 1156.61
  -1  13  -6  991.38   68.24
  -4  -2  -620508.04 1201.11
  -1 -13  -6  944.17  170.81
  -2  -5  15 2842.19  197.71
  -2   5  15 2908.17  181.67
  -4  -2  -619099.63 1029.88
   4   2   619110.79 1006.18
  -1  13  -6 1032.17  119.36
   2  -5 -15 2665.51  158.11
   1 -13   6 1025.17  132.10
  -2   5  15 2861.62  212.13
  -2  -5  15 2994.71  388.65
  -2   0  1628592.59 1432.38
   2   0 -1626398.32 1322.77
  -2   0  1624402.96 1589.56
   2   0 -1627224.99 1585.82
  -3  12   3 1956.52  154.70
   3 -12  -3 1969.75  193.67
   3 -12  -3 1791.33  185.30
  -3 -12   3 1806.18  130.88
  -3 -12   3 1854.34   75.91
  -3 -12   3 1959.12  180.48
  -3  12   3 1842.79  143.66
   5   2  -216865.95 1066.84
  -5  -2   217903.47 1084.61
  -5   2   220157.43 1135.98
  -5   2   218876.22 1198.28
   5  -2  -217208.48 1278.15
  -5  -2   217513.19 1163.65
   5   2  -219572.19 1054.71
   3 -12  -212648.65  761.00
   3 -12  -211407.26  700.53
  -3 -12   211576.69  636.50
  -3 -12   212668.44  780.11
  -3 -12   213894.50  579.60
  -3  12   212053.13  716.59
  -3  12   212197.86  666.74
  -3 -12   214675.34  617.81
   5  -2  -218481.02 1038.14
  -4  -1  13 1079.07  166.40
  -4   1  13 1312.21  174.50
   4  -1 -13 1180.04  126.73
   4   1 -13 1183.95  219.29
   4  -1 -13 1112.17  105.28
  -4   1  13 1125.70   84.96
   4   1 -13 1048.48  153.84
  -4  -1  13 1123.90   83.16
  -2  -7  14 4576.41  274.96
  -3  -1 -10 1754.56  208.30
  -2   7  14 4465.45  273.93
   2  -7 -14 3904.94  231.32
  -3   1 -10 1660.06  154.83
  -3   5  1431671.22 2278.73
  -2   7  14 4815.33  301.96
  -3  -5  1434485.57 2547.67
  -3   5  1432302.12 1869.02
  -3   1 -10 1741.18   88.07
  -2  -7  14 4846.64  360.58
   3  -5 -1435619.66 2202.47
   2  -7 -14 4956.74  314.88
  -3  -5  1430790.69 1615.84
   3  -1  10 1730.07  198.06
   3  -5 -1432147.06 2219.91
   3   5 -1436935.22 2173.39
  -3  -1 -10 1743.51   92.54
   3   1  10 1883.97  119.94
   3  -1  10 1688.93  104.52
   3   5 -1435942.95 2448.20
   3   1  10 1870.79  126.64
  -2  -4 -12 2058.08  137.92
  -5  -3   4   53.79   42.31
  -5   3   4   -7.42  107.12
   2   4  12 2214.10  116.71
   2  -4  12 1898.42  157.32
   2   4  12 2511.73  167.33
  -5  -3   4   58.62   49.52
   5   3  -4   55.55   43.56
   5  -3  -4  115.73   51.93
  -2   4 -12 2077.85  221.60
  -5   3   4   17.76   47.69
   5   3  -4   60.15  105.47
   2  -4  12 2083.34   78.48
   5  -3  -4   49.35   61.65
  -2  -4 -12 2441.49  154.20
   0   4  15  337.03   64.56
   0  -4 -15  412.77   36.48
   0   4  15  259.55   48.49
   0  -4  15  300.07   98.96
   0  -4 -15  401.54   51.58
   0  -4  15  342.92  112.24
   2  -1 -16   11.07   14.39
   2   1 -16    8.48   37.05
  -2   1  16   29.84   24.16
  -2   1  16   41.48   63.95
  -2  -1  16   51.45   10.12
   2  -1 -16   -2.67   57.92
  -2  -1  16    5.63   58.90
   5   3  -5 7116.76  372.61
   5  -3  -5 6918.86  396.95
   5   3  -5 6428.49  427.60
  -5   3   5 6240.31  435.16
  -5   3   5 7007.00  403.94
  -5  -3   5 6900.41  432.00
  -5  -3   5 6658.15  379.14
   5  -3  -5 6021.77  556.53
   4  -6   4   34.94   37.93
   4   6   4   29.35   53.25
  -3   2  15   18.76   25.64
   4   6   4   26.27   20.12
   5   0  -1    0.06   37.58
  -5   0   1   16.58   36.75
   3  -2 -15  121.32   31.22
  -4   6  -4   24.12   28.44
   5   0  -1    2.23   27.98
  -3  -2  15   18.24   60.54
  -3   2  15   31.76   61.71
   3   2 -15   55.55   89.24
   3   2 -15   45.42   36.83
   3  -2 -15    8.16   49.24
  -5   0   1   44.98   77.04
   4  -6   4  159.66   48.90
  -4  -6  -4   33.18   34.04
  -4   6  -4   16.24   54.70
  -4  -6  -4   37.55   25.93
  -3  -2  15   51.57   19.20
   3  -8 -12 3791.90  296.70
   1  -2 -16 3191.69  113.24
  -3  -8  12 4090.99  426.63
  -1  -2  16 3171.77  262.00
  -3   8  12 3744.56  260.38
  -1   2  16 3222.06  195.67
   1  -2 -16 3908.17  155.02
  -3  -8  12 4183.80  177.58
  -1   2  16 3406.17  252.75
  -3   8  12 3882.09  233.51
   3   8 -12 4291.05  253.72
   3   8 -12 3906.06  318.24
   3  -8 -12 3453.22  253.08
  -1  -2  16 3060.21  197.57
   1 -10 -12 8057.35  513.69
   1 -10 -12 8596.30  368.76
  -1  10  12 8166.25  522.50
  -1  10  12 8296.55  442.87
  -1 -10  12 7277.68  254.83
  -1 -10  12 7125.95  378.67
  -1 -10  12 7802.26  489.08
  -4   9   121628.90 1398.26
  -4  -9   118394.75 1197.44
   4  -9  -118183.10 1145.65
   4   9  -118834.28 1197.09
  -4   9   119620.13 1272.22
   4  -9  -119361.78 1111.30
  -4  -9   120992.11 1144.94
   4   9  -123538.16 1133.74
   4   7   3  633.38  110.41
  -4   7  -3  600.08  126.42
  -4   7  -3  690.65   82.47
   4  -7   3  647.81  142.25
   4  -7   3  555.32  100.63
   4   7   3  692.55   72.58
  -4  -7  -3  610.53   83.82
  -4  -7  -3  685.01   55.85
  -3 -12   4 1327.50   74.42
  -3 -12   4 1268.39   59.64
  -3  12   4 1083.21  182.75
  -3  12   4 1028.77  113.18
  -3 -12   4 1208.35  135.91
   3 -12  -4 1094.24   97.39
  -3 -12   4 1073.03  160.41
   3 -12  -4 1165.03  253.65
   5   3  -3 2423.13  218.97
   5  -3  -3 2549.08  206.04
  -5  -3   3 2534.28  180.52
   5   3  -3 2839.79  180.79
   3  -9 -11 9952.80  770.59
   3   9 -1112572.21  653.14
  -3   9  1110446.31  597.62
  -5   3   3 2773.28  370.31
  -3  -9  1110934.63  536.68
   3  -9 -1112727.66  651.69
   3   9 -1112090.41  679.79
  -3  -9  1110859.47  629.34
  -5   3   3 2262.18  252.82
   5  -3  -3 2434.48  213.24
  -5  -3   3 2431.95  188.53
  -3   9  1111666.82  613.00
  -3 -12   117868.48  755.56
  -3  12   116097.16  898.60
  -3 -12   115832.23  895.66
  -3 -12   120159.25  843.38
  -3 -12   118354.52 1156.44
  -3  12   118306.88 1126.52
   3 -12  -115623.97  946.72
   5   1  -1 1791.66  278.57
  -5   1   1 1855.87  173.46
  -5  -1   1 2050.58  276.36
   5  -1  -1 1748.45  224.25
   5  -1  -1 1958.31  185.32
  -5   1   1 1975.57  153.45
  -5  -1   1 1999.60  155.53
   5   1  -1 2043.54  144.98
  -2  -8 -10  402.02   57.52
   2  -8  10  399.00   83.90
  -2   8 -10  412.01  105.30
   2   8  10  409.45   29.03
   2  -8  10  426.42   52.47
  -2  -8 -10  409.88  128.62
  -2   8 -10  423.23   27.85
   2   8  10  521.30   63.81
   4  -9  -6   77.97   66.57
  -4   9   6   67.84   64.61
  -4  -9   6  107.18   79.82
  -4   9   6  183.00   57.29
   4   9  -6   65.55   26.33
   4   9  -6   79.37   52.84
   4  -9  -6   78.24   47.93
  -4  -9   6   77.46   45.86
  -5   2   7  427.03  133.76
  -5   2   7  557.95   98.86
  -5  -2   7  435.77  106.15
  -3  -5  -916577.32  842.52
  -3   5  -914691.03  923.33
   5  -2  -7  538.40  113.39
  -3   5  -915001.83  749.33
   3   5   913655.04  696.75
   3  -5   913737.50  736.61
   3  -5   914097.91  767.27
   5   2  -7  547.80   94.68
   5  -2  -7  572.74  103.23
   5   2  -7  505.27  118.80
   3   5   914802.99  827.33
  -3  -5  -913787.66  776.29
  -5  -2   7  543.39  158.22
   1   8  1212536.61  593.57
   1   8  1212803.08  608.17
   1  -8  1210129.41  720.47
  -1  -8 -1211357.36  655.11
   1  -8  1211662.64  773.02
  -2 -13  -310725.89  580.23
  -1  -8 -1211555.34  576.90
   2 -13   310610.70  599.28
  -2 -13  -310238.26  642.23
  -2  13  -310080.58  492.73
  -2  13  -3 9840.55  563.87
   2 -13   310135.31  518.69
  -3   8  -7 1177.38  173.88
  -1 -11  11 2590.86  301.86
  -3  -8  -7 1577.68   74.03
   1 -11 -11 2362.73  226.67
   3   8   7 1392.53   76.31
  -1 -11  11 2701.47  104.51
  -1  11  11 2188.47  138.38
  -1 -11  11 2462.96  159.24
   3   8   7 1270.97  149.39
   3  -8   7 1228.94  131.01
   1 -11 -11 2791.19  119.00
   3  -8   7 1294.92   92.28
  -1  11  11 2140.06  151.80
  -3   8  -7 1566.92   90.58
  -3  -8  -7 1193.23  115.01
  -1 -11  11 2229.74   97.32
  -4   2  13 2872.84  397.98
   4  -2 -13 2978.47  208.81
  -4   2  13 3153.91  242.55
   4  -2 -13 2890.51  194.98
   4   2 -13 3484.07  238.08
  -4  -2  13 3128.53  270.47
   4   2 -13 2985.34  180.23
  -4  -2  13 2885.23  143.03
  -5   3   610964.51  766.00
   1 -12   8 1597.77  127.94
  -5  -3   610045.24  623.02
   5  -3  -6 9343.12  611.49
   5  -3  -610481.55  593.20
   1 -12   8 1444.94   81.58
  -3  -2 -10 1585.50  131.88
   3   2  10 1849.73  135.58
   3   2  10 1666.14  111.41
  -5  -3   610204.82  559.85
  -3   2 -10 1517.56  155.23
  -5   3   610042.83  665.66
  -1  12  -8 1555.24  153.13
  -1 -12  -8 1580.28  178.22
   5   3  -610990.19  577.19
  -3  -2 -10 1601.27   89.00
  -3   2 -10 1689.29   84.00
   3  -2  10 1851.05  109.30
   3  -2  10 1441.22  185.50
  -1  12  -8 1588.80  104.76
   5   3  -6 9723.04  614.41
  -1 -12  -8 1391.66  119.37
  -2  11  -7   45.59   22.34
   2 -11   7   84.69   48.19
  -2 -11  -7   25.08   58.02
   3  -9   6  315.92  145.69
  -3  -9  -6  399.81  104.89
  -3   9  -6  370.11   46.85
  -2 -11  -7   85.40   39.14
  -3  -9  -6  314.52  116.56
  -3   9  -6  453.50  113.85
   3  -9   6  388.69   66.92
  -2  11  -7   50.93   50.93
   2 -11   7   47.45   39.80
   3   9   6  469.36   38.15
  -1 -13   8  212.06   52.05
  -1  -9  1314781.87  924.15
  -1 -13   8  293.37   51.52
   1 -13  -8  258.30  109.17
  -1   9  1314072.74  731.37
   1  -9 -1314677.95  682.65
  -1  13   8  240.26   68.10
  -1   9  1313314.99  756.29
   1 -13  -8  299.85   38.98
  -1 -13   8  270.24   62.38
  -1  13   8  295.00   42.72
  -1  -9  1313018.37  831.59
  -1 -13   8  284.00   43.71
   1  -9 -1312765.60  749.02
  -2   2  16 6325.03  248.95
   2   2 -16 6305.12  360.29
  -4  -6  11   46.79   27.77
   2  -2 -16 6453.75  279.25
  -2  -2  16 6077.61  193.34
  -4   6  11   59.22   64.99
   2   2 -16 6007.81  194.19
   4  -6 -11   14.18   31.47
   4   6 -11   25.63   26.67
  -4  -6  11   10.25   84.98
  -2  -2  16 6192.75  444.64
  -4   6  11    5.45   50.83
   2  -2 -16 6208.61  338.81
  -2   2  16 6121.56  407.47
   4   6 -11   -4.47   28.51
   4  -7 -10  298.48   68.69
  -3 -11   8 6967.40  459.02
  -3  11   8 6430.66  371.68
  -3 -11   8 7065.95  322.51
  -4  -7  10  241.80   43.87
   3 -11  -8 6466.96  320.39
   4   7 -10  273.57   52.82
   3 -11  -8 6573.96  467.46
  -4   7  10  222.68  126.77
  -4   7  10  242.22   63.39
  -3  11   8 5962.43  350.65
  -3 -11   8 6179.49  300.74
  -4  -7  10  233.27   71.87
   4  -7 -10  238.98  137.40
   4   7 -10  265.98  103.65
  -3 -11   8 6831.50  368.20
   5   0  -846883.71 3636.54
  -5   0   848160.89 3444.42
  -5   0   848221.96 3128.98
   5   0  -856113.48 3769.59
  -3  -7  1330867.89 1701.34
  -3   7  1329733.63 2148.90
  -3   7  1331166.40 1829.35
   3   7 -1332047.04 1863.44
   3  -7 -1331244.17 1857.06
   3  -7 -1330714.81 1999.21
  -3  -7  1329768.54 1969.43
   3   7 -1328754.65 1744.02
  -4   5  -520107.37 1289.92
   0 -15   0   19.24   23.27
   0 -15   0   45.25   40.25
   0 -15   0   22.40   46.74
  -4   5  -521389.81 1242.18
   4   5   518557.51 1125.15
   4  -5   519612.39 1109.64
   4  -5   518357.58 1178.76
  -4  -5  -523126.78 1250.48
   4   5   519884.26  995.69
  -4  -5  -517566.21 1090.66
   4   3   6  407.68   52.88
   4  -3   6  416.15  128.98
  -4   3  -6  478.30  116.35
  -4  -3  -6  499.74   81.80
   4  -3   6  444.26   74.19
  -4  -3  -6  469.62   63.00
  -4   3  -6  578.92   66.15
   4   3   6  415.65   83.39
  -3  11  -3 3370.17  187.79
  -3  11  -3 2839.81  238.49
  -3 -11  -3 2964.30  255.80
  -3 -11  -3 2477.16  179.35
   3 -11   3 2788.09  193.11
   3 -11   3 2556.92  179.69
   1   4  14  258.06   38.51
  -1  -4 -14  158.28   34.47
   1  -4  14  138.93   59.81
   1  -4  14  141.85   92.25
   1   4  14  124.99   50.47
  -1  -4 -14  123.13   24.00
  -5   2   1  617.73  106.17
  -5  -2   1  481.42   97.81
   5   2  -1  333.94  166.74
  -5   2   1  494.84   93.22
   5   2  -1  471.63   70.73
  -5   3   215407.79  841.11
  -5  -2   1  381.32   83.74
   5  -2  -1  405.22   80.69
  -5  -3   215945.13  934.56
   5  -2  -1  377.69   99.99
  -5   3   216876.49 1261.06
   5  -3  -215683.10  989.51
  -5  -3   215902.73  887.98
   5  -3  -215996.56 1038.31
   5   3  -215084.31  947.78
   5   3  -217947.22 1049.63
  -5  -1   8   88.01   86.46
  -3 -12   5  650.94   79.80
  -5   1   8  167.69  126.61
   5  -1  -8  170.77   73.68
   5   1  -8   68.47  137.42
   3 -12  -5  481.92  127.28
  -3 -12   5  536.14   99.58
   3 -12  -5  559.05   66.79
  -5  -1   8  151.59   72.43
  -3  12   5  560.87   91.52
   5  -1  -8   96.46   89.81
  -3  12   5  469.00  142.18
  -3 -12   5  619.45   54.74
  -5   1   8  103.18  150.23
  -3 -12   5  656.81   45.41
   5   1  -8  150.95   75.29
   0 -15   1  642.45  107.72
   0 -15  -1  731.51  195.35
   0 -15   1  896.04   81.56
   1 -14   416929.07  971.43
   0 -15  -1  768.83  102.78
  -1  14  -417002.56  937.38
   0 -15  -1  853.07   49.89
   0 -15   1  659.30   90.22
  -1 -14  -414341.66  932.18
   0 -15   1  778.62   61.41
   0 -15  -1  824.57   44.83
  -1  14  -415853.98  804.58
  -1 -14  -415978.34 1017.83
   1 -14   415467.73  787.58
  -3 -12   0  295.79  120.87
  -4  -8  -2 5146.84  281.28
   4   8   2 4005.88  292.50
  -4  -8  -2 3830.87  342.59
   3 -12   0  304.63   98.15
  -4   8  -2 4633.71  372.12
  -4   8  -2 4068.91  224.51
   4  -8   2 3652.98  248.89
  -3 -12   0  308.83  108.16
   3 -12   0  265.64  114.40
  -3  12   0  385.78   83.32
  -3  12   0  310.40   65.14
   4  -8   2 3991.62  265.47
  -2 -12   9 1963.00   96.47
  -2  12   9 1998.65  159.24
  -2 -12   9 1984.31  172.73
   2 -12  -9 2016.31  231.08
  -2  12   9 1778.64  109.88
  -2 -12   9 2102.16  154.96
  -2 -12   9 1873.95  108.77
   2 -12  -9 2085.25  149.51
  -3  -3  1510352.32  421.91
   3   3 -15 9639.27  460.33
   3   3 -1510570.56  594.69
  -3   3  15 9805.85  624.07
   3  -3 -15 9906.81  514.84
   3  -3 -1510271.35  672.94
  -3   3  15 9594.03  440.72
  -3  -3  15 9483.87  625.75
  -3   7  -8 1147.54  258.72
  -3   7  -8 1139.05   99.52
  -3  -7  -8 1144.84   96.00
   3   7   8 1312.05   91.56
  -1  -3  1611044.34  727.76
   1  -3 -1613447.96  628.10
   1  -3 -1613145.34  573.90
  -1   3  1613032.23  670.42
  -1  -3  1611769.74  766.95
  -1   3  1612505.02  739.75
   3  -7   8 1068.57  129.40
   3   7   8 1215.92  140.57
   3  -7   8 1121.20   80.53
  -3  -7  -8 1423.43  113.07
  -3 -10  10 1479.97  132.21
   3  10 -10 1661.56  116.43
   3 -10 -10 1630.87  189.81
  -3 -10  10 1441.37  118.16
  -3  10  10 1566.78  212.82
  -3  10  10 1641.28  137.15
   3 -10 -10 1485.69  105.44
   3  10 -10 1635.48  110.70
  -1  -6  15 1123.92  182.85
  -1   6  15 1256.95   89.61
  -1  -6  15 1264.07  284.68
  -1   6  15 1231.85  112.57
   1  -6 -15 1277.81   77.88
   1  -6 -15 1417.90  170.18
  -4  -9   011694.71  634.15
  -4   9   012455.72  783.17
   4  -9   011973.73  712.85
  -4   9   012123.82  638.81
   4   9   012125.75  912.93
  -4  -9   012599.79  625.31
   4  -9   011218.39  614.93
   0 -13   8   39.12   18.08
   0 -13   8   12.37   20.07
   0 -13   8    8.45   32.32
   0 -13  -8   -9.04   70.76
   0 -13   8   47.31   40.66
   0 -13  -8   62.40   43.35
   0   7  14 1910.41   94.43
   0  -7  14 1944.86  325.81
   0  -7  14 1897.36  159.74
   0  -7 -14 1811.36  134.10
   0  -7 -14 1835.05  128.78
   0   7  14 1895.46  164.53
  -5   3   7 3057.44  277.36
  -5  -3   7 2797.36  185.61
   5  -3  -7 3223.55  223.48
  -5   3   7 2735.32  179.31
   5   3  -7 2810.75  225.52
  -5  -3   7 2768.72  222.81
   5  -3  -7 2780.20  236.78
   5   3  -7 2698.73  171.10
   5  -4  -4   33.46   45.85
   5   4  -4   45.20   31.77
  -5   4   4   24.07   37.48
  -5  -4   4   29.23   42.68
  -5   4   4   52.99   58.49
   5   4  -4    7.18   51.68
   5  -4  -4   30.50   53.64
  -5  -4   4   24.02   68.04
   4   5 -12 1560.19  125.92
  -4   5  12 1681.58  187.05
   4   5 -12 1639.14  122.14
  -4  -5  12 1669.46  103.48
   4  -5 -12 1775.37  235.99
  -4   5  12 2001.18  145.08
   4  -5 -12 1604.22  153.97
  -4  -5  12 1663.66  188.28
   3  10   5 8040.41  260.20
   3 -10   5 7064.15  406.19
  -3  10  -5 7555.41  353.67
   3 -10   5 7845.35  526.59
  -3 -10  -5 8198.98  531.73
  -3  10  -5 7884.97  527.07
  -3 -10  -5 7132.56  394.86
  -4   8   9 4546.38  330.67
  -4   8   9 4865.19  289.82
  -4  -8   9 5079.88  405.13
   4   8  -9 4635.69  358.68
  -4  -8   9 4942.98  245.16
   4  -8  -9 4495.19  328.78
   4   8  -9 5166.50  252.75
   4  -8  -9 4729.70  267.56
  -5   0   015818.72  951.78
   5   0   016534.57 1017.95
   5   0   015295.16  828.04
  -5   0   015239.32  826.44
   5  -4  -5  114.02   67.81
   4  -9  -7  239.40   92.40
  -4   9   7  413.08   77.18
  -4   9   7  225.74   81.83
  -2 -13   7 1885.93  108.30
  -5  -4   5  110.72   62.06
  -5  -4   5  105.11   54.29
  -2  13   7 2057.65  167.43
   2 -13  -7 2125.95  242.92
   4   9  -7  228.95   63.09
  -2 -13   7 1786.49  104.92
   4  -9  -7  228.42   65.67
  -4  -9   7  315.74   59.40
  -4  -9   7  349.10   61.42
  -2  13   7 1791.34  105.20
   2 -13  -7 2206.87  149.29
  -5   4   5  117.50   78.25
   5   4  -5  106.58   68.63
   4   9  -7  257.31   65.66
  -5   4   5  113.58   50.26
  -2 -13   7 2059.90  143.46
   5  -4  -5   94.97   70.87
   5   4  -5  151.29   51.51
  -2 -13   7 1975.62   96.54
   0 -15   2   52.07   37.48
   1 -14  -623630.24 1172.69
   0 -15   2   25.82   27.02
  -1  14   618915.05 1100.70
   1 -14  -621121.75 1456.77
  -1 -14   619530.96 1021.66
  -1 -14   621621.99 1080.98
   0 -15   2    2.87   43.43
   0 -15   2   38.85   22.91
  -1  14   620314.26 1004.24
   0 -15  -2    4.43   28.83
  -1 -14   622063.76 1263.65
   0 -15  -2  -48.13   75.10
  -1 -14   619247.94 1106.57
   4  -3 -13   29.72   38.59
  -1  12  10 7037.31  384.89
   4   3 -13   22.78   37.74
   4  -3 -13   27.75   38.73
  -4  -3  13    3.12   17.69
   0 -14  -623323.77 1389.05
  -4   3  13  -23.04   36.11
   0 -14   625557.27 1407.09
   0 -14   627522.82 1632.48
  -4  -3  13    8.41   40.71
  -4   3  13   13.55   39.02
  -1  12  10 7735.36  362.24
   0 -14   628043.82 1660.67
   0 -14  -627058.90 1792.49
  -1 -12  10 7899.66  453.73
   1 -12 -10 8148.30  564.50
   4   3 -13   11.21   31.71
  -1 -12  10 7067.62  283.50
   1 -12 -10 8407.00  337.66
   0 -14   623962.32 1328.23
  -1 -12  10 7480.72  361.41
  -1 -12  10 7592.25  467.44
  -3   3 -10 8386.40  406.73
   3   3  10 8028.32  515.34
  -3  -3 -10 7516.65  491.18
  -5  -2   8 9908.28  801.75
   3   3  10 7293.75  339.16
   3  -3  10 7048.08  323.46
  -5   2   810932.48  732.21
  -5  -2   811102.09  598.19
  -3  -3 -10 6924.86  318.55
  -3   3 -10 7081.18  454.36
   5  -2  -8 9966.92  625.01
   5   2  -811046.45  827.93
  -5   2   811812.56  790.20
   5  -2  -810823.09  600.99
   5   2  -810209.86  546.26
   3  -3  10 6522.72  354.61
   2  -3 -16 2989.06  188.02
  -2   3  16 2751.54  216.64
  -2  -3  16 3018.16  208.97
  -2  -3  16 3103.33  283.34
   2  -3 -16 2937.43  186.73
  -2   3  16 3113.12  164.21
   5  -4  -3  114.93  119.60
  -5   1   0 1267.68  124.55
   5   1   0 1318.10  153.24
  -5  -1   0 1343.04  226.06
   5   1   0 1447.98  179.80
  -5   1   0 1394.78  162.18
   5   4  -3  104.80   42.43
  -5  -1   0 1387.07  127.80
   5  -1   0 1198.60  149.61
  -5   4   3  126.23   79.57
  -5  -4   3   69.21   54.46
  -5  -4   3  144.01   52.67
   5  -1   0 1207.16  116.90
   5  -4  -3  108.88   62.26
   5   4  -3  141.01   75.81
  -5   4   3   88.50  102.34
  -2  -5 -12 2245.71  167.70
  -2 -14   2  187.19   13.97
  -2  14   2  279.14   61.37
  -2 -14   2  150.94   52.72
   2   7  11 2617.36  108.08
   2  -5  12 2373.35   84.16
  -2   5 -12 2430.02  368.33
   2   5  12 2203.59  157.15
   2   7  11 3065.19  183.87
   2  -7  11 2600.60  190.96
   2 -14  -2  253.48   43.62
   2 -14  -2  189.39   81.24
  -2   7 -11 3103.41  132.86
  -2  -5 -12 2622.52  173.32
  -2  -7 -11 2623.01  189.93
   2  -5  12 2144.98  172.68
  -2  -7 -11 2533.54  194.37
  -2 -14   2  236.74   17.77
   2  -7  11 2681.51  119.56
  -2   7 -11 2898.60  265.70
   2   5  12 2428.53  216.19
  -2 -14   2  153.82   80.21
  -2  14   2  209.57   50.42
   0   5  15 4940.09  283.68
   0  -5 -15 4686.78  223.92
   0   5  15 4511.59  215.84
   0  -5  15 4634.44  352.15
   0  -5  15 4404.69  270.00
   0  -5 -15 4323.74  179.82
   1  -8 -1418531.72 1074.19
   1  -8 -1419455.16  974.46
  -1  -8  1418573.61 1060.23
  -1   8  1419518.29 1027.85
  -1   8  1419827.48 1195.81
  -1  -8  1420941.81 1353.06
   2 -14  -1 2796.66  229.21
  -2 -14   1 2807.14  182.01
  -2  14   1 3216.26  201.86
  -2 -14   1 2999.12  251.69
  -2  14   1 2904.63  191.72
   2 -14  -1 2931.59  207.90
   5   3  -1  333.96   87.55
   5   3  -1  234.63   59.45
   5  -3  -1  249.68   77.24
   5  -3  -1  233.34   90.35
  -5   3   1  295.64   66.87
  -2 -10  1215479.75  928.14
  -2 -10  1215635.22  748.01
  -5  -3   1  175.02  124.98
  -5  -3   1  309.46   77.00
  -2 -10  1213802.30  830.06
  -2  10  1214272.50  858.08
   2 -10 -1216779.61  922.68
   2 -10 -1215324.22 1131.01
  -5   3   1  260.84   94.99
  -2 -10  1214361.90  616.00
  -2  10  1214784.00  904.28
  -5  -4   617069.57 1012.20
   5  -4  -617718.29 1154.08
   5   4  -615874.28  965.24
  -5   4   614850.68  962.99
   5   4  -616105.26  937.07
  -5  -4   616746.27  912.68
   5  -4  -615555.87 1166.45
  -5   4   616606.85 1052.01
  -2   0 -13    8.81   11.40
   2   0  13   -8.86   27.32
   2   0  13  -17.68   39.89
  -2   0 -13   -4.55    8.32
   3 -12  -6 1778.27  119.92
   2  -6 -15  133.48   90.73
  -2  -6  15  169.08   85.76
  -2  -6  15  144.69   58.59
  -3  12   6 1557.47  130.24
  -3 -12   6 1758.89  174.84
  -2   6  15  138.40   96.82
  -2   6  15  142.52   34.27
  -3 -12   6 2077.87   99.53
   3 -12  -6 1734.12  202.82
   2  -6 -15  231.10   55.95
  -3 -12   6 1833.70  155.29
  -3  12   6 1736.82  153.72
  -3 -12   6 1867.40  148.10
   0 -11 -11 6420.18  347.90
   0 -11  11 6645.55  572.42
   0 -11  11 6711.64  260.80
   0 -10 -12 7391.57  463.45
   0  10  12 6407.92  280.74
   0 -11  11 7540.35  277.05
   0 -11 -11 6959.47  461.10
   0 -10  12 6413.57  365.20
   0 -10  12 6748.60  461.82
   0 -10 -12 6387.39  337.44
   0  10  12 7304.72  345.45
   0  11  11 6839.18  259.69
   0 -11  11 6184.75  350.43
  -2  -9  1330526.10 2026.58
   2  -9 -1330071.33 1747.89
  -2  -9  1327984.44 1687.89
  -2   9  1330783.79 1967.66
  -2  -9  1332728.47 1752.93
  -2  -9  1332485.86 1628.41
   2  -9 -1326705.62 1681.94
  -2   9  1332000.34 2121.88
  -2 -14   3 3529.62  250.97
  -2  14   3 3490.58  221.40
  -2 -14   3 3702.53  148.34
   2 -14  -3 3746.82  303.56
  -2 -14   3 3130.21  183.31
   2 -14  -3 3361.47  202.26
  -2  14   3 3372.81  183.62
  -3  12  -1   16.70   40.66
  -3  12  -1   10.01   27.31
  -3 -12  -1   12.50   84.09
   3 -12   1   13.44   85.20
   3 -12   1   30.16   59.47
  -3 -12  -1   -0.47   55.76
   3   6 -14  135.55   61.43
  -2   1 -13 1734.97   86.35
  -2  -1 -13 1934.76  134.89
   2  -1  13 1666.66  125.62
   2   1  13 1767.55  157.03
  -2  -1 -13 1795.74   78.19
  -2   1 -13 1999.06  118.14
  -3   6  14   96.21   72.50
   3  -6 -14  107.53   59.54
  -3   6  14  117.79   45.41
   2   1  13 1786.98  121.19
   3  -6 -14  134.50   57.64
  -3  -6  14  117.45   87.14
   2  -1  13 1765.87  173.36
  -3  -6  14  135.03   23.90
   3   6 -14  146.15   43.11
  -2  12  -6   76.09   24.54
  -2 -12  -6   45.22   42.88
   2 -12   6   36.33   29.70
  -2  12  -6   57.71   51.89
   2 -12   6   19.28   37.17
  -2 -12  -6   43.56   62.89
  -4   4  -6 2242.92  222.29
  -4  -4  -6 2305.93  217.24
   4  -4   6 1991.73  156.82
   4   4   6 1954.39  166.24
   4  -4   6 1884.51  203.92
  -4  -4  -6 1900.21  127.05
   4   4   6 1936.36  153.69
  -4   4  -6 1949.74  111.54
   1  -7  13 5100.30  307.37
   1  -7  13 5601.95  413.89
  -1  -7 -13 6038.30  412.87
   1   7  13 5551.70  314.99
  -1  -7 -13 5135.77  238.13
   1   7  13 5797.52  243.89
  -5   2   0 3188.40  216.57
  -2  14   011439.80  728.13
   2 -14   010466.16  498.72
  -5  -2   0 2651.80  279.17
   5  -2   0 3009.85  215.69
   5   2   0 3225.50  193.54
  -5  -2   0 2928.55  196.20
  -5   2   0 2939.88  252.27
  -2 -13  -4 2230.97  340.03
   2 -13   4 2096.35  137.96
   2 -14   010072.69  599.98
  -2  14   010853.90  572.37
  -2 -14   011512.25  761.35
  -2 -13  -4 2235.12  175.72
  -2  13  -4 2182.25  180.28
  -2  13  -4 2190.00  123.54
   2 -13   4 2017.83  145.66
  -2 -14   011219.55  713.00
   5   2   0 2683.22  227.97
   5  -2   0 2613.38  341.09
  -5   4   2 2098.80  215.77
   5   4  -2 2338.87  228.74
  -5   4   2 2383.54  187.72
  -5  -4   2 2307.25  177.51
   5   0  -9   36.76   80.22
  -5  -4   2 2176.30  175.15
  -5   0   9  -56.58   93.10
   5   0  -9   16.01   40.03
   5  -4  -2 2156.68  186.79
   5  -4  -2 2007.98  204.12
   5   4  -2 2515.43  153.93
  -5   0   9  -11.27   35.65
   0 -15  -3   19.81   40.71
   0 -15   3   62.28   19.86
   0 -15   3   18.75   43.91
   0 -15   3   15.42   34.74
   0 -15   3   27.54   27.24
   0 -15  -3   47.62  106.48
   0   0  16  844.97  129.02
   0   0  16  627.99   80.08
  -1 -15   1  534.72   26.30
  -1 -15   1  579.39  102.34
  -1 -15   1  435.60   19.61
  -1  15   1  486.76   45.66
   1 -15  -1  413.74  105.00
  -1  15   1  467.28   77.32
   1 -15  -1  549.17   42.84
  -1 -15   1  434.15   71.48
  -5   1   9  155.27   86.99
  -3  -4  15   20.52   59.34
   3   4 -15   45.40   17.76
  -5  -1   9  160.99   65.09
  -1 -13  -714223.42  901.76
  -5   1   9  167.87   65.16
   5   1  -9  136.21  114.11
   1 -13   712777.40  702.87
   5  -1  -9  106.66  114.61
  -3   4  15   30.23   41.16
   1 -13   714258.91  734.26
   3  -4 -15   38.00   62.94
  -1  13  -714235.71  837.37
  -3   4  15   74.83   91.92
  -1 -13  -712931.72  708.56
  -1  13  -714339.41  719.42
   3   4 -15   78.39   90.84
   3  -4 -15   58.37   41.56
  -3  -4  15   26.60   13.11
  -5  -1   9  158.58   79.41
   5   1  -9  125.68   57.31
   5  -1  -9  156.90   69.98
  -1   4  16 1416.42  131.25
   1  -4 -16 1652.96  105.32
  -1   4  16 1506.48  112.06
  -1  -4  16 1404.35  129.39
   1  -4 -16 1353.60   77.71
  -1  -4  16 1494.77  188.69
  -2 -11  11 2584.00  200.88
   2 -11 -11 2596.27  127.34
   5   3  -8 1703.43  220.10
   2 -11 -11 2717.79  250.42
  -2 -11  11 2555.16  102.96
  -2  11  11 2521.91  211.73
  -2 -11  11 2340.94  143.45
  -5   3   8 1731.51  201.23
   5  -3  -8 1514.92  171.02
  -2 -11  11 2469.69  118.22
  -2  11  11 2529.88  257.10
  -5  -3   8 1389.23  155.25
  -5   3   8 1408.94  125.41
   5   3  -8 1505.18  158.73
   5  -3  -8 1586.74  233.83
  -5  -3   8 1602.47  126.47
   3   6   9   59.04   40.11
   3   6   9   51.89   52.13
   3  -6   9  111.98   49.02
  -3  -6  -9  112.64   50.28
  -3  -6  -9   39.02   35.05
  -3   6  -9   73.34   23.57
   3  -6   9   64.14   54.10
  -3   6  -9   38.26   69.15
  -1  15   0   55.31   41.48
  -1 -15   0   26.96   39.53
   1 -15   0   29.61   31.82
  -1 -15   0   48.92   57.41
   1 -15   0   29.11   49.98
  -1  15   0   56.39   38.95
   4   0   7    0.08   27.45
  -4   0  -7   62.29   48.91
   4   0   7  -14.29   27.88
  -4   0  -7   11.16   48.68
  -4  -9  -1 2538.23  188.80
  -4  -9  -1 3065.41  170.59
  -4   9  -1 2983.68  287.44
   0   1  16 4131.61  382.66
   0  -1  16 4720.05  338.86
   4  -9   1 2307.82  303.56
   4   9   1 2933.56  114.16
   0  -1 -16 4457.18  141.23
   4   9   1 2991.00  270.64
   4  -9   1 2576.40  212.53
   0  -1  16 3889.29  228.61
  -4   9  -1 2631.45  172.91
   0  -1 -16 4417.92  157.72
   0   1  16 3992.15  214.45
  -4  -7  -4 2144.02  161.56
   4   7   4 1934.15  183.46
  -1  -5 -14  226.69   46.32
   1   5  14  257.42   57.73
   1  -5  14  146.50  105.33
  -4   7  -4 1993.02  337.80
  -4  -7  -4 1857.66  147.73
  -4   7  -4 2200.86  143.29
  -1  -5 -14  195.80   28.81
   4  -7   4 1734.66  142.17
   1  -5  14  156.03  160.55
   1   5  14  169.70   35.93
   4  -7   4 1840.37  176.63
  -1 -15   227954.09 1375.95
  -1 -15   223485.00 1095.55
  -1  15   224293.21 1260.20
  -1 -15   222679.80 1424.05
   1 -15  -221748.27 1585.48
  -1  15   222529.87 1310.16
   1 -15  -223955.50 1172.12
  -1 -15   221691.88 1238.89
  -2  14   4  152.93   58.54
  -2 -14   4  130.03   64.54
  -2  14   4  162.84   70.12
   2 -14  -4  183.49   32.60
  -2 -14   4  131.52   76.49
  -2 -14   4  132.17   39.18
   2 -14  -4  178.91   95.55
  -2 -14   4  149.79   29.94
  -2  -2 -13 3314.42  168.55
   2   2  13 2968.16  207.44
  -2  -2 -13 2962.61  159.58
  -2   2 -13 3331.22  132.70
  -2   2 -13 3235.15  116.93
   2  -2  13 2997.72  249.91
   2   2  13 2926.41  158.11
   2  -2  13 2654.17  181.48
   5  -4  -7   72.33   66.42
  -5  -4   7   89.94   48.92
   5   4  -7   95.29   68.96
  -5   4   7   -4.42  129.47
  -5   4   7   72.91   50.11
   5   4  -7   97.04   58.81
   5  -4  -7   75.98  107.00
  -5  -4   7   87.53   56.83
   0  -9  13 1028.89  171.68
   0   9  13 1286.12   79.23
   0  -9  13 1022.54  127.23
   0  -9 -13  919.59  107.39
   0   9  13 1098.92   86.77
   0  -9 -13 1011.72  120.75
   0 -12 -10  254.50  108.70
   0 -12  10  210.94   52.33
   0  12  10  193.12   17.19
   0 -12  10  220.42  134.17
   0 -12  10  210.55   22.65
   0 -12  10  210.48   24.35
   0 -12 -10  241.08  105.47
   3 -11  -9 4777.51  252.24
  -3  11   9 4207.11  264.09
  -3 -11   9 4525.50  218.88
   4  -1   7 2441.11  235.94
   4   1   7 2525.28  157.84
   4  -1   7 2432.64  172.10
  -3 -11   9 4470.60  246.42
   3 -11  -9 4441.03  354.36
  -4   1  -7 2303.66  130.69
  -3 -11   9 4052.68  196.98
   4   1   7 2598.27  186.97
  -3 -11   9 4494.07  260.67
  -3  11   9 3931.63  252.80
  -4  -1  -7 2394.17  136.45
  -4   1  -7 2612.63  304.87
  -4  -1  -7 2559.94  187.43
   1 -14   5  161.67   82.71
  -1 -14  -5  202.97  154.54
  -1  14  -5  162.06   62.21
   1 -14   5  170.34   45.25
  -1 -14  -5  179.88  104.33
  -1  14  -5  186.08   39.36
   4  -4 -13  739.45   98.52
  -4  -4  13  788.20   60.07
  -4  -4  13  800.40  144.87
   4   4 -13  723.77   95.24
   4  -4 -13  742.25   99.28
  -4   4  13  807.47  156.17
  -4   4  13  944.75   97.69
   4   4 -13  768.65   73.23
  -2   8  14 1838.37  119.03
   3  -4  10 5504.10  316.73
  -3   4 -10 7766.83  330.84
  -2  -8  14 1671.90  138.91
  -3   4 -10 6261.25  441.68
   3  -4  10 6671.68  302.73
  -3  -4 -10 7080.36  391.27
  -2  -8  14 1954.91  204.83
   3   4  10 6132.52  282.59
  -4 -10   3 2254.05  120.59
  -2  -8  14 1667.96   46.36
  -4  10   3 2125.72  171.04
   4 -10  -3 1865.75  317.45
  -4  10   3 2038.73  210.10
   3   4  10 6552.11  365.09
   4  10  -3 2043.00  221.31
  -2   8  14 1846.59  150.56
   2  -8 -14 2024.82  185.49
   4  10  -3 2568.69  152.69
   4 -10  -3 1995.64  160.52
   2  -8 -14 1611.74  216.41
  -4 -10   3 1902.53  234.07
  -4   6  -5  488.43   60.70
  -4   9   8 6041.00  401.02
  -4  -9   8 7287.89  494.68
  -4   9   8 6293.20  467.82
   4   9  -8 7015.59  330.12
  -4   6  -5  541.70  125.63
   4   9  -8 6063.55  358.09
  -4  -9   8 6283.78  394.75
   4  -9  -8 6409.76  577.23
  -4  -6  -5  421.44   73.29
   4  -9  -8 6822.88  374.89
   4  -6   5  481.82  101.45
   4   6   5  527.03  103.80
   4   6   5  620.78   50.66
  -4  -6  -5  594.14   63.34
   4  -6   5  434.54   80.04
  -4 -10   4  262.83   64.72
  -4 -10   4  307.39   69.85
  -4  10   4  333.23   75.63
  -4  10   4  208.66   84.02
   4  10  -4  288.51   34.76
   4  10  -4  417.63   94.70
   4 -10  -4  294.82   96.50
   4 -10  -4  285.69   76.31
  -3  11  -4 2583.56  153.66
  -3  11  -4 2332.01  326.85
  -2   4  16 6926.20  435.24
  -2  -4  16 7403.90  521.20
  -3 -11  -4 1924.25  156.53
  -3 -11  -4 2208.21  344.33
  -2  -4  16 7212.18  413.75
  -2   4  16 7152.46  350.69
   2  -4 -16 7365.36  388.17
   2  -4 -16 7890.49  393.08
   3 -11   4 2093.87  157.70
   3 -11   4 2000.53  160.29
  -1 -10 -11 6663.55  407.73
   1 -10  11 6945.34  412.12
   1 -10  11 6512.87  474.92
  -1 -10 -11 5852.37  306.05
   1 -10  11 7435.63  280.87
   1  10  11 7006.78  263.66
   1 -10  11 6685.43  260.78
  -5   2   9 1348.43  180.00
  -5  -2   9 1754.70  219.84
   5  -2  -9 1437.78  246.39
  -2 -14  -1 1013.73  117.00
  -2  14  -1  914.02   94.41
   2 -14   1 1295.34   93.88
   5   2  -9 1432.12  236.80
   5  -2  -9 1662.52  159.85
  -5  -2   9 1402.38  163.54
  -1 -15  -117921.20 1118.84
  -1  15  -117562.13  936.83
  -1 -15  -116804.44 1049.71
   1 -15   118039.75  881.92
  -2  14  -1  947.59  107.80
   1 -15   117205.78 1182.92
   2 -14   1  796.38  112.52
  -5   2   9 1367.59  118.45
   5   2  -9 1660.47  147.94
  -1  15  -117162.39  889.61
  -2 -14  -1  947.50  153.00
   1 -11  10 3906.37  188.54
   1 -11  10 3246.62  220.20
  -1 -11 -10 3656.74  279.82
   1 -11  10 3847.51  144.24
   1 -11  10 3577.33  296.30
  -1 -11 -10 3278.95  272.82
   4   8   3   85.07  124.34
   4  -8   3   97.18   51.69
   4   8   3  119.51   23.24
   4  -8   3  110.51   60.26
  -4  -8  -3   38.78   41.40
  -4   8  -3  111.81   68.99
  -4  -8  -3  102.31   79.27
  -4   8  -3  101.23   36.07
  -5  -5   4 3160.52  204.89
   5   0   1   32.85   39.70
   5  -5  -4 3049.51  379.75
   5   5  -4 3326.94  271.67
  -5   0  -1    7.89   45.13
   5   0   1   -4.90   83.07
  -5   0  -1   15.41   33.91
  -5  -5   4 3122.57  214.47
  -5   5   4 3246.96  418.93
   5   5  -4 3663.45  202.35
  -5   5   4 3091.76  207.71
   5  -5  -4 3221.74  241.59
   0  -2  16 3073.36  195.57
   4   7 -11  930.69   92.39
   0  -2  16 2903.36  246.24
  -4   7  11  838.74  132.65
   0  -2 -16 3876.08  147.10
  -4  -7  11  909.25  199.59
   4  -7 -11  908.06  201.57
   0   2  16 3137.47  226.65
   4  -7 -11  835.76   94.80
  -4   7  11 1007.57  107.57
   0  -2 -16 2955.88  102.01
   0   2  16 2988.73  231.12
   4   7 -11  871.39   90.17
  -4  -7  11  960.40   75.80
   1   0  15   87.71   41.54
  -4  10   223093.35 1323.99
   5   5  -510253.56  636.08
   5   5  -5 9956.84  575.59
  -5  -5   5 9890.39  529.48
  -4 -10   221324.95 1226.41
  -1   0 -15    1.17   10.09
   4  10  -228317.26 1433.65
   4 -10  -221843.69 1468.09
   5  -3   0 1648.79  290.41
   5  -5  -5 9965.53  706.88
  -5   5   5 9748.94  836.14
  -5  -5   510102.09  585.55
   5   3   0 1820.94  206.21
   5   3   0 2056.42  131.86
   4  10  -223616.52 1574.62
   4 -10  -224789.97 1475.42
   1   0  15   30.65   98.94
  -5   3   0 1874.96  201.09
  -5   3   0 1728.56  136.23
   5  -5  -5 9550.47  613.95
  -4 -10   222944.75 1191.27
   5  -3   0 2057.95  179.93
  -5   5   5 9684.66  530.81
  -1   0 -15   -5.67    5.53
  -5  -3   0 1771.27  146.49
  -4  10   222351.24 1436.01
  -5  -3   0 1497.72  208.75
   5  -4  -1 9578.60  710.11
  -5  -4   1 8500.42  478.52
  -5   4   1 8621.96  588.02
  -5  -4   1 8939.68  519.05
  -5   4   1 9465.04  523.94
   5  -4  -1 7938.57  532.62
   5   4  -1 9499.00  558.72
   5   4  -1 9031.08  592.04
   1 -15  -3 5683.40  257.42
  -1 -15   3 5538.41  234.01
  -1  15   3 5490.72  268.32
  -1 -15   3 5145.86  451.20
   1 -15  -3 5467.53  433.47
  -1  15   3 4948.78  306.60
  -1 -15   3 4798.31  267.38
  -4 -10   5 8199.19  398.87
  -4  10   5 8865.17  717.03
  -4  10   5 9121.33  503.02
  -1 -13   9  349.23   45.38
   4 -10  -5 8829.60  489.44
   4  10  -5 9668.93  483.43
  -4 -10   5 8425.83  449.15
  -1 -13   9  452.00   63.17
   4 -10  -5 8350.14  559.83
  -1 -13   9  385.73   78.92
   1 -13  -9  417.63   27.95
   4  10  -5 9433.60  591.16
  -1 -13   9  376.48   95.76
  -1  13   9  394.28   79.26
   1 -13  -9  462.53  127.10
  -1  13   9  418.93   50.44
   5   1   1  960.31   92.02
   4   0 -14 3421.51  200.88
  -5  -1  -1  938.46  197.55
  -4   0  14 3529.67  172.11
   4   0 -14 4135.64  275.81
  -5  -1  -1  944.00  107.56
  -4   0  14 3707.02  310.17
  -5   1  -1  957.17  137.88
  -5   1  -1  926.16  104.92
   5  -1   1  881.02  138.46
   5  -1   1  965.29  113.34
   5   1   1  741.67  209.01
  -4   2  -7  309.95   47.64
  -4  -2  -7  300.15   50.11
  -4  -2  -7  262.51   70.76
  -2 -10  -9 1127.40  105.04
  -2 -10  -9 1234.00  143.89
   4   2   7  576.49   95.88
   2 -10   9 1197.34  128.56
   4   2   7  281.66  110.98
   2 -10   9 1257.95  105.17
   4  -2   7  225.97   59.01
  -2  10  -9 1137.58  156.84
  -4   2  -7  219.47  155.02
   4  -2   7  278.73   67.96
  -3  12   7 5641.16  341.69
   5   5  -3 9076.41  582.91
  -3 -12   7 6295.25  272.60
   5  -5  -3 9108.68  587.02
  -5   5   3 9895.11  636.48
  -3  12   7 5702.21  339.02
   5   5  -310182.45  496.34
  -3 -12   7 5743.00  422.69
  -5  -5   3 9124.43  508.36
  -3 -12   7 5441.21  277.60
  -5   5   3 8595.12  461.33
   5  -5  -310259.55  584.30
  -5  -5   3 9381.73  624.88
  -3 -12   7 6542.51  391.06
   3 -12  -7 5895.24  434.32
   1   1  15 3265.48  183.59
   1  -1  15 3282.57  199.23
   1  -1  15 3568.13  273.17
  -1  -1 -15 4319.29  160.62
  -1  -1 -15 2971.27  102.14
   1   1  15 3248.89  237.63
  -3   9  12 3388.73  215.64
  -3  -9  12 3494.39  150.02
  -3   9  12 2825.79  210.67
   3  -9 -12 2857.39  240.78
  -3  -9  12 3424.44  386.04
   3  -9 -12 3624.09  280.30
   3   9 -12 3292.62  203.81
   3   9 -12 3430.83  173.57
   1 -14  -7  951.11   42.69
  -1  14   7  888.86  119.75
   1 -14  -7  937.94  179.34
  -1  14   7  871.85   62.64
  -1 -14   7 1114.38  161.74
  -1 -14   7  936.01   65.59
  -1 -14   7  988.07   74.76
  -1 -14   7 1024.19   98.00
  -4   1  14 1657.48  111.46
  -4  -1  14 1437.19  203.05
   4  -6 -12 4090.84  254.14
   4   6 -12 3487.95  267.73
   4  -6 -12 3715.85  275.93
  -4  -1  14 1727.01  111.64
  -3 -12  -2 2033.81  208.31
  -4  -6  12 3618.53  176.42
  -4   6  12 3442.09  416.09
  -2 -13   8 3004.29  171.97
  -2 -13   8 2935.80  145.84
   4   6 -12 3860.46  233.56
  -4   6  12 3895.90  229.03
   3 -12   2 1944.14  165.84
  -3 -12  -2 1912.82  222.55
   4   1 -14 1492.52  171.62
  -4  -6  12 3827.99  294.10
   4  -1 -14 1390.09  118.43
   2 -13  -8 3030.76  131.70
   2 -13  -8 3213.85  300.25
  -4   1  14 1404.13  330.38
  -3  12  -2 1973.43  277.21
  -2  13   8 3072.12  221.58
  -2  13   8 3110.02  165.59
   4   1 -14 1565.25  165.67
   4  -1 -14 1675.11  262.39
  -3  12  -2 1921.41  123.26
   3 -12   2 2093.19  156.10
  -2 -13   8 3536.56  199.80
  -2 -13   8 3105.77  148.86
   4   8 -10  762.63   91.22
   4  -8 -10  733.76  129.42
   4  -8 -10  920.62  103.16
  -4  -8  10  772.20  103.97
   4   8 -10  875.42   83.05
  -4   8  10  749.27  127.76
  -4   8  10  785.04   95.64
  -4  -8  10  805.80  110.91
   0 -15  -4  992.02  118.41
   0 -15   4  902.60  110.49
   0 -15  -4 1058.05  183.31
   0 -15   4  972.98   62.81
   0 -15   4 1046.91   86.13
   0 -15   4  988.75  135.50
   2  -9  10 1505.63   99.80
  -2  -9 -10 1511.36  116.09
   2  -9  10 1537.56  148.40
  -2   9 -10 1430.70  279.17
  -2   9 -10 1602.90   89.00
   2   9  10 1743.47   66.99
  -2  -9 -10 1418.65  149.35
  -3  -8  13 2951.55  158.92
   5   5  -6 2827.37  226.26
   5  -5  -6 3032.29  224.43
  -2  -3 -13 5460.36  230.86
   3   8 -13 2851.81  197.88
  -2  -3 -13 6535.86  318.77
   2   3  13 5565.51  330.09
  -2  14   5  369.66   81.20
  -2 -14   5  447.14  130.26
   3  -8 -13 2374.95  202.77
  -2  14   5  375.25   83.44
  -2 -14   5  416.36   39.79
   5  -5  -6 2745.32  246.75
  -2 -14   5  416.11   53.57
   3  -8 -13 2888.06  183.55
  -5  -5   6 2925.70  215.92
  -5  -5   6 2740.24  199.99
  -3   8  13 2798.73  189.03
   3   8 -13 3057.19  147.23
  -3   8  13 2616.08  310.87
  -5   5   6 2644.49  250.66
  -3  -8  13 2956.56  267.83
  -2   3 -13 5770.09  202.52
   5   5  -6 2944.06  243.43
  -2 -14   5  324.89   61.58
   2   3  13 6420.44  369.58
   2  -3  13 5371.51  306.01
   2 -14  -5  476.30   73.93
  -5   5   6 2776.67  199.18
   2 -14  -5  449.48  127.23
  -1  -9 -1222175.59 1214.43
   1   9  1223801.08 1212.32
  -1   7  15 2489.24  170.59
  -1  -7  15 2450.74  181.94
   1   9  1219760.17 1005.97
  -1  -7  15 2421.70  262.92
   1  -7 -15 2161.87  144.71
   1  -9  1221586.92 1646.40
   1  -7 -15 2447.05  125.33
  -1   7  15 2501.28  132.63
   1  -9  1222131.89 1304.11
  -1  -9 -1221131.50 1446.60
  -3   9  -7 3358.00  155.45
   3  -9   7 3015.21  166.07
  -3  -9  -7 3216.03  264.78
  -3   9  -7 3054.90  272.27
  -3  -9  -7 3154.24  199.20
   3  -9   7 3002.69  210.02
   2 -12 -1012510.03  808.48
  -2  11  -8 5639.27  231.21
   0 -14   7 2652.45  168.55
   0 -14   7 3240.48  210.47
  -2 -11  -8 4753.43  268.18
   0 -14   7 2788.05  160.45
   0 -14  -7 3250.77  309.26
   0 -14   7 2793.20  212.40
   2 -11   8 5474.80  248.74
  -2 -12  1011365.72  546.40
  -2 -11  -8 5394.96  483.31
  -2 -12  1011002.28  484.79
  -2  11  -8 4968.95  354.83
  -2 -12  1012059.68  591.36
   0 -14  -7 2877.79  211.79
   2 -11   8 4597.05  267.09
  -2 -12  1012578.45  823.38
  -2  12  1011019.91  554.76
   2 -12 -1011473.10  527.06
  -2  12  1011172.25  732.83
   1 -12   9 2527.44  155.41
  -1  15  -2    6.98   35.59
  -1 -12  -9 2252.19  161.03
  -1 -12  -9 2452.90  226.85
   1 -12   9 2297.05  163.41
   5   4  -8 3679.17  266.76
  -5   4   8 4039.71  332.30
  -1  12  -9 2671.43  109.04
  -4  10   1 1675.32  249.08
  -5  -4   8 3978.62  234.60
  -1 -15  -2  -30.10   42.94
   1 -15   2   10.42   32.45
  -1  15  -2   -6.65   23.32
  -1 -15  -2   20.96   49.99
   5  -4  -8 3703.77  289.05
   1 -15   2  -25.01   31.37
   4 -10  -1 1847.85  171.12
  -4  10   1 1834.02  205.25
   5  -4  -8 4127.02  271.35
  -4 -10   1 2089.31  103.96
   5   4  -8 4458.21  253.16
  -5   4   8 3777.84  235.84
   4  10  -1 1989.20   85.26
   4  10  -1 1953.22  224.94
  -4 -10   1 1684.05  159.37
   4 -10  -1 1852.17  204.07
  -5  -4   8 3684.80  268.04
   2   6  12  275.26   34.33
   2  -6  12  228.26  120.38
   2   6  12  260.44   46.48
  -2  -6 -12  209.86   59.58
   2  -6  12  254.76   29.94
  -2  -6 -12  285.18   68.84
  -2   6 -12  280.13  167.73
   5  -2   1  156.09  103.12
   0   6  15 2852.24  181.31
  -5   2  -1  128.73   62.05
  -5  -2  -1  109.59   99.60
   0  -6  15 2431.88  253.87
   5  -2   1   96.02   63.41
   0  -6  15 2456.65  191.50
   0  -6 -15 2362.31  147.10
   5   2   1   90.98   65.28
   0  -6 -15 2521.64  152.54
   5   2   1   97.85   69.14
  -5   2  -1  163.19   76.19
  -5  -2  -1  124.40   55.70
   0   6  15 2519.08  128.50
  -4   5  -615083.96  954.88
  -4  -5  -612650.01  763.18
  -4  -5  -615176.64  782.04
   4  -5   613478.50  739.49
  -4   5  -612443.99  685.59
   4   5   613393.30  935.32
   4  -5   613194.15  819.02
   4   5   612983.84  612.58
  -3   0  16 5546.40  238.42
  -3   0  16 4264.43  361.13
   3   0 -16 3951.27  177.53
   3   0 -16 4530.45  274.92
  -3 -10  11 4583.16  291.69
  -3 -10  11 5308.46  258.55
  -3 -10  11 5203.84  269.64
  -3  10  11 4554.07  291.47
   3 -10 -11 5489.35  286.52
  -3 -10  11 4498.07  197.08
   3 -10 -11 4857.55  371.87
  -3  10  11 4775.72  384.48
   1  -2  15 8428.73  461.82
   1  -2  15 9115.94  583.08
  -1  -2 -15 8743.17  366.60
   1   2  15 8708.58  437.30
  -1  -2 -15 8162.00  317.23
   1   2  15 8718.80  622.94
  -5   5   2  118.93   54.58
   5  -3  -9   67.12  100.45
  -5  -3   9   42.74  112.53
  -5  -3   9   69.47   46.38
   5  -5  -2  106.11   72.75
   5   5  -2  104.76   41.28
  -5   3   9  147.09   80.65
   5   3  -9  122.60   57.26
   5  -3  -9  113.94   66.40
  -5  -5   2  142.57   62.45
   5  -5  -2  127.91   65.25
   5   5  -2  146.26   73.86
  -5   3   9   95.86   49.65
   5   3  -9   77.12  100.91
  -5   5   2  119.69   80.08
  -5  -5   2  156.06   57.30
   3  -8   8  523.89   55.51
  -3  -8  -8  529.15  112.65
   3   8   8  659.63   67.61
  -3   8  -8  570.28  128.83
   3  -8   8  560.21  156.56
  -3  -8  -8  567.97   77.52
   3   8   8  515.53   30.00
  -3   8  -8  647.92   53.31
   4 -10  -610900.15  906.69
   4  10  -612664.18  593.05
  -4 -10   610478.96  542.24
  -4 -10   612067.99  697.92
   4 -10  -611999.88  650.64
  -4  10   611219.93  611.26
   4  10  -611922.04  734.41
  -4  10   611732.39  883.33
  -4   2  1429384.86 1768.63
   4  -2 -1422615.46 1346.91
  -4  -2  1424558.91 1645.80
   4   2 -1423192.20 1355.54
   4  -2 -1425044.34 1460.91
  -4   2  1425158.95 1702.30
   4   2 -1423149.54 1315.09
  -4  -2  1423925.58 1290.92
  -5   0  10 6977.87  375.10
   5   0 -10 6149.30  526.77
   3   1 -16 3810.56  258.97
  -3   1  16 3398.90  438.63
   3  -1 -16 3772.92  244.71
   3   1 -16 3435.45  152.83
  -5   0  10 5760.09  415.14
   3  -1 -16 3223.16  159.77
  -3  -1  16 3367.55  438.69
   5   0 -10 7389.74  556.80
  -3   1  16 3641.22  155.22
   2 -14   2 1393.02  107.26
   0  -3  16 9014.35  581.05
   0   3  16 9908.63  564.65
   2 -14   2 1129.22  116.60
  -2 -14  -2 1397.85  142.04
   0  -3 -16 9359.77  441.29
   0   3  16 9119.20  525.45
  -2  14  -2 1395.30  108.69
   0   3  16 9657.78  546.66
  -2  14  -2 1369.49  129.36
  -2 -14  -2 1424.18  183.99
   0  -3 -16 9730.23  388.76
   0  -3  16 9246.83  611.56
  -1  15   4  962.70   53.02
   1 -15  -4  895.47  179.87
  -1 -15   4  805.19  140.80
  -1 -15   4  811.61  108.42
  -1 -15   4  985.71   53.45
  -1  15   4  750.38  115.18
   1 -15  -4 1000.15   48.53
  -1 -15   4  939.11   61.73
  -3  -5  1511961.07  798.26
   0  -8 -14 3171.69  156.43
   3  -5 -1510608.81  565.02
   0  -8 -14 3206.42  200.54
   3  -5 -1510389.55  577.19
  -3  -5  1513449.80  561.54
   0  -8  14 3549.59  242.51
   3   5 -1511470.90  635.36
  -3   5  1510721.23  691.32
   0  -8  14 3572.82  444.82
   0   8  14 3462.25  187.41
   3   5 -1511625.10  536.14
  -3   5  1511707.40  586.15
   0   8  14 3378.54  173.41
  -1   5  16 9986.05  492.80
  -1   5  16 9716.73  563.20
   1  -5 -16 9653.60  414.48
   1  -5 -16 8561.50  414.20
  -1  -5  16 8667.25  485.67
  -1  -5  16 9210.93  618.70
  -1 -11  12   19.53   16.24
   0 -13   9 2493.44  166.96
  -1 -11  12   45.15   14.96
   1 -11 -12   54.59   33.39
  -1  11  12   59.76   35.34
  -1 -11  12   54.65   58.70
  -1  11  12   80.96   39.61
   0 -13  -9 2649.76  265.16
   0 -13   9 2647.17  131.48
   0 -13  -9 2183.79  171.61
   1 -11 -12   60.11   64.17
   0 -13   9 2583.64  206.19
  -1 -11  12   31.88   38.71
   0 -13   9 2391.76  106.17
   3 -10   6 7453.58  422.10
   3  10   6 7306.49  231.86
  -3 -10  -6 8835.55  559.35
   3  10   6 8091.05  266.25
  -3 -10  -6 7689.56  422.71
   3 -10   6 8116.96  493.90
  -3  10  -6 7948.31  534.68
  -3  10  -6 8103.25  371.96
  -1 -10  13 5974.51  338.40
  -1  10  13 5999.76  289.24
   1 -10 -13 5671.98  374.82
  -1  10  13 6489.31  341.31
   1 -10 -13 7271.77  312.41
  -1 -10  13 6812.50  469.44
  -5  -1  10 1283.85  106.86
   5   1 -10 1525.83  149.16
   5  -1 -10 1211.62  221.58
  -5  -1  10 1429.35  275.87
  -5   1  10 1210.69  104.13
   5  -1 -10 1387.04  131.63
  -5   1  10 1285.74  162.09
   5   1 -10 1242.81  221.04
   4  -9   2 2447.04  287.20
  -4   3  -7  739.87   74.07
  -4  -9  -2 2326.27  173.29
   4   9   2 2817.70  110.12
  -4   3  -7  665.38  204.81
   4  -9   2 2390.79  192.33
   4   9   2 2490.63  254.74
   4   3   7  650.85   65.80
  -4  -3  -7  762.80   91.03
  -4   9  -2 2377.83  223.84
  -4  -3  -7  597.26   67.69
  -4  -9  -2 2642.40  147.45
   4   3   7  570.68  147.73
   4  -3   7  488.30   88.49
   4  -3   7  587.80   77.98
  -4   9  -2 2432.75  151.67
   3   0  11  -16.85   41.97
  -3   0 -11   61.82   43.64
  -3   0 -11   18.14   19.54
   3   0  11   15.00   21.77
   2 -13   517103.18 1070.26
  -2  13  -514208.03  999.69
  -2 -13  -515004.77  967.33
  -2  13  -514373.73  789.17
   2 -13   513763.29  741.09
  -2 -13  -515266.21 1004.21
   5  -5  -7  131.88  124.18
   5  -5  -7  130.51   67.00
   5   5  -7  149.98   49.16
  -5  -5   7  136.99   51.57
  -5   5   7  147.32   81.39
   5   5  -7  128.30   71.10
  -5  -5   7   79.74   58.58
  -5   5   7  134.55   65.82
   2  -7 -15   -2.83   50.17
  -2   7  15    4.83   21.53
  -2   7  15   19.18   53.22
   2  -7 -15   17.31   27.91
  -2  -7  15   19.81   51.10
  -2  -7  15    8.85   59.49
  -5  -4   0 2778.88  299.69
   5   4   0 2761.55  249.06
  -5   4   0 3048.78  426.80
   5  -4   0 3374.14  252.17
  -5  -4   0 2882.45  272.35
   5   4   0 3064.68  258.01
   5  -4   0 3023.70  246.78
  -5   4   0 3365.84  219.90
  -3   1 -11   34.09   33.09
   3  -1  11   13.61   27.26
  -3  -1 -11   32.86   75.69
   3  -1  11   17.34   21.56
  -3   1 -11    9.97   49.31
  -3  -1 -11   43.13   35.47
   3   1  11   10.36   26.62
   3   1  11   -5.89   25.90
   4  -5 -13 5932.06  382.84
   4  -5 -13 7045.81  529.27
  -4   5  13 6678.43  486.50
   4   5 -13 6790.71  381.87
  -4  -5  13 6584.39  464.05
  -4   5  13 6443.78  351.34
  -4  -5  13 7595.43  353.34
   4   5 -13 6613.92  344.35
   3   7 -14 3556.05  229.37
  -3  -7  14 3685.41  302.06
   3  -7 -14 3698.71  226.53
  -3   5 -10 2392.63  230.55
   3  -5  10 2318.05  249.31
  -3   7  14 3164.27  237.40
   3  -5  10 2495.80  120.93
  -3  -5 -10 2893.78  167.05
  -3  -7  14 3419.74  155.63
   3   7 -14 3718.40  199.26
   3  -7 -14 3609.16  271.66
  -3   7  14 3641.35  281.43
   3   5  10 2662.47  185.85
   3   5  10 2424.51  116.41
  -3   5 -10 2753.47  115.82
  -3  -5 -10 2432.03  136.82
   2   8  1113923.43  661.64
  -2  -8 -1112885.75  742.19
  -2  -8 -1112094.20  607.40
  -2   8 -1113465.71  564.58
  -2   8 -1114025.36  898.04
   2  -8  1114505.77  639.53
   2  -8  1113223.08  756.30
   2   8  1116030.02  769.58
  -3   2  16 7547.75  372.61
  -3   2  16 7784.48  538.25
  -3  -2  16 7360.34  520.85
   3   2 -16 8122.11  351.35
   3   2 -16 8628.18  507.42
  -3  -2  16 8119.76  319.14
   3  -2 -16 7572.83  444.71
   3  -2 -16 8171.36  461.40
  -4  -9   9 5613.58  279.64
   2  -5 -16 1412.77   99.55
  -4  -9   9 6176.23  456.52
   4  -9  -9 5805.43  317.63
  -2  -5  16 1669.00  151.81
   4   9  -9 6461.97  310.27
   4   9  -9 5402.25  320.25
  -4   9   9 5519.47  317.71
   2  -5 -16 1638.83  176.17
   4  -9  -9 5459.19  541.74
  -2  -5  16 1515.63  325.96
  -4   9   9 5471.79  506.01
  -2   5  16 1689.15   96.25
   1   6  14   55.33   40.36
  -3 -13   3  389.10   99.97
  -3 -13   3  461.86   39.80
  -3 -13   3  413.22   70.34
  -3  13   3  398.08   81.26
  -3 -13   3  422.56   28.69
   1   6  14   52.10   56.59
  -1  -6 -14   68.47   37.21
   3 -13  -3  452.88   64.17
   1  -6  14   43.99   46.44
  -3  13   3  394.13   77.77
   1  -6  14   37.96  113.48
   3 -13  -3  334.85  168.23
  -1  -6 -14   55.79   25.08
  -3  13   2  937.54  122.73
   3 -13  -2  997.94  100.71
  -3 -13   2  921.02   31.24
  -3  13   2  953.25  105.92
  -3 -13   2  951.04   48.90
  -3 -13   2  841.29  100.88
  -3 -13   2  800.62  139.74
   3 -13  -2  774.47  130.13
  -5  -3  -1 7175.32  522.18
   5  -3   1 6952.70  413.79
   5   3   1 7393.04  488.38
   5   3   1 8090.09  404.38
  -5  -3  -1 7121.70  392.25
  -5   3  -1 6487.96  353.85
  -5   3  -1 7268.08  487.87
   5  -3   1 6884.24  448.38
   5   2 -10  295.56  118.12
  -4  10   0 4088.40  467.20
   4 -10   0 3908.48  302.22
   4  10   0 4412.53  190.28
   4 -10   0 3865.77  249.35
   4  10   0 4386.02  493.16
  -5  -2  10  364.39   71.45
  -4  10   0 4630.30  404.60
  -5   2  10  250.84  107.68
   5   2 -10  295.33  123.13
  -5  -2  10  249.76   98.26
  -5   2  10  226.95  165.17
   5  -2 -10  179.46  128.18
  -4 -10   0 3923.55  260.92
  -4 -10   0 4860.91  201.75
   5  -2 -10  235.79   68.99
  -1   0  17   -6.43   51.51
  -1   0  17   -8.41   32.85
  -1 -12  11 7965.19  509.11
   1 -12 -11 8222.09  566.26
  -1 -12  11 8203.38  324.72
  -1 -12  11 7295.69  490.50
  -1  12  11 8158.38  405.63
   1 -12 -11 8570.08  385.75
  -1  12  11 7846.07  439.32
  -1 -12  11 9500.10  398.40
   1   3  15 1803.90  116.17
   1  -3  15 1705.96  146.55
   1   3  15 1584.57  138.70
  -1  -3 -15 1775.15   91.47
   1  -3  15 2164.44  337.73
  -1  -3 -15 1719.31   74.38
  -5  -5   111380.35  624.97
   5   5  -112884.89  631.52
  -5   5   110011.46  546.29
   5   5  -110488.67  689.21
   5  -5  -112573.82  716.27
  -5  -5   112037.68  660.70
  -5   5   111489.56  747.34
   5  -5  -110140.36  655.65
  -2  14   6 5399.77  327.04
  -2 -14   6 5561.75  285.04
  -2  14   6 5665.65  464.03
  -2 -14   6 6286.60  290.91
   2 -14  -6 5869.60  254.67
  -2 -14   6 6563.98  272.07
   2 -14  -6 5814.14  457.01
  -2 -14   6 5123.91  306.73
   2 -12   7  760.00   70.72
   2  -4  13 1036.41  119.27
  -3   7  -919952.11 1291.30
   3   7   922213.95 1149.06
  -2  12  -7  678.43  116.77
  -3   7  -920382.98  995.28
  -2  12  -7  774.67   52.17
   3   7   922454.28 1172.70
   3  -7   919340.96 1098.95
  -2   4 -13 1147.26  167.57
  -2 -12  -7  843.91  135.92
  -2 -12  -7  671.53   87.41
   2   4  13 1273.35  185.80
   3  -7   920040.60 1170.10
  -2  -4 -13 1094.04   63.71
   2  -4  13 1310.31   65.00
  -3  -7  -918315.96  982.98
   2 -12   7  809.66   97.22
  -2  -4 -13 1093.86   91.67
  -3  -7  -920726.84 1238.78
   2   4  13 1136.57   81.07
  -2   4 -13 1122.74   51.41
  -1 -15  -3 1994.51  239.20
  -1 -15  -3 2008.67  217.82
   1 -15   3 1882.69  146.32
  -1  15  -3 2152.49  134.57
  -1  15  -3 2188.90  148.71
   1 -15   3 1820.34  141.94
   4   3 -14   87.63   62.53
   1  -9 -14  670.36   97.22
   4  -3 -14  100.23   52.12
   4  -3 -14  105.26   59.91
  -1  -9  14  781.98  152.29
  -4   3  14  146.98   49.85
  -4  -3  14  109.62   83.38
  -1  -9  14  746.36  100.59
  -1   9  14  777.56   76.77
   4   3 -14   86.68   55.04
  -4  -3  14   98.03   28.13
  -4   3  14   87.74   77.94
  -3  13   4  456.28   91.35
  -3 -13   4  592.57  105.61
   1  -1 -1750846.31 2941.46
   3 -13  -4  512.80  131.50
  -3 -13   4  589.24   70.06
  -1  -1  1743086.06 2771.97
   1 -14   6 1221.99  146.76
  -3 -13   4  516.31   32.57
  -1 -14  -6 1315.13  131.82
   3 -13  -4  564.43   74.43
  -1 -14  -6 1410.30  287.83
  -1  14  -6 1544.61  144.88
  -1   1  1748123.90 3388.50
  -3 -13   4  525.97   74.49
   1  -1 -1753480.33 3150.88
  -1  14  -6 1540.36  133.72
  -1  -1  1743554.82 3074.03
  -1   1  1742964.78 2755.14
  -3  13   4  493.84  137.58
   1 -14   6 1241.88   93.92
  -1  -8 -13 2619.11  195.48
  -2   0  17  -32.71   46.06
   2   0 -17   -2.96    5.00
   1  -8  13 2606.37  300.25
   1  -8  13 2753.16  281.91
   2   0 -17  -35.35   32.64
   1   8  13 3255.33  179.60
  -1  -8 -13 3043.97  226.42
   1   8  13 3084.61  162.92
  -2   0  17   14.67    8.72
  -3 -12   8 2408.93  121.08
  -3 -12   8 2305.78  210.52
  -3  12   8 2078.36  160.53
   3 -12  -8 2159.69  239.58
  -3  12   8 2235.60  275.72
   3 -12  -8 2207.45  134.63
  -3 -12   8 2053.91  123.49
  -3 -12   8 2079.77  154.43
  -4 -10   7  497.62  110.17
  -3  13   1 8742.36  521.28
   4  10  -7  531.01   54.75
  -4  10   7  462.94   89.51
   4 -10  -7  464.35   83.05
  -4 -10   7  566.00   66.44
   4  10  -7  495.18   95.81
  -3  13   1 9426.29  506.49
   4 -10  -7  400.01  120.20
   3 -13  -1 8624.69  539.60
  -4  10   7  497.78  106.06
  -3 -13   1 9017.24  616.91
  -3 -13   1 9797.64  621.39
   3 -13  -1 9215.80  470.14
   5   0   2   24.55   48.43
  -3  -2 -11 2626.77  190.25
   3   2  11 2463.52  147.91
  -3  -2 -11 2329.71  117.19
  -3   2 -11 2446.36  108.44
  -3   2 -11 2373.35  211.54
   3  -2  11 2464.83  168.83
   3   2  11 2557.23  218.51
   5   0   2   23.98   38.59
   3  -2  11 2071.52  149.40
  -5   0  -2   30.91   47.12
  -5   0  -2   16.66   35.37
   0 -15   517185.19  921.53
   0 -15  -514424.35  841.41
   0 -15   515908.43  937.12
   0 -15   515109.21  802.83
   0 -15  -516307.33 1091.38
  -3  11  10  430.38   82.53
  -3 -11  10  355.44   74.73
  -3 -11  10  391.62   41.82
  -3 -11  10  471.07   56.47
  -3  11  10  260.00  127.18
   3 -11 -10  457.24  112.44
   3 -11 -10  354.09   53.04
  -3 -11  10  396.76   94.59
  -5   6   4  277.18   83.77
  -5   6   4  288.49  106.02
  -5  -6   4  294.40   70.80
  -5  -6   4  274.01   67.93
   5   6  -4  214.94   91.52
   5  -6  -4  319.26  147.45
   5  -6  -4  366.57   94.90
   5   6  -4  309.57   46.55
   2  -1 -17   37.16   15.28
   3 -12   3 3687.97  238.57
  -2  -1  17   65.18   56.97
   2   1 -17   11.28    9.83
   3 -12   3 4084.59  249.15
   2   1 -17   52.91   12.04
  -2   1  17   40.45   62.64
  -3  12  -3 4316.81  315.68
  -3  12  -3 3968.69  201.99
   2  -1 -17   13.96   42.09
  -2  -1  17  -23.54   45.47
  -3 -12  -3 3648.79  225.65
  -3 -12  -3 4038.00  319.10
  -2   1  17   42.58   13.18
  -5  -6   5  774.49  103.27
  -5   6   5  815.09  119.44
  -5  -6   5  572.83  165.45
  -5   1  -2 1839.24  184.90
   5   6  -5  816.75  107.11
   5   6  -5  658.95  120.49
  -5  -1  -2 1785.29  170.97
   5  -6  -5  673.31  223.01
  -5   6   5  778.75  143.53
  -5   4   9 9423.99  528.71
  -5   1  -2 1730.92  137.24
  -5  -1  -2 1815.26  148.23
  -5  -4   9 8161.31  538.89
   5  -6  -5  756.24  109.16
   5  -1   2 1719.01  145.96
   5   4  -9 9287.73  497.48
   5  -4  -9 7754.36  509.92
  -5   4   9 8176.16  584.39
  -5  -4   9 8226.79  435.69
   5   1   2 1891.78  142.10
   5   1   2 1544.43  168.09
   5  -1   2 1778.69  184.39
   5  -4  -9 8396.98  484.14
   5   4  -9 7628.08  472.33
  -1 -13  -8  760.13   96.62
  -1  13  -8  826.24  118.75
  -1 -13  -8  831.68  217.68
   1 -13   8  714.05   58.82
  -1  13  -8  842.22   53.00
   1 -13   8  892.51   86.69
  -4   7  -525985.96 1448.77
  -4  -7  -521777.02 1259.59
   4   7   524910.59 1309.61
  -4  -7  -525241.23 1358.00
  -4   7  -523122.74 1774.01
   4  -7   523239.26 1373.36
   4   7   523294.69 1478.72
   4  -7   519955.08 1204.53
  -1  15   5 6892.10  407.37
   1 -15  -5 7601.72  550.11
   1 -15  -5 7039.32  284.80
  -1  15   5 7986.55  340.98
  -1 -15   5 7631.13  404.21
  -1 -15   5 6756.78  346.05
  -1 -15   5 7613.48  317.21
  -1 -15   5 6418.08  382.86
  -3  11  -519510.11 1273.37
  -3  11  -524421.42 1304.81
   3 -11   519405.34 1110.50
   3 -11   518108.16 1165.51
  -3 -11  -520058.73 1297.98
  -3 -11  -518579.02 1069.03
   0   4  16  466.75   86.68
   0   4  16  454.55  134.11
   0  -4 -16  480.37   68.90
  -5  -6   3  905.49  109.40
   0  -4  16  418.17  104.04
   0  -4 -16  399.50   31.59
  -5  -6   3  836.14   94.86
   5   6  -3  738.32  262.64
   0  -4  16  335.60   81.64
   5  -6  -3  876.17  129.83
  -5   6   3  846.21  141.46
  -5   6   3  841.69  106.61
   5   6  -3  993.58   83.98
   5  -6  -3  770.95  142.15
   4   8   4   91.17   20.96
  -4  -8  -4  114.56   29.23
   4  -8   4    0.57   78.44
   4   8   4  111.34   73.93
  -4   8  -4   82.64   35.98
  -4  -8  -4  112.65   83.49
   4  -8   4  101.74   62.29
  -4   8  -4   90.64   80.08
  -5   5   8  537.38  135.90
  -5   5   8  534.07   98.61
   5   5  -8  440.27  104.71
   5  -5  -8  456.67  117.93
  -5  -5   8  402.48   80.58
   5  -5  -8  499.38  100.07
   5   5  -8  642.22   81.16
  -5  -5   8  497.28   93.96
  -2 -14  -3  405.93   90.72
  -2  14  -3  378.80   83.09
   2 -14   3  356.42   66.04
  -2  14  -3  396.30   62.97
   2 -14   3  510.05   89.35
  -2 -14  -3  384.21  119.85
  -1   2  17   43.57   31.59
  -4  -4  -7 2331.63  149.32
  -3  -3  16 6420.47  474.79
   4  -4   7 2353.87  161.50
   3  -3 -16 7057.93  509.85
  -3  -3  16 7480.26  287.49
  -4   4  -7 2159.47  162.39
  -1   2  17    7.64   50.95
  -4   4  -7 2302.33  228.43
   3   3 -16 6575.97  386.95
  -1  -2  17   -6.82   52.78
  -3   3  16 6632.90  620.56
  -3   3  16 6865.50  312.09
   4   4   7 2212.85  117.78
   3   3 -16 6544.80  296.17
   4  -4   7 2137.65  171.91
   1  -2 -17   32.65   13.24
  -4  -4  -7 2117.54  188.67
   1  -2 -17   13.08    9.30
  -1  -2  17   -6.68   36.88
   4   4   7 2171.23  182.76
   3  -3 -16 6673.95  341.11
   2 -10 -13  750.42  119.04
  -2 -10  13  875.93   92.29
   2 -10 -13  926.53  113.06
  -2 -10  13  895.29   52.86
  -2 -10  13  810.02   43.96
  -2 -10  13  866.57  141.89
  -2  10  13  926.09   95.46
  -2  10  13  899.62   90.34
  -3 -13   517827.33 1083.91
  -5   6   6  506.37  101.34
  -3 -13   517570.35  953.49
  -5  -6   6  507.15   80.07
  -5  -6   6  494.59  140.90
  -3 -13   518133.58  890.07
   5  -6  -6  495.84   96.26
   5   6  -6  566.62   71.16
   3 -13  -517464.53 1166.72
  -5   6   6  380.62  112.68
   5   6  -6  327.13   99.49
   3 -13  -517876.31  945.69
  -3  13   516672.46 1103.74
  -3 -13   519582.12 1036.79
   5  -6  -6  453.14  116.15
  -3  13   517180.21 1147.12
   1 -14  -810938.67  434.68
  -1 -14   810010.74  478.17
   1 -14  -811190.67  775.71
  -1 -14   811730.51  630.09
  -1 -14   813034.86  749.41
  -1 -14   8 9680.84  498.87
  -1  14   810231.74  726.25
  -5   3  10   93.77   71.80
   5  -3 -10  125.09   65.16
   5  -3 -10   55.01   62.62
  -5  -3  10   87.09   44.29
   5   3 -10  109.49   55.43
   5   3 -10   98.12   96.17
   3 -13   0 2541.96  161.80
   3 -13   0 3261.52  266.36
  -5   3  10   54.54   78.78
  -5  -3  10   90.43   69.15
  -3 -13   0 2564.10  272.63
  -3  13   0 2776.24  320.19
  -3  13   0 2849.17  189.59
  -3 -13   0 2919.98  264.90
   2  -2 -17 2075.67  160.50
  -2   2  17 2009.98  214.75
  -2  -2  17 2065.90  369.03
   2  -2 -17 2040.15   97.03
  -2  -2  17 2035.93  174.09
  -2   2  17 2174.40   89.17
  -2  13   9 1716.26  150.29
  -2  13   9 1728.56  106.78
  -2 -13   9 2051.57  144.76
  -2 -13   9 1795.34  101.70
  -2 -13   9 1789.11  113.28
   2 -13  -9 2087.06  103.66
   2 -13  -9 1833.82  232.21
  -2 -13   9 1898.14   99.17
  -5   2  -2 1615.94  179.08
  -2  11  12  671.92   71.64
  -2  11  12  746.52   91.10
  -2 -11  12  832.80   79.12
  -2 -11  12  667.14  114.17
   2 -11 -12  874.24  104.70
  -2 -11  12  700.62   37.32
   2 -11 -12  711.92  143.52
   5  -2   2 1674.76  141.61
  -5  -2  -2 1688.36  140.57
  -5   2  -2 1946.17  156.51
  -2 -11  12  684.58   75.78
  -5  -2  -2 1552.50  147.05
   5  -2   2 1508.58  247.69
   5   2   2 1599.90  178.98
   5   2   2 1510.03  113.03
   4   7 -12   25.52   32.27
  -4  -7  12   46.70   28.53
   4  -7 -12   29.44   46.16
   4  -7 -12   44.88   87.04
  -4   7  12   24.41   55.46
   4   7 -12   50.66   40.95
  -4   7  12   70.74   41.57
  -4  -7  12   35.22   58.41
   0 -11 -1210631.33  562.46
   0 -11  1210689.00  605.78
  -4  -6  -6   74.26   39.10
  -4   6  -6   46.13   76.06
  -4   6  -6   65.01   28.85
   0  11  1212617.48  537.51
   0 -11 -1210342.40  771.56
  -4  -6  -6   73.78   52.74
   4   6   6   73.75   38.98
   4  -6   6   42.02   40.33
   0  11  1210626.38  472.28
   0 -11  1211316.05  746.82
   4   6   6   55.05   53.19
   4  -6   6   79.70   50.76
  -4  -8  11  680.97  107.36
   4   8 -11  703.50   82.47
  -4   8  11  537.82  199.61
   4  -8 -11  639.53   83.72
   4   8 -11  647.99   78.75
   4  -8 -11  597.94  120.34
  -4  -8  11  699.35  100.40
  -4   8  11  598.57   90.71
   5  -6  -2 2954.03  225.56
  -3   3 -11 1257.08   61.18
   5  -6  -2 2801.60  371.38
  -3   3 -11 1285.75  154.12
   3   3  11 1342.21  141.67
   5   6  -2 3204.11  289.26
   3  -3  11 1541.64  130.04
  -3  -3 -11 1237.15   76.87
  -5   6   2 2971.79  202.89
   5   6  -2 3282.42  166.79
  -3  -3 -11 1480.11  189.25
   3   3  11 1408.24  175.51
  -5  -6   2 2956.94  308.15
  -5   6   2 2997.07  426.16
   3  -3  11 1112.07  111.30
  -5  -6   2 3050.33  201.91
  -2  -9  14 3851.63  237.12
  -2   9  14 3897.61  234.91
   2  -9 -14 4614.52  295.87
  -2   9  14 3820.63  213.06
   2  -9 -14 3585.24  248.20
  -2  -9  14 4424.30  335.24
   5  -4   110054.83  633.80
  -5  -4  -110679.45  743.52
   5  -4   111151.24  626.93
   5   4   111501.70  565.56
   5   4   110072.34  654.78
  -5  -4  -111194.76  630.22
  -5   4  -111529.28  626.22
  -5   4  -111024.94  909.35
   4 -10   110133.37  629.88
  -4 -10  -113048.63  615.92
   4 -10   1 9230.09  662.55
  -4  10  -111673.94  632.08
   4  10   110651.05  454.27
  -4 -10  -1 9603.36  559.27
  -4  10  -111419.87  770.55
   4  10   110429.80  689.46
  -5  -5   0 1015.26  160.89
   5  -5   0  965.00  141.19
  -5   5   0  815.98   91.26
  -5   5   0  948.12  154.34
   1   4  1510139.70  579.72
  -1  -4 -15 9256.90  431.74
   5   5   0 1005.65  126.52
   5   5   0  959.40  259.38
   5  -5   0  955.33  127.52
   1  -4  15 8983.14  510.40
  -1  -4 -15 8670.47  408.64
  -5  -5   0  925.53  111.64
   1  -4  15 9904.73  686.58
   1   4  15 9356.92  459.86
  -5   0  11    7.03   50.57
   3   6 -15 7563.60  425.77
   3   6 -15 8410.71  372.90
  -5   0  11  -18.51   47.99
  -3   6  15 7388.26  488.09
  -3   6  15 8022.65  480.46
   3  -6 -15 6895.91  405.78
   5   0 -11   31.03   45.32
   3  -6 -15 6969.66  372.75
   5   0 -11   26.08   48.54
  -3  -6  15 7392.85  281.14
  -3  -6  15 7767.25  553.89
  -1  -6  16  125.46   88.64
  -1   6  16  180.47   41.11
  -1   6  16   99.09   55.32
   1  -6 -16  201.65   46.13
  -1  -6  16  176.55   64.43
   1  -6 -16   84.72   29.32
  -1 -13  1015808.52  946.11
  -1  13  1014957.95  845.41
  -1 -13  1015644.13  761.21
   1 -13 -1015786.52 1093.01
  -1 -13  1015950.31  841.18
  -1  13  1015391.47  702.14
  -1 -13  1014437.82  662.98
   1 -13 -1018131.27  826.91
  -2   7 -12  107.46   13.81
   0 -10  13 1176.58  131.55
  -4  -9  -3  -10.11   37.33
   0 -10 -13 1102.82  126.18
   0 -10 -13 1047.54  134.53
  -2  -7 -12  107.99   33.48
  -2  -7 -12  145.88   50.65
   4  -9   3    7.88   44.41
   0  10  13 1241.25   70.86
   2   7  12  113.85   21.76
   0  10  13 1131.56   58.18
  -2   7 -12  130.55  139.00
  -4   9  -3   39.94   28.57
   2   7  12  105.99   29.52
   4   9   3    2.29   92.14
   2  -7  12   99.80   57.82
   0 -10  13 1289.85  179.85
  -4   9  -3   73.65   89.57
   2  -7  12   77.14   20.58
  -4  -9  -3   17.32   30.98
   4   9   3   23.65   12.83
   4  -9   3   14.73   38.74
   0  -7  15 6592.24  520.13
   4   0   816901.76  917.00
   4   4 -14 4672.97  285.69
   0  -7 -15 6504.49  349.86
   0   7  15 6219.18  329.81
  -4   4  14 4125.59  333.50
   4  -4 -14 4463.97  383.40
   0  -7  15 6361.41  468.11
   0   7  15 5991.68  377.54
  -4   0  -817948.31  928.23
   4   0   818356.13 1058.59
  -4   4  14 4505.84  242.32
   4  -4 -14 3936.15  257.01
  -4   0  -817854.72 1086.94
   0  -7 -15 6095.67  277.91
  -4  -4  14 4773.40  219.07
   4   4 -14 4097.29  211.03
  -4  -4  14 4374.48  356.66
   0 -12 -11   -2.15   29.01
   0  12  11    7.36   11.07
   0 -12  11   43.15   29.70
   0 -12 -11  -14.96   79.92
   0 -12  11   15.89    9.64
   0 -12  11    4.54    8.67
   0  12  11    6.22   12.19
   0 -12  11   13.81   46.71
   0 -14   8  522.66   53.37
   0 -14   8  633.39  146.56
   0 -14   8  535.66   42.67
   0 -14  -8  498.71   94.57
   0 -14  -8  742.49  147.75
   0 -14   8  547.36   63.42
  -5  -1  11  305.90  104.43
   5   1 -11  318.24   79.39
  -5   1  11  205.71  160.68
   5   1 -11  240.47  120.82
   5  -1 -11  176.38   73.74
   5  -1 -11  294.72   83.15
  -5   1  11  294.61   55.41
  -5  -1  11  309.95   65.27
   5   6  -7   28.74   33.99
   5  -6  -7   59.55   49.57
  -1 -15  -4 1161.90  172.58
   5  -6  -7   17.33   58.96
  -5   6   7   14.08   90.39
  -1 -15  -4 1276.94  123.99
  -5  -6   7   13.00   38.85
   1 -15   4 1144.34  122.12
  -1  15  -4 1215.41  114.25
  -1  15  -4 1225.70  138.95
   5   6  -7   30.55   47.91
   1 -15   4 1328.35  133.33
  -5  -6   7   18.51   36.72
  -5   6   7   40.92   38.58
  -1  -8  15  666.99  145.63
   1  -8 -15  671.67   64.13
  -4  10   8   48.59   43.20
  -1   8  15  647.08   57.80
  -1   8  15  610.02   79.37
   4  10  -8   38.73   45.53
  -4 -10   8    6.31   26.36
   4 -10  -8   48.93   64.28
  -4  10   8   11.49   39.39
   4 -10  -8    0.14   42.02
  -1  -8  15  616.47  157.65
  -4 -10   8   21.60   55.22
   1  -8 -15  562.68   78.19
   4  10  -8   64.20   28.92
   4   1   8 1778.39  222.98
  -4  -1  -8 2020.24  183.97
   4  -1   8 1760.10  137.37
   4   1   8 1926.65  202.36
  -4  -1  -8 1861.60  166.94
  -4   1  -8 1929.06  116.58
   4  -1   8 1869.30  143.02
  -4   1  -8 2212.11  295.01
  -1   3  17 3843.15  391.28
  -1  -3  17 3106.04  273.56
   1  -3 -17 3392.81  146.03
  -1   3  17 3261.59  245.88
   1  -3 -17 3353.26  139.94
  -1  -3  17 3195.63  210.26
  -2  14   7 5818.27  339.57
  -2 -14   7 5580.74  312.11
  -2 -14   7 5860.43  281.29
  -2 -14   7 5362.42  262.94
  -2 -14   7 6024.52  305.01
   2 -14  -7 6575.90  289.39
   2 -14  -7 6242.33  485.28
  -2  14   7 5645.22  338.21
  -4  -6  13 6511.58  295.44
   4   6 -13 6961.26  532.89
   4  -6 -13 6442.10  434.73
  -4   6  13 6395.31  344.00
  -4  -6  13 6579.56  452.34
  -4   6  13 6199.28  437.09
   4  -6 -13 7273.44  420.19
   4   6 -13 7085.79  374.99
   3  -6  10  859.61   61.94
   3   6  10  922.87   58.30
   2  -5  1317941.85 1034.69
  -2   5 -1319736.04 1301.68
  -3  -6 -10  917.69  112.45
  -2   5 -1320886.96  917.48
  -3   6 -10  886.42   50.59
  -3   6 -10  799.71  140.82
   3  -6  10  711.42  185.08
  -3  -6 -10  853.75   71.37
   2   5  1321237.39 1182.83
  -2  -5 -1319017.61 1069.40
  -2  -5 -1318265.60  933.03
   2   5  1319325.62  983.68
   3   6  10 1007.78   81.66
   0 -16   028440.83 1427.50
   0 -16   023435.58 1560.17
   0 -16   029584.39 1486.12
   0 -16   025285.62 1526.37
   3 -13  -6  906.74  171.39
  -3  13   6 1011.19  126.36
  -3 -13   6 1029.64   88.10
  -3  13   6  908.64  110.08
   3 -13  -6 1137.69  148.91
  -3 -13   6  959.15   93.07
  -3 -13   6  986.80   70.44
  -3 -13   6  983.07  117.88
  -2   6  16  784.83   68.81
  -2  -3  17 1101.40  213.29
  -2  -6  16  628.47  109.23
  -2   6  16  687.20  108.16
  -2  -6  16  783.16  153.41
  -2   3  17 1011.45  147.17
  -2   3  17 1260.41   90.96
   2  -6 -16  649.74  131.44
   2  -3 -17 1150.85  117.08
   2  -6 -16  764.38  138.68
   2  -3 -17 1103.82   71.24
  -2  -3  17 1167.84  188.53
  -4   9  10 1822.17  226.03
  -4  -9  10 1797.69  152.84
   4  -9 -10 1767.65  306.32
   4  -9 -10 2015.98  157.84
  -4  -9  10 1833.53  116.11
   4   9 -10 2024.46  128.79
  -4   9  10 1888.37  190.73
   4   9 -10 1786.49  138.84
   5   3   2 3281.71  261.52
   5   3   2 3383.14  180.64
  -5  -3  -2 3568.23  219.83
  -5  -3  -2 3408.46  225.22
  -5   3  -2 3427.16  283.04
   5  -3   2 3556.73  239.58
   5  -3   2 3221.86  246.22
  -5   3  -2 3282.38  198.35
  -3  13  -1 7573.83  393.16
  -4 -11   3 1455.60  130.66
   4  11  -3 1662.56  102.19
  -4  11   3 1462.41  136.42
  -3 -13  -1 7736.79  521.59
  -2 -12  11  139.62   32.36
  -2  12  11   77.26   56.37
  -3  13  -1 7662.14  487.21
  -2  12  11   80.89   42.03
  -2 -12  11  113.91   63.15
  -4 -11   3 1569.54  121.49
  -4  11   3 1447.42  176.72
  -2 -12  11  195.42   41.25
   3 -13   1 8585.16  543.81
   3 -13   1 6847.46  369.48
   2 -12 -11  105.41   85.47
   4 -11  -3 1344.36  133.69
   2 -12 -11  121.35   48.94
  -2 -12  11  117.62   38.44
   4 -11  -3 1415.79  182.73
  -3 -13  -1 6836.08  387.01
   4  11  -3 1565.96  187.18
  -3  -9  1324928.42 1322.95
   2 -13   6   40.38   60.09
  -3  -9  1324637.76 1424.22
  -3   9  1324357.02 1423.26
  -3   9  1321494.93 1529.41
   3  -9 -1324293.25 1328.84
  -3  -9  1325294.22 1361.16
  -2 -13  -6   92.88   73.61
   0 -16  -1  132.72   61.03
  -3  -9  1324999.66 1638.88
   0 -16   1  160.62   59.94
  -2  13  -6   50.27   53.69
   0 -16   1  209.64   46.75
   0 -16   1  171.09   21.09
   2 -13   6   67.75   44.38
   3  -9 -1320193.29 1281.22
  -2  13  -6   41.26   28.19
  -2 -13  -6   83.77   70.60
   0 -16  -1  140.38   77.31
   0 -16   1  178.27  122.52
  -4 -11   4 3075.77  289.50
   4  11  -4 3932.93  168.35
   4 -11  -4 3022.78  281.36
   4  11  -4 3259.07  277.79
   4 -11  -4 3557.11  243.03
  -4  11   4 3165.22  259.99
  -4 -11   4 3418.66  166.43
  -4  11   4 3250.12  221.38
   3  -4 -16   19.11   28.46
   3   4 -16   39.29   40.02
   3   4 -16    8.93   13.39
   3  -4 -16    7.62   36.77
  -3   4  16  -17.57   48.36
  -3   4  16   19.76   34.96
  -3  -4  16   -2.24   87.65
  -3  -4  16   13.51   19.36
   1 -11  11 6189.49  234.80
  -1 -11 -11 5842.02  308.87
  -1 -11 -11 6113.00  401.50
   1 -11  11 6072.92  441.56
   1 -11  11 6996.82  251.60
   1 -11  11 5824.95  347.32
   5  -5  -912849.45  725.59
   5   5  -912465.30  755.85
  -5  -6   1 1053.84  115.56
  -5   5   912471.46  831.34
  -5   5   911542.72  629.50
  -5   2  11 3369.32  199.03
   5  -5  -911963.78  774.59
  -5  -2  11 3277.14  183.03
  -5  -5   912505.38  775.81
   5  -2 -11 4039.80  398.77
   5  -2 -11 3370.82  356.55
   5   6  -1 1173.06   83.37
  -5   6   1 1153.31  174.88
  -1 -15   6 2498.63  199.16
   5  -6  -1 1124.03  143.20
   5   2 -11 3966.17  260.03
   5   5  -912415.80  651.85
  -5  -2  11 3603.44  457.14
  -1 -15   6 2469.45  118.08
   5   2 -11 3371.78  333.95
  -5   2  11 3051.50  275.99
  -1 -15   6 3055.90  310.74
  -1  15   6 2418.70  301.85
  -5  -5   912761.08  677.93
  -5  -6   1 1059.76  160.36
   1 -15  -6 2657.60  302.44
  -1 -15   6 2803.12  155.44
  -5   6   1 1160.58  112.65
   5  -6  -1 1210.71  150.73
   5   6  -1 1078.66  174.12
   1 -15  -6 2962.35  108.62
  -3 -10  12  732.11  183.65
   3 -10 -12  581.56  125.11
  -3 -10  12  706.76   95.00
  -3  10  12  500.62   87.57
  -3  10  12  618.77   95.83
  -3 -10  12  604.47   46.27
   3 -10 -12  611.66  115.91
  -3 -10  12  641.75   81.67
   0 -15   6  410.90   52.96
   0 -15   6  399.92  120.32
   0 -15  -6  364.18  242.05
   0 -15   6  339.24  126.52
   0 -15   6  540.64   54.71
   0 -15  -6  431.84   94.75
  -5  -4  10 4392.21  463.76
  -4   2  -811370.66  855.85
  -5   4  10 5074.48  309.82
   4  -2   811768.70  642.71
   4   2   811561.58  586.12
   5   4 -10 4489.74  259.26
  -4   2  -811662.76  566.65
  -5   4  10 4077.50  487.34
   4  -2   811071.93  601.02
   4   2   810773.56  614.00
   5  -4 -10 4117.15  306.64
  -4  -2  -811006.87  628.41
  -5  -4  10 4377.92  334.62
  -4  -2  -811190.57  643.53
   5  -4 -10 5001.86  323.67
   5   4 -10 4144.13  277.64
  -3 -12   9   31.70   35.52
  -3 -12   9   44.81   42.02
  -3 -12   9   38.80   32.65
  -3 -12   9   20.71   24.87
  -3  12   9   37.02   35.54
  -3  12   9   34.02   46.82
   3 -12  -9   74.86   67.20
   3 -12  -9   32.63   33.99
   0  -5  16   28.28   38.95
   0  -5  16   -3.55   82.70
   0   5  16   39.51   60.05
   0  -5 -16    8.19   20.70
   0   5  16   -5.31   37.68
   4   0 -15    6.50   35.43
   0  -5 -16    0.59   13.48
  -4   0  15    2.22   18.38
   4   0 -15    5.13   42.19
  -4   0  15  -38.18   48.20
  -4 -11   210779.36  609.63
  -1  -7 -14 8946.05  475.43
   4  11  -212809.84  551.52
  -4  11   210985.62  607.35
   1   7  14 9295.77  414.27
   1  -7  14 9594.56  838.21
   4 -11  -212362.62  713.96
   1   7  1411290.30  635.43
  -4 -11   212359.40  605.64
   1  -7  14 8817.49  508.09
  -1  -7 -14 9691.31  522.43
  -4  11   210799.96  881.52
   4  11  -211660.89  787.67
   4 -11  -210643.25  896.42
  -2   0 -14  681.37   72.77
   2   0  14  462.30   68.41
   2   0  14  579.18  105.02
  -2   0 -14  527.59   32.93
  -2  10 -10 3868.13  337.22
  -2  10 -10 3672.77  142.50
  -2 -10 -10 3788.87  221.94
   2 -10  10 3744.94  253.48
   2 -10  10 3788.04  158.17
  -2 -10 -10 3987.07  296.20
  -3  -9  -8   36.24   36.16
   3   9   8    9.60   21.39
   3   9   8   20.01   17.18
  -3   9  -8    5.38   59.97
  -3  -9  -8   19.74   84.38
  -3   9  -8   23.09   33.55
   3  -9   8   48.58   39.76
   3  -9   8   30.21   42.44
   2 -15  -2  665.01  122.30
  -2 -15   2  601.21  186.92
   2 -15  -2  766.56  108.43
  -2  15   2  755.48  165.24
   4  11  -514960.34  948.28
  -2  15   2  753.80   83.49
  -4 -11   513970.09  746.10
  -1 -10 -12 3366.06  250.18
   4 -11  -513761.71 1123.33
  -4  11   512445.58  765.06
   4  11  -516798.48  792.31
   1 -10  12 3559.52  248.74
   4 -11  -514480.71  804.94
  -4  11   514079.99  782.17
  -1 -10 -12 3090.45  243.02
  -4 -11   513633.01  674.32
   1 -10  12 3494.17  430.68
  -2 -15   2  615.75   85.70
   1  10  12 3117.93  111.79
  -4   5  -7 3966.30  326.53
  -4   5  -7 3496.34  168.44
  -4  -5  -7 4268.82  219.91
  -2   8  15 4209.72  360.97
  -2  -8  15 3919.19  247.61
  -2  -8  15 4325.50  348.50
  -2   8  15 4529.07  317.91
   4   5   7 3807.15  266.86
   4  -5   7 3821.70  294.45
   4  -5   7 3725.03  256.75
  -4  -5  -7 3693.36  204.38
   2 -11   9 6521.45  369.83
   2  -8 -15 5022.35  320.53
   2  -8 -15 3264.14  214.91
  -2  11  -9 7201.47  489.99
   2 -11   9 7625.75  385.52
   4   5   7 3865.17  224.61
  -2  11  -9 7653.39  351.20
  -2 -11  -9 7888.93  509.42
  -2 -11  -9 6897.30  469.11
  -2 -15   131379.81 1917.69
  -2  15   134885.86 2314.98
   2 -15  -134200.33 1973.48
   2 -15  -130105.60 2023.16
  -2  15   134428.22 2124.00
   4   1 -1514502.27  821.76
   4  -1 -1513675.92  753.85
  -3  10  -7 7198.74  653.12
  -3 -10  -7 7750.95  502.96
   3 -12   4   12.11   42.67
  -3  12  -4   25.92   45.08
   4   1 -1514310.73  766.59
   3 -12   4  -12.40   46.14
  -4   1  1514399.59  971.62
  -4   1  1517852.16  895.57
  -3 -12  -4  -51.23   54.03
   4  -1 -1517339.13  975.22
   3 -10   7 7401.68  423.78
  -4  -1  1514347.59  699.40
  -4  -1  1515106.09 1243.12
  -3  10  -7 7800.41  400.24
  -3 -12  -4  -10.16   48.80
  -3 -10  -7 6865.29  378.55
   3 -10   7 7563.67  459.20
  -2  14  -4 9613.54  578.67
   2  -1  14 3879.80  287.63
   2   1  14 3503.95  194.05
   2 -14   4 8795.12  594.17
  -2  -1 -14 3929.20  151.71
  -2   1 -14 3734.58  153.99
   2   1  14 3903.71  368.06
   2 -14   4 9604.78  587.61
  -2  14  -410641.39  534.83
  -2 -14  -410292.16  699.60
  -2 -14  -410371.38  602.03
   2  -1  14 3530.22  207.22
  -2  -1 -14 3955.85  176.80
   0  -9 -14 9321.11  534.95
   0 -16   2 5621.87  247.45
   0 -16  -2 4754.00  295.23
   0 -16  -2 4452.17  339.69
  -3   4 -11 5829.21  233.03
   0 -16   2 4803.14  279.56
   0 -16   2 4839.66  346.94
  -3   4 -11 5717.97  410.00
   0 -16   2 5191.69  210.63
   3  -4  11 5188.32  307.04
  -3  -4 -11 6673.92  354.73
   3  -4  11 6675.43  353.80
   0   9  1410738.10  586.00
   0  -9 -14 9391.88  457.34
   0  -9  1410341.17  603.80
   0   9  1410580.57  480.41
   3   4  11 5969.55  282.53
   0  -9  1410637.90  931.75
  -3  -4 -11 5486.12  255.41
   3   4  11 6462.98  363.26
  -1 -12 -10 4914.34  348.28
   1 -12  10 5405.41  261.09
   1 -12  10 4888.44  395.86
   1 -12  10 5829.16  255.35
   1 -12  10 5284.05  383.32
  -1 -12 -10 4641.65  352.42
  -5   0  -3    6.45   49.32
  -3   8  14    4.06   32.54
  -5   0  -3  -21.82   32.67
  -3  -8  14   18.40   22.97
   5   0   3    3.65   35.01
  -3  -8  14   39.63   54.67
   3  -8 -14   26.18   53.02
   3  -8 -14   10.49   27.05
   3   8 -14   -5.92   14.43
   5   0   3    3.11   27.80
   3   8 -14   27.52   31.02
  -3   8  14   19.86   43.39
   0 -13  10   20.36   13.75
   0 -13  10    3.75   46.30
   0 -13  10   -6.10   33.92
   0 -13 -10   29.02   66.99
   0 -13 -10    5.40  108.65
   0 -13  10   20.58   23.77
   2 -15  -3 2975.45  425.56
  -2  15   3 2947.68  166.17
  -2 -15   3 2512.64  163.99
   2 -15  -3 2978.50  148.39
  -2 -15   3 2542.56  212.20
  -2  15   3 2798.32  279.31
  -1 -14  -7 1545.86  145.69
   1 -14   7 1487.30  139.76
  -1  14  -7 1632.91  162.45
  -1  14  -7 1782.78   97.41
   1 -14   7 1436.03  101.79
  -1 -14  -7 1585.73  200.83
  -5  -6   8  174.32   54.33
   5   6  -8  119.25   65.66
  -5   6   8  119.23   86.87
  -5  -6   8  132.18   60.56
   5   6  -8  144.20   44.74
   5  -6  -8  147.92   69.17
   5  -6  -8  149.59   82.27
  -5   6   8  135.48   57.79
   5  -1   3 2914.48  233.13
   5  -1   3 3014.47  202.35
  -5   1  -3 3418.15  287.80
  -5  -1  -3 3329.94  258.15
   5   1   3 2942.79  362.02
  -5   1  -3 2911.06  189.90
   5   1   3 3031.37  259.98
  -5  -1  -3 3088.35  203.53
   5   7  -4 3089.61  170.07
   5  -7  -4 2578.44  251.89
  -5  -7   4 2624.75  179.05
   5  -7  -4 2810.08  243.98
   5   7  -4 2752.92  265.22
  -5   7   4 2449.65  271.25
  -5   7   4 2616.31  268.27
  -5  -7   4 2495.21  277.08
  -5  -7   510546.44  572.09
  -5   7   510300.96  891.56
  -5  -7   511170.38  622.58
   5  -7  -510785.83  628.49
  -5   7   5 9556.14  539.29
   2 -15   0   66.41   59.80
   5   7  -511262.52  736.73
   5  -7  -510007.61  682.80
  -2  15   0  139.97   82.79
   2 -15   0   74.70   33.05
  -2 -15   0   75.80   92.88
   5   7  -512677.39  714.95
  -2  15   0  122.33   91.08
   4  11  -1 9079.54  624.33
  -2  -9 -11  929.69  132.65
  -2  -9 -11 1139.75  141.66
  -4 -11   1 8495.19  478.12
  -3  -8  -9 1039.35  216.93
  -3   8  -9 1109.75   91.87
  -2   9 -11 1164.89  183.62
   3   8   9 1125.36   91.83
   2  -9  11  971.60  202.91
   4 -11  -1 8823.35  579.45
   4  11  -1 9044.30  385.40
   3   8   9  960.12   46.82
   3  -8   9 1044.28  111.64
   4 -11  -1 9216.67  517.83
  -3  -8  -9  934.83  152.56
   2  -9  11 1169.94   75.10
  -4  11   1 8458.79  570.12
  -2   9 -11 1040.70   44.64
   3  -8   9  945.52  127.49
  -4  11   1 8908.89  600.52
  -3   8  -9 1104.02  261.65
  -4 -11   1 8976.62  373.74
   2   9  11 1145.72   80.46
   2   9  11  961.08   42.79
   5   5   1 3146.04  285.69
  -5  -5  -1 2841.73  203.29
  -5   5  -1 2481.76  162.72
  -5  -5  -1 3092.00  194.71
  -5   5  -1 2668.46  263.39
   5  -5   1 2538.88  238.78
   5   5   1 3260.15  166.49
   5  -5   1 3005.25  224.30
  -4  10  -2 2728.43  256.61
   1  -4 -17    4.61   24.44
  -1  -4  17  -17.04   45.87
   1  -4 -17    6.65   11.45
   4 -10   2 2904.26  218.57
  -4 -10  -2 2812.50  198.83
   4 -10   2 2580.15  201.03
  -4  10  -2 3269.00  196.81
   4  10   2 2952.56  270.12
  -1   4  17   -6.06   34.45
  -1   4  17    3.95   30.44
  -1  -4  17   -1.22   30.33
  -3 -11  11 3095.97  170.46
   4  -2 -15 4622.28  312.22
   4   2 -15 3878.43  274.26
   5   7  -320531.42 1543.43
  -5  -7   320282.32 1158.74
   3 -11 -11 2861.56  279.45
   3 -11 -11 3474.90  267.69
  -5   7   318855.08 1235.98
  -3  11  11 2851.27  204.18
   4  -2 -15 3549.22  229.04
  -4  -2  15 4823.72  228.24
  -3 -11  11 2857.50  209.19
  -3 -11  11 2769.19  129.01
  -5   7   324435.11 1399.19
  -3  11  11 3040.63  214.61
  -4   2  15 4790.89  337.93
   4   2 -15 4474.77  287.16
  -3 -11  11 3031.90  168.56
  -4   2  15 3975.19  374.76
  -4  -2  15 3970.04  369.44
   5   7  -321520.92 1142.69
  -5  -7   319927.40 1144.96
   5  -7  -320523.55 1555.21
   5  -7  -323328.14 1585.50
   1  -5  15 1799.90  242.58
   1   5  15 1812.96  139.72
  -1  -5 -15 1645.75  111.85
   1   5  15 1925.42  111.52
   1  -5  15 1587.51  149.32
  -1  -5 -15 1720.84  108.71
   5  -3 -11  221.11  131.75
   5  -3 -11  252.79   70.00
  -2  -2 -14  930.34   66.66
   2  -2  14  964.36  149.55
   2   2  14  974.24   82.66
  -5   3  11  233.83  168.88
   5   3 -11  248.62  116.73
  -5  -3  11  247.59  111.22
   5   3 -11  275.69   66.93
  -2  -2 -14  833.25   46.05
   2  -2  14  896.28  102.09
  -2   2 -14  765.02   43.09
  -5   3  11  324.25   78.05
   2   2  14 1022.68  130.02
  -5  -3  11  362.84   69.65
   4  11  -6  106.92   48.67
  -4  11   6   71.86   64.21
   4  11  -6    7.38   64.22
  -4 -11   6  101.70   42.81
  -4 -11   6   59.08   36.30
  -4  11   6  115.45  116.61
   4 -11  -6  101.03   49.07
   4 -11  -6   88.75   76.10
  -4  -3  -8 2973.13  283.03
   4  -3   8 2923.81  201.09
   4  -5 -14  206.62   70.53
  -4   5  14  237.37   55.47
  -4  -5  14  184.34  166.73
  -4  -3  -8 2787.09  233.41
   4   3   8 3084.20  229.09
   4   5 -14  284.55  127.43
   4  -3   8 2816.14  174.73
   4   3   8 2863.79  208.74
  -4  -5  14  261.60   36.00
   4   5 -14  216.77   44.70
  -4   3  -8 3518.84  183.21
  -4   3  -8 2918.49  377.86
   4  -5 -14  166.82   70.00
  -4   5  14  201.23  107.52
  -2  -4  1710522.53  611.29
  -2  -4  1710552.20  743.41
  -3 -13   712927.23  587.88
   2  -4 -1710564.26  671.48
  -2   4  1710237.69  646.71
   3 -13  -713972.99  709.29
  -3 -13   714193.83  710.46
   2  -4 -17 9758.57  475.45
  -2   4  1710540.65  518.14
  -3 -13   713891.54  915.42
  -3  13   713505.95  764.86
  -3 -13   711904.58  609.05
   3 -13  -712987.97  889.82
  -3  13   710999.82  627.90
   0   0  17   16.27   32.58
   0   0  17   19.54   89.31
   5   4   2  721.72  234.98
   5   4   2  798.78   76.85
  -5   4  -2  604.82   93.93
   5  -4   2  568.52  113.29
  -5  -4  -2  586.56   93.28
   5  -4   2  695.47  174.17
  -5  -4  -2  677.01   87.90
  -5   4  -2  489.25  130.37
  -2 -15   4  895.40   59.05
  -2  12  -8 1617.94   83.23
  -2  15   4  879.68  115.72
  -2 -12  -8 1387.71  127.47
  -2  15   4  880.45  111.84
   2 -15  -4 1055.33  172.36
  -2 -15   4 1040.62   54.45
  -2  12  -8 1369.87  171.89
  -2 -12  -8 1515.14  192.59
   2 -12   8 1689.47  105.91
   2 -15  -4  938.79   95.07
   2 -12   8 1265.24  195.04
  -2 -15   4  881.83  133.71
  -2 -15   4  811.68  115.07
   5   7  -6   56.28   65.64
   5  -7  -6   31.91  114.84
  -5  -7   6   33.74   44.23
   5  -7  -6   66.65   56.64
  -5  -7   6   56.07   74.88
   5   7  -6   63.96   36.94
  -5   7   6   51.42   44.41
  -5   7   6   44.70   67.29
  -3 -11  -6  330.28  110.32
  -3 -11  -6  278.63   76.10
   5   2   3   31.69   39.83
  -3  11  -6  359.86  106.75
   3 -11   6  294.91   76.41
  -5   2  -3   42.42   69.29
  -5  -2  -3   43.74   44.66
  -3  11  -6  429.05   59.47
   5   2   3   52.98   59.89
   5  -2   3   37.78   47.90
  -5  -2  -3   44.87   55.61
  -5   2  -3   72.64   82.70
   3 -11   6  351.31   60.23
   5  -2   3   81.23   57.78
   1 -11 -1317096.19 1094.22
  -4   8  -5  291.49  115.93
  -4   8  -5  272.35   43.92
  -4  -8  -5  286.53   36.55
  -1  11  1317834.78  920.62
  -1 -11  1318257.84 1036.82
   1 -11 -1320866.07 1002.75
   4  -8   5  359.75   66.47
  -1 -11  1320346.50 1316.23
   4   8   5  275.17   29.83
   4  -8   5  339.28   88.36
   4   8   5  261.67  166.48
  -4  -8  -5  268.73  114.11
  -1  11  1318823.98 1036.25
  -3  13  -2   13.16   48.98
   3 -13   2   19.86   26.92
  -3 -13  -2  -10.14   36.24
   0 -16   3 2241.48  118.14
  -3 -13  -2   11.37   91.03
   0 -16   3 1880.51   88.92
   0 -16  -3 1788.00  206.09
   0 -16   3 1859.21  199.77
   0 -16   3 1861.93  180.20
   0 -16  -3 1911.67  168.05
  -3  13  -2   30.72   28.62
   3 -13   2  -23.03   31.14
   4 -10  -9   78.66   70.07
  -4 -10   9   72.28   90.52
  -4 -10   9  136.43   62.98
  -4  10   9  146.81   71.77
   4  10  -9  112.91   36.09
   4  10  -9   61.44   48.20
   4 -10  -9    2.43   43.40
  -4  10   9   63.89  110.72
   1  -9  13  192.87  104.68
   1  -9  13  199.55   82.56
  -1  -9 -13  178.19   65.15
   1   9  13  240.51   43.84
   1   9  13  201.77   36.79
  -1  -9 -13  150.34   47.48
   1 -16  -1 1356.97   74.07
  -5   6   0 1552.28  196.43
   0  -1  17   85.32   42.22
  -5  -6   0 1583.25  122.69
   1 -16  -1 1146.95  157.16
  -5   6   0 1454.15  122.78
  -1  16   1 1162.73  185.44
  -1 -16   1 1100.29  111.36
  -5  -6   0 1457.08  135.88
   5  -6   0 1448.34  252.03
   5   6   0 1802.51  150.77
   5  -6   0 1326.70  250.45
  -1  16   1 1227.97   72.22
   0   1  17   32.57   38.71
  -1 -16   1 1139.49  221.74
   0  -1  17   60.14   71.76
   0   1  17   66.53   58.69
   5   6   0 1443.92  317.02
  -1  15  -5 1316.50   92.23
  -1 -15  -5 1085.58  128.01
   1 -15   5 1141.02  159.02
  -1  15  -5 1283.15  124.58
  -1 -15  -5 1137.97  176.00
   1 -15   5 1151.49   92.24
   1 -14  -9  275.34  115.27
  -1  14   9  294.80   78.89
  -1 -14   9  308.53   73.74
  -1 -14   9  329.13   57.69
  -1 -14   9  274.63   45.95
  -1 -14   9  240.34   83.65
   1 -16   0   68.28   21.91
   1 -16   0   53.19   60.87
  -1 -16   0   88.98  118.43
  -1  16   0   82.64   82.23
  -1  16   0   65.04   47.57
  -1 -16   0  155.18   51.80
  -4  -7  -6  128.33   58.81
   4   7   6  147.12   41.91
  -4   7  -6  212.57   44.60
  -4  -7  -6  150.39   53.64
  -4   7  -6  173.33  101.01
   4  -7   6  162.41   67.56
   4  -7   6  149.01   50.22
   4   7   6   99.94   76.84
  -2  15  -1  367.13  108.82
  -2  15  -1  285.06   66.20
   2 -15   1  293.08   79.21
  -2 -15  -1  423.67  138.28
   2 -15   1  338.92   49.67
  -5   7   2   51.79   71.75
   1 -16  -2  443.60  125.92
  -1 -16   2  487.78  105.33
  -1 -16   2  729.30   85.02
   1 -16  -2  689.76   45.46
  -5  -7   2   37.73   38.36
   5  -7  -2   31.66   60.09
  -5   7   2   33.73   53.99
  -1  16   2  629.07   71.14
  -5  -7   2   45.87   46.50
   5   7  -2   49.59   65.82
   5   7  -2   55.59   32.12
  -1  16   2  460.95  152.98
   5  -7  -2   53.38   62.12
  -2 -13  10 2368.50  135.26
  -2 -13  10 2243.12  103.15
  -2  13  10 2261.27  178.86
  -2  13  10 2144.09  167.00
   2 -13 -10 2403.46  111.39
   2 -13 -10 2532.28  267.18
  -2 -13  10 2655.99  147.82
  -2 -13  10 2624.46  270.10
  -1 -12  12 1029.93  151.84
   1 -13   9 4650.20  194.87
   1 -13   9 4113.15  313.17
   1 -12 -12 1000.53  262.82
  -1 -13  -9 3903.31  308.59
   1 -13   9 4687.49  221.89
  -1 -13  -9 3733.32  231.85
   1 -12 -12 1104.02   58.98
  -1 -12  12 1049.46  161.51
  -1  12  12 1024.51   96.96
  -1  12  12 1056.77  114.01
   1 -13   9 3893.35  237.22
   2 -14  -811665.05  572.05
  -2 -14   811235.81  605.18
  -1 -10  1413490.86  764.80
  -2  14   811271.24  642.87
  -2  14   811511.25  569.73
   2 -14  -812253.92  833.08
  -1  10  1415543.40  895.31
  -1 -10  1415046.44 1006.57
  -2 -14   812372.39  571.34
  -2 -14   812101.06  737.28
  -1  10  1414871.65  723.85
   1 -10 -1413173.63  803.00
  -2 -14   811462.13  656.37
   1 -10 -1414278.16  740.91
   3  -5 -16 5863.76  331.30
  -3   5  16 6014.72  433.08
  -3  -5  16 6598.05  510.41
  -3  -5  16 7661.59  309.70
   3   5 -16 6592.98  384.65
  -3   5  16 6756.42  331.34
   3  -5 -16 6979.39  381.90
   4   9   4  193.80   85.13
  -4   9  -4  183.85   98.88
   4  -9   4   95.68   53.67
  -4   9  -4  119.33   44.57
   4  -9   4  144.09  115.52
  -4  -9  -4  178.77   62.98
  -4  -9  -4  248.34   47.28
   3  -7 -15 2141.25  142.29
   3  -7 -15 2300.96  202.66
  -3   7  15 2003.72  183.49
   3   7 -15 2278.45  181.94
  -1   7  16   29.98   25.87
   3   7 -15 2558.81  133.80
  -3   0  17    4.66   50.38
  -3  -7  15 2382.98  237.12
   1  -7 -16    8.60   54.87
  -3   0  17    6.39   13.14
  -3  -7  15 2062.93   73.70
   3   0 -17   22.78   44.97
   1  -7 -16   29.62   22.80
  -1  -7  16    7.20  103.01
  -1   7  16   37.33   37.88
  -1  -7  16   24.43   44.07
  -3   7  15 2349.04  143.48
   3   0 -17   10.75   26.03
  -5   0  12 1466.07  279.24
   5   0 -12 1195.96  137.17
   5   0 -12 1590.69  154.93
  -5   0  12 1190.81   94.40
   2   6  13  853.97   60.83
   2  -6  13  878.77  177.31
   2   6  13  885.57  130.70
  -2  -6 -13  829.54   68.39
  -2  -6 -13  830.78  152.59
  -2   6 -13  740.59  157.35
  -5  -5  10 2477.86  345.86
   5   5 -10 2143.72  192.87
   4  -8 -1212007.06  653.53
   4  -8 -12 9784.46  636.82
  -5   5  10 2257.11  243.59
   5  -5 -10 2428.55  211.39
   5  -5 -10 2006.02  215.05
  -4   8  1213176.40  728.52
   4   8 -1211517.77  726.02
   4   8 -12 9797.39  530.98
   5   5 -10 2258.85  233.29
  -4  -8  1210656.13  585.36
  -5   5  10 2037.46  159.17
  -5  -5  10 2112.37  144.74
  -4  -8  1210784.24  683.04
  -4   8  12 9138.63  606.92
  -4  11   0 4095.32  363.02
   1   0  1610287.52  545.15
   4 -11   0 3829.79  300.36
  -4  11   0 4274.19  353.73
   1   0  1610702.04  679.83
  -4 -11   0 4531.21  208.64
   4  11   0 3942.94  137.44
   4 -11   0 3552.87  351.65
  -4 -11   0 3843.68  360.56
   4  11   0 4151.73  336.25
   4   3 -1510198.25  576.44
   4   3 -15 8949.54  456.00
  -4   3  1510328.53  516.18
   4  -3 -1510680.56  602.97
  -4   3  15 9579.81  665.04
  -4  -3  15 9043.41  458.04
   4  -3 -15 8606.55  506.95
  -4  -3  15 9312.81  653.11
   0  -2 -17  156.35   19.13
   0  -2  17    3.32   64.96
   0   2  17   30.96   30.92
   0   2  17   30.54   78.58
   0  -2 -17   -3.16   15.17
   0  -2  17   26.78   68.08
  -2  -3 -14 7121.90  399.77
   2  -3  14 6223.14  360.21
   2  -3  14 6941.89  486.32
  -1  16  -1 4432.17  339.92
  -1  16  -1 4755.45  241.02
   1 -16   1 3935.24  169.62
  -1 -16  -1 3961.48  320.59
  -2  -3 -14 6198.56  257.43
   2   3  14 7938.11  574.32
   1 -16   1 3611.30  364.52
  -1 -16  -1 3928.92  254.60
   2   3  14 6711.69  394.34
  -3   1  17 4689.90  382.80
   3  -1 -17 5622.83  342.60
   3   1 -17 5647.67  479.71
   3   1 -17 4603.31  228.92
  -3  -1  17 4550.95  526.91
  -3  -1  17 4931.51  217.49
  -3   1  17 5337.88  217.84
   3  -1 -17 4378.53  246.48
  -5  -1  12 3908.81  333.54
   5  -1 -12 4122.10  273.42
   5   1 -12 3293.27  326.87
  -5   1  12 3421.93  310.23
  -5  -1  12 3833.80  217.15
   5  -1 -12 3089.95  324.27
  -5   1  12 3260.40  194.57
   5   1 -12 3703.59  242.83
  -5  -7   7 2260.79  243.59
  -1 -15   7 2039.66  114.55
   5  -7  -7 2163.81  228.56
  -5   7   7 2391.94  280.06
  -1  15   7 1837.61  182.90
  -1 -15   7 1914.23  132.04
  -5   7   7 1939.08  217.71
  -1 -15   7 2170.73  169.10
   5   7  -7 2339.11  226.79
  -1 -15   7 1954.25  120.03
   5  -7  -7 2634.13  209.62
   1 -15  -7 1883.97  249.01
  -5  -7   7 2376.83  163.75
   5   7  -7 2358.43  139.28
   1  -1  16  196.44   58.70
  -1  -1 -16   -8.87   18.62
   1   1  16  181.80   51.82
   1  -1  16  135.22  139.16
  -1  -1 -16  171.87   20.36
   1   1  16  188.63  125.44
  -4  11   7  443.38  103.97
   4 -11  -7  399.55  127.56
   4  11  -7  527.35  100.68
  -4 -11   7  447.14   65.28
  -4 -11   7  592.17  115.41
  -4  11   7  534.05  118.46
   4 -11  -7  490.94   85.55
   4  11  -7  563.56   58.21
   1 -16  -3 1637.63  314.38
   5   6  -9   34.83   51.96
  -1 -16   3 1630.18  192.15
   3   5  1115368.06  810.35
  -1  16   3 1805.83   83.50
  -1  16   3 1823.29  244.18
   5   6  -9   34.69   66.69
   5  -6  -9   68.91   56.33
  -5  -6   9   80.40   58.34
  -5  -6   9    6.07   80.30
   1 -16  -3 1886.92  105.55
  -1 -16   3 1795.15   70.56
   3   5  1113387.35  702.78
   3  -5  1113426.45  695.61
  -5   6   9   39.88   83.73
  -3   5 -1113187.09  884.96
  -3   5 -1116669.58  807.12
   3  -5  1112206.86  683.66
  -1 -16   3 1560.48  157.46
  -3  -5 -1114855.31  857.86
  -5   6   9   78.24   79.58
   5  -6  -9   67.98  111.12
  -3  -5 -1113047.47  664.42
  -4   7  13 1730.90  238.37
   4   7 -13 1404.56  134.41
  -4  -7  13 1245.92  267.28
   4  -7 -13 1448.13  145.28
  -4  -7  13 1323.31  124.86
  -4   7  13 1091.71  150.87
   4  -7 -13 1122.36  240.18
   4   7 -13 1254.29  101.02
  -5  -3  -3 2259.95  190.32
  -3  -7 -10 1147.72  137.48
  -5   3  -3 2178.10  240.62
   3   7  10 1236.01   67.03
  -3   7 -10 1167.78   84.66
   5  -3   3 1884.74  162.92
  -3   7 -10 1050.87  164.53
   3  -7  10 1205.06   78.63
  -2 -15   5   35.00   26.51
  -2  15   5   40.85   27.83
   5   3   3 2006.66  127.36
   5   3   3 1940.37  193.27
   3   7  10 1248.36   83.80
  -2 -15   5   26.81   34.49
  -5   3  -3 1944.71  217.22
  -5  -3  -3 2083.82  165.11
   2 -15  -5   38.84   23.57
  -2 -15   5   47.03   33.96
   2 -15  -5   81.28   75.46
   5  -3   3 1894.54  182.10
  -2 -15   5   28.22   44.46
   3  -7  10 1110.47  137.23
  -3  -7 -10 1046.81   87.14
  -2  15   5   61.51   47.82
   2   8  12 3488.34  143.17
   2   8  12 3541.68  208.53
  -2  -8 -12 3320.37  235.16
  -2  -8 -12 2960.46  212.56
   2  -8  12 3307.03  239.79
  -2   8 -12 3527.74  319.83
   0   8  15  387.68   41.86
   0  -8 -15  434.20   78.12
   0  -8  15  442.75   95.63
   0  -8 -15  377.48   49.85
   0   8  15  419.60   59.44
   0  -8  15  393.34  130.12
  -3   0 -1237116.44 2518.00
   3   0  1229579.57 1771.61
   3   0  1238110.68 2225.60
  -3   0 -1235682.47 2121.19
  -4  -9  11    3.34   21.55
  -2   7  16  514.26   92.28
  -2  -7  16  599.40  142.19
   0  -6 -1622326.60 1238.06
  -2  -7  16  460.65   89.14
   0  -6 -1626150.25 1485.60
   4  -9 -11   -0.34   30.78
   4  -9 -11   -8.43   48.26
  -4   9  11   11.31   43.14
   2  -7 -16  540.96   86.01
   0  -6  1623053.42 1808.87
   0   6  1624925.70 1609.87
   4   9 -11   25.32   31.01
   0   6  1622851.54 1245.56
  -4  -9  11   23.53   39.82
  -2   7  16  580.81   65.83
   4   9 -11   12.78   28.12
   0  -6  1622648.44 1527.24
  -4   9  11    3.75   46.01
   2  -7 -16  632.40  127.04
  -5  -4  11 2267.73  232.06
  -5   4  11 1979.42  152.09
   0 -15  -7  619.05  103.21
   5  -4 -11 2198.93  172.55
   5   4 -11 2088.90  255.05
   0 -15   7  619.66   84.71
   0 -15   7  572.92   51.33
   0 -15   7  635.16   97.70
   0 -15  -7  589.03  212.73
  -5   4  11 1895.48  218.25
   5  -4 -11 2024.80  189.10
   5   4 -11 1831.98  160.04
   0 -15   7  621.32   69.75
  -5  -4  11 2128.86  141.37
   0 -14  -9 5353.56  545.04
   0 -14   9 6157.64  381.63
   0 -14   9 5419.58  286.05
   0 -14   9 6450.76  300.88
   0 -14  -9 5723.74  451.79
   0 -14   9 5813.27  245.63
   4   4   8 4980.60  242.21
  -4   4  -8 5297.71  254.79
   4  -4   8 4456.28  253.39
   4   4   8 4414.00  292.39
  -4  -4  -8 4321.26  232.84
   4  -4   8 4612.14  407.68
  -4   4  -8 4667.92  508.07
  -4  -4  -8 4868.21  278.45
  -4   6  -7  481.05   51.91
   4  -6   7  490.77   70.88
  -4   6  -7  499.76  130.52
   4  -6   7  501.28   97.42
   4   6   7  578.06   79.84
  -4  -6  -7  455.46   69.23
  -3   1 -12   71.93   21.43
  -3   1 -12  112.35   67.15
   3  -1  12   74.85   41.92
   3   1  12   78.88   59.31
  -3  -1 -12   60.53   24.90
   4   6   7  549.51  112.00
  -4  -6  -7  530.14   65.28
  -3  -1 -12   44.06   96.88
   3  -1  12   89.65   56.51
   3   1  12  101.89   38.97
   5  -7  -1 3519.78  260.31
   0 -16  -4  574.15  139.07
   5   7  -1 3294.69  208.84
   5  -7  -1 2753.43  248.33
   0 -16   4  738.20  182.30
   0 -16   4  823.21   79.21
  -5   7   1 3575.47  236.61
  -5  -7   1 2822.78  163.81
   5   7  -1 2974.71  271.68
   0 -16   4  743.49   78.39
   0 -16   4  715.17   53.21
  -5   7   1 3022.44  281.25
  -5  -7   1 2991.40  204.55
   0 -16  -4  744.03  108.67
   3  -2 -17 5136.66  253.24
   3   2 -17 5287.71  333.28
  -3   2  17 5141.03  405.47
  -3  -2  17 5260.85  194.35
  -3   2  17 5536.37  235.18
   3   2 -17 5201.38  209.70
  -3  -2  17 4860.49  393.47
   3  -2 -17 5597.38  468.35
  -2 -14  -5 4309.46  402.36
  -2 -14  -5 3890.90  345.60
   5  -2 -12   56.82   93.02
  -5   2  12   48.82   44.90
  -5   2  12   14.99  112.20
   5   2 -12   43.21   44.80
   5  -2 -12    4.11   78.49
   2 -14   5 3403.46  199.03
  -5  -2  12   19.90   70.48
  -5  -2  12   36.56   62.22
  -2  14  -5 3656.46  267.02
   5   2 -12   28.74   70.78
  -2  14  -5 4048.49  273.43
   2 -14   5 3538.99  286.39
  -3 -12  10   93.46   49.23
   3 -12 -10   49.65   28.86
  -3 -12  10  130.66   69.16
  -3  12  10   56.91   73.59
   3 -12 -10   75.45   70.94
  -3 -12  10   92.28   46.75
  -3  12  10   98.60   57.87
  -3 -12  10  103.19   57.44
   1  -2  1611832.28  650.87
  -1   5  17    8.19   54.94
   1   2  1611793.69  611.07
   1  -2  1612648.25  815.60
  -1  -2 -1612789.09  595.07
  -1  -5  17   53.28   48.52
  -1  -5  17    5.04   69.68
  -1  -2 -1610821.62  441.99
  -1   5  17   97.03   51.22
   1  -5 -17    5.71   37.88
   1  -5 -17   49.21   30.00
   1   2  1610937.04  658.27
   2 -15   2 1508.73  145.77
  -1  13  11 7221.17  304.42
  -1  13  11 7579.87  445.98
  -2 -15  -2 2033.53  179.55
  -2 -11  13  950.72  144.35
  -1 -13  11 7517.70  335.79
  -1 -13  11 8089.67  517.90
   1 -13 -11 8479.69  368.89
  -2 -11  13  902.57   39.25
  -1 -13  11 7616.60  404.15
  -2 -15  -2 1776.84  314.58
  -2 -11  13 1049.60  141.22
  -1 -13  11 8856.60  432.83
  -2 -11  13  794.22   48.44
   1 -13 -11 7799.87  574.89
   2 -11 -13  991.98   72.43
   2 -15   2 1877.81  129.82
  -2  11  13  993.41  171.86
  -2  11  13  787.32   76.33
  -2  15  -2 1826.75  192.79
   2 -11 -13  995.07  242.59
  -2  15  -2 1768.01  161.67
  -2  10  14   28.98   40.85
   2 -10 -14   75.39   32.81
  -2  13  -7 3090.48  250.37
  -2  10  14   50.64   41.77
   2 -10 -14   41.89   52.31
  -2 -13  -7 2870.01  201.79
  -1 -16  -2 6010.55  441.08
  -1  16  -2 6796.14  349.57
  -1  16  -2 6363.20  335.15
  -2  13  -7 3608.76  164.25
  -2 -10  14   67.94   41.39
   2 -13   7 3202.41  235.90
  -1 -16  -2 5958.96  354.10
   1 -16   2 5331.53  341.68
  -2 -10  14   81.20   67.08
   1 -16   2 6498.52  345.54
   2 -13   7 3229.39  209.60
  -2 -13  -7 3226.11  290.70
  -1  -9  15 1212.97  127.60
  -1   9  15 1292.76  116.47
  -1   9  15 1193.70  147.54
  -1  -9  15 1263.69  198.35
   1  -9 -15  996.49  165.23
   1  -9 -15 1192.89   90.41
  -3 -12  -5 2905.13  392.20
  -3 -12  -5 2631.13  273.07
   3 -12   5 2683.87  199.75
   3 -12   5 2837.13  268.44
  -3  12  -5 2587.29  243.98
  -3  12  -5 2805.48  145.46
   2  -5 -1713378.08  713.78
  -2   5  1712128.69  569.60
   2  -5 -1712087.08  766.86
  -2  -5  1712284.30 1069.41
  -2  -5  1712107.68  707.01
  -2   5  1711458.75  875.93
   0   3  17 3491.28  249.36
   0  -3 -17 4341.62  190.61
   0  -3  17 3567.80  239.21
   0  -3  17 3339.16  406.87
  -3 -13   8  331.98   41.59
  -3  13   8  362.62   70.74
   3 -13  -8  404.12   56.17
  -3  13   8  446.44   91.98
   3 -13  -8  397.93  128.41
   0   3  17 3509.74  192.06
  -3 -13   8  408.73   78.67
  -3 -13   8  328.93   62.41
  -3 -13   8  291.61   82.82
  -3 -14   3  125.53   77.93
  -3  14   3  107.35   60.91
  -3 -14   2 1816.42  205.96
  -3 -14   2 1591.38  134.55
  -3 -14   3   89.04   49.09
  -3  14   3  143.87   58.45
  -3  14   2 1556.86  138.79
   3 -14  -2 1436.26  168.71
   3 -14  -3  158.91  136.15
  -3  14   2 1762.85  151.33
   3 -14  -2 1855.93  133.43
   3 -14  -3  125.33   43.00
  -5  -5  -2 5905.23  338.64
   5  -5   2 5425.58  337.57
  -5  -5  -2 5863.62  320.12
   5   5   2 6473.92  304.77
   5  -5   2 5737.18  381.69
  -5   5  -2 6510.66  469.55
   5   5   2 6235.14  611.37
  -5   5  -2 5153.49  279.75
  -4 -10  -3  310.15   75.20
   4  10   3  430.07   27.08
   4  10   3  365.80  116.97
   4 -10   3  397.35   92.02
   4 -10   3  307.60  134.34
  -4  10  -3  363.84  117.36
  -4  10  -3  491.54  107.30
   5   6   1  412.38   51.77
   5   6   1  388.77  110.46
  -5   6  -1  345.24  109.32
   5  -6   1  288.97   90.62
  -5  -6  -1  337.87   77.40
   5  -6   1  470.45   95.06
  -5  -6  -1  338.37   61.88
  -5   6  -1  308.71   66.00
   3   2  12 7484.44  377.83
  -3  -2 -12 6814.73  367.97
  -3  -2 -12 7390.43  447.57
   3   2  12 6650.70  333.36
  -3   2 -12 8153.95  347.32
   3  -2  12 5881.72  325.26
   3  -2  12 6588.44  300.45
  -3   2 -12 7280.14  504.17
  -3  13  -3  195.21   82.15
  -3  13  -3  208.17   46.96
   3 -13   3  137.44  101.93
  -3 -13  -3  210.11   64.03
  -3 -13  -3  206.23  106.18
   3 -13   3  174.88   61.51
   1   8  14 5492.40  275.01
  -1  -6 -15 4025.96  216.17
   1  -8  14 5011.09  567.56
  -1 -16   4 9173.10  411.50
   1 -16  -410178.42  937.56
  -1  16   4 9836.22  408.99
  -1 -16   4 8601.81  521.87
  -1 -16   411639.41  563.56
   1   6  15 4147.16  231.20
  -1  -8 -14 4821.30  286.37
  -1  -6 -15 4005.80  174.47
   1   8  14 5631.09  280.14
  -1 -16   4 8916.35  470.74
   1  -6  15 3939.95  257.44
  -1  -8 -14 4617.50  222.42
   1  -8  14 4606.40  417.27
  -1  16   410251.11  728.05
   1   6  15 4132.75  233.17
   1  -6  15 4999.77  405.67
   5   7  -8 2513.26  230.91
  -5  -7   8 2188.51  177.65
  -5  -7   8 2320.08  163.53
  -5   7   8 2216.14  384.00
   5  -7  -8 2237.80  238.46
   5   7  -8 2481.83  157.02
   5  -7  -8 2439.36  215.59
  -5   7   8 2371.56  193.58
   5   0   4 5747.35  396.70
  -5   0  -4 6185.18  397.60
  -5   0  -4 6204.77  333.08
   5   0   4 5733.62  373.66
  -4  -6  1422588.04 1563.15
   4  -6 -1422323.37 1319.92
   4   6 -1424586.48 1455.15
  -4   6  1420852.88 1656.74
   4   6 -1424039.57 1356.63
  -4   6  1427704.57 1797.01
   4  -6 -1421181.91 1376.01
  -4  -6  1427110.84 1533.86
  -4  11  -1 6147.17  432.35
  -3 -14   4  114.96   46.35
  -3  14   4  115.99   59.48
  -3 -14   4    0.45   73.31
  -4 -11  -1 6486.32  494.29
   4  11   1 7137.15  678.19
   4 -11   1 6522.79  432.77
  -3  14   4   89.26   48.51
   3 -14  -4  100.44   90.32
  -4  11  -1 7384.05  499.26
   4 -11   1 6372.94  369.43
   3 -14  -4  136.97   46.74
   4   4 -15 4231.90  281.49
  -4   4  15 3737.10  198.05
   4   4 -15 3758.20  258.64
   4  -4 -15 3286.98  231.12
   4  -4 -15 3848.77  362.28
  -4   4  15 3347.13  293.04
  -4  -4  15 3435.50  193.54
  -4  -4  15 3764.46  484.70
   3 -14  -1  525.11   75.22
  -3 -14   1  474.01  141.74
  -3  14   1  574.08   92.08
  -3 -14   1  646.31  141.29
   3 -14  -1  513.80  108.05
  -3  14   1  510.35  161.60
  -2  12  12 2784.21  286.01
  -2 -12  12 2958.34  177.92
   2 -12 -12 2946.84  279.68
   2   4  14  488.26   55.97
  -2 -12  12 3058.66  244.78
   2  -4  14  591.87  128.96
  -2 -12  12 2958.67  137.19
   2   4  14  575.91   87.82
  -2 -12  12 2835.76  109.77
   2  -4  14  407.89   87.33
   2 -12 -12 2884.79  130.52
  -2  12  12 2978.98  172.34
  -2  -4 -14  545.05   69.11
  -2  -4 -14  633.81   71.65
   0 -11 -13 8593.99  526.59
  -5  -1  -4 3757.16  264.52
  -5   1  -4 3704.54  287.94
   0  11  13 9661.89  415.50
   5  -1   4 3472.73  224.58
   0 -11 -13 9083.58  562.12
  -5   1  -4 3744.79  233.93
   5   1   4 4010.66  299.91
   0  11  13 8967.44  390.61
   0 -11  13 9823.26  554.35
   0 -11  1310012.51  669.06
   5   1   4 3981.97  229.21
  -5  -1  -4 3901.69  236.78
   0 -12  12 2811.00  189.45
   0 -12 -12 2687.71  238.38
   0 -12 -12 2829.41  188.40
   0 -12  12 3149.93  281.05
   4  10 -10 1256.06  123.53
   4 -10 -10 1452.62  126.78
   4  10 -10 1435.88  108.10
  -4  10  10 1225.45  145.04
  -4  10  10 1561.68  163.80
  -4 -10  10 1130.00   89.37
  -4 -10  10 1227.31  122.86
   4 -10 -10 1099.84  171.24
   3   3 -17  106.34   62.37
   3  -3 -17   88.81   60.12
  -3   3  17  106.29  131.08
  -3  -3  17   56.97   81.75
  -3   3  17  103.10   28.81
   3  -3 -17  101.62   60.57
  -2 -15   6 8134.87  427.54
  -2 -15   6 6958.77  358.54
  -4   0  -9   30.50   51.98
  -2  15   6 7235.42  357.86
   1 -14   8 2711.17  178.31
  -1 -14  -8 2554.15  188.71
  -2  15   6 6898.44  419.21
   2 -15  -6 7299.50  562.78
   1 -14   8 2945.05  138.63
  -2 -15   6 6315.72  481.60
  -2 -15   6 8148.48  385.15
  -5   3  12   -4.34   43.22
  -1 -14  -8 2726.18  253.25
  -4   0  -9   32.06   27.66
   2 -15  -6 7682.19  385.26
   1 -14   8 3048.15  224.35
  -5   3  12   -5.68   27.43
   5  -3 -12    1.39   46.70
   5  -3 -12   36.40   70.02
  -5  -3  12    3.86   22.13
  -5  -3  12   30.89   46.91
   4   0   9   20.53   33.44
   5   3 -12   18.31   60.86
   4   0   9   -0.59   57.48
   1 -14   8 2832.06  226.22
   5   3 -12    5.20   39.52
  -5   4  -3 6157.95  345.23
  -3 -10  13 5204.09  252.39
  -3 -10  13 5159.30  392.93
  -3 -10  13 5121.60  237.33
   5  -4   3 5212.91  484.67
  -5  -4  -3 5645.00  339.63
   5   4   3 5918.01  438.11
   5  -4   3 5342.62  330.28
  -5  -4  -3 6565.85  389.63
  -3  10  13 4632.86  371.27
   3 -10 -13 5232.52  272.33
  -5   4  -3 6296.36  477.67
  -3 -10  13 5057.77  367.92
   5   4   3 5734.61  355.63
   3 -10 -13 4948.83  516.35
  -3  10  13 4254.25  372.91
  -4  11   8 2877.82  230.83
  -4 -11   8 2866.96  240.29
   5  -8  -4 2049.27  197.12
  -5  -8   4 1777.60  152.38
   4 -11  -8 3062.84  202.73
   4  11  -8 2978.29  230.24
  -4 -11   8 2629.57  155.52
  -4  11   8 3820.03  275.49
   5   8  -4 2227.56  130.12
   4 -11  -8 2741.51  274.15
  -5   8   4 1808.24  237.20
   4  11  -8 3763.93  241.42
  -5   8   4 1615.32  189.72
  -5  -8   4 1924.52  137.81
   5  -8  -4 1912.93  339.77
   5   8  -4 1774.82  207.09
  -2   0  18 1302.14  136.06
  -2   0  18 1116.17  155.00
  -2   9  15 1874.43  143.12
  -2   9  15 2249.25  149.29
  -1  15  -6  574.10   61.26
  -2  -9  15 1912.12  153.06
   2  -9 -15 1848.96  240.63
  -1  15  -6  534.48   97.76
   1 -15   6  458.30  105.34
   1   3  16 1210.50  215.80
  -1  -3 -16 1423.70   87.80
  -1 -15  -6  542.75  136.30
   2  -9 -15 2442.39  209.47
  -1  -3 -16 1059.59   51.44
   1   3  16 1130.85   91.45
  -2  -9  15 2265.80  232.38
  -1 -15  -6  593.65   96.98
   1  -3  16 1133.07  181.68
   1 -15   6  527.46   69.43
   1  -3  16 1125.07  126.33
  -5   8   5  777.66  153.06
  -5  -8   5  779.05   95.68
  -1   0  1811777.45  776.39
   5   8  -5  887.29  109.29
   5  -8  -5  561.31  152.08
   5   8  -5  796.18  135.01
  -5   8   5  761.60  116.51
  -1   0  1810332.46  560.57
   5  -8  -5  747.09  120.80
  -5  -8   5  663.23  105.23
   4  -1   921805.72 1274.59
  -4  -1  -920197.00 1096.29
   4   1   920234.34 1315.77
   4  -1   920510.80 1294.76
  -4  -1  -921941.54 1350.54
  -4   1  -921164.11 1131.57
   4   1   920614.55 1137.61
  -4   1  -922145.90 1587.33
  -3  -9  14   56.21   61.96
  -3   9  14   65.78   58.85
  -3  -9  14   32.51   44.17
   3  -9 -14   47.37   37.98
  -3  -9  14   17.59   26.00
  -3  -9  14   41.59   19.99
   3  -9 -14   20.76   48.19
  -3   9  14   21.94   45.56
  -2   1  18  385.49  114.11
  -2  -1  18  325.56  100.44
  -2  -1  18  343.83   85.33
  -2   1  18  329.71   77.59
   3   6 -16  393.49   87.08
  -3   6  16  300.19   80.86
  -3  -6  16  266.07  118.67
  -3   6  16  410.90   99.66
   3  -6 -16  438.14   73.67
   3  -6 -16  313.20   70.74
   5  -7   0 1069.16  237.63
   5  -8  -3 1565.66  191.37
   5  -8  -3 1742.68  255.38
  -5   7   0 1258.95  136.00
  -5   8   3 1656.93  208.29
  -5  -8   3 1493.71  150.19
   5  -7   0 1056.46  145.31
  -5  -8   3 1669.59  117.35
  -5  -7   0 1087.57  126.07
  -5  -7   0 1220.28  102.65
  -5   8   3 1546.14  145.03
   5   7   0 1206.06  121.43
   5   8  -3 1495.34  300.79
  -5   7   0 1116.29  286.19
   5   7   0 1195.10  165.13
  -1   1  18    7.39  100.34
  -1   1  18   79.68   63.18
  -1  -1  18   -6.22  109.61
  -1  -1  18    6.13   41.90
  -3  14   5 2603.36  270.69
  -3 -10  -8 2569.33  234.14
   3 -10   8 2548.25  196.28
  -3  10  -8 2471.36  251.87
   3 -14  -5 3200.51  241.67
  -3 -14   5 3393.34  159.23
  -3 -10  -8 2238.33  237.83
   3 -10   8 2432.67  139.48
  -3 -14   5 3379.08  265.51
  -3 -14   5 3141.93  142.20
   3 -14  -5 2989.73  302.21
  -3  14   5 3245.78  242.93
  -3 -14   5 3213.88  286.47
   1 -16   3  431.03  140.26
  -1  16  -3  583.12   71.41
  -1 -16  -3  493.02  128.49
   5   2   417846.98 1141.71
  -5  -2  -419049.69 1174.61
   1 -16   3  604.29   56.57
  -5   2  -423279.47 1478.11
  -5  -2  -419479.94 1117.12
   5   2   420141.92 1210.04
  -1  16  -3  614.45  121.16
   5  -2   418369.23 1036.90
   5  -2   418772.48 1175.62
  -1 -16  -3  451.17   91.84
  -5   2  -418808.29 1220.87
   5   6 -1011460.65  701.66
  -5   6  1012871.92  734.34
  -3 -14   017225.33 1001.64
  -3 -14   021140.53 1394.84
   5  -6 -1012063.53  973.75
  -5  -6  1013891.33  876.24
  -3  14   019778.87 1108.92
  -5  -6  1012772.29  687.72
   5   6 -1013188.11  701.90
  -5   6  1012524.53 1089.37
   5  -6 -1014158.51  808.64
   3 -14   021581.66 1577.80
  -3  14   019160.32 1193.53
   3 -14   017064.15  940.24
  -3  -3 -12   38.54   39.87
  -3  -3 -12   68.87   45.58
  -3   3 -12   35.13  109.05
   3   3  12   52.53   32.00
   3  -3  12   40.46   42.82
   3  -3  12   54.84   24.62
  -3   3 -12   29.98   26.81
   3   3  12   61.54   40.24
  -2 -14   9   99.04   47.86
  -2  14   9   96.07   28.94
   5   5 -11   37.05   46.44
  -2 -14   9  159.00   32.53
   5  -5 -11   75.36   53.77
   2 -14  -9  164.25   92.75
  -5  -5  11   12.55   66.08
  -2 -14   9  113.42   42.40
   5  -5 -11   65.67   64.18
  -5   5  11   87.36   48.62
   5   5 -11   64.40   52.41
  -5   5  11   74.63  117.78
  -5  -5  11   54.41   69.92
  -2  14   9   83.58   57.14
   2 -14  -9  109.28   29.24
  -2 -14   9  113.03   49.55
   0 -10 -14 9293.12  467.13
   0 -10  1410279.03  909.94
   0  10  1410887.38  514.68
   0  10  1410771.15  568.74
   0 -10 -14 9745.41  581.77
   0 -10  1410368.09  609.95
  -3 -11  12 1995.76   97.47
  -3 -11  12 2254.44  296.79
  -3 -11  12 2199.10  144.42
   3 -11 -12 2142.89  189.95
   0 -16   5  255.05   55.21
   3 -11 -12 2022.04  224.51
  -3  11  12 1942.18  155.26
  -3 -11  12 2417.90  193.50
   0 -16  -5  159.18   95.36
   0 -16  -5  176.05   75.76
   0 -16   5  223.11   38.74
   0 -16   5  218.88   75.26
   0 -16   5  251.85   48.35
  -3  11  12 2056.21  165.78
  -5  -8   6 4354.11  266.31
  -5   8   6 4549.56  290.38
  -5  -8   6 4462.10  357.98
   5  -8  -6 4176.37  346.35
   5  -8  -6 4812.68  311.55
   5   8  -6 4594.26  226.88
  -3  -9  -9 7496.35  399.39
  -3   9  -9 7562.00  325.00
   3  -9   9 7305.63  353.13
  -3  -9  -9 7582.09  486.17
   5   8  -6 4181.52  319.70
  -3   9  -9 6697.99  488.40
  -5   8   6 4227.05  500.91
   3  -9   9 7346.23  440.32
  -2  15  -326927.55 1845.70
  -2 -15  -328521.29 1725.67
  -2 -15  -324368.61 1654.98
   2 -15   327584.85 1623.93
  -2  15  -326526.72 1512.93
   2 -15   328104.16 1820.00
   4   5   8 4064.78  193.49
  -4   5  -8 3862.12  183.41
   4   5   8 4175.85  301.46
   4  -5   8 4083.02  337.93
   4  -5   8 4388.08  406.57
  -4   5  -8 4052.99  337.31
  -4  -5  -8 4518.22  319.99
  -4  -5  -8 3876.23  215.84
   0 -13  11 3999.21  316.49
   0 -13  11 3945.20  338.35
   0 -13 -11 3717.89  236.57
   0 -13 -11 3588.32  291.91
   0  -4  17 4254.36  346.26
   0  -4 -17 4448.37  239.50
   0  -4  17 4942.10  304.05
   0  -4 -17 5122.96  199.02
   0   4  17 5383.47  345.19
   0   4  17 4651.90  238.25
   3  -6  11 2701.42  177.75
   2 -11  10 1286.57   70.19
   3   6  11 2811.77  166.72
  -2  11 -10 1273.49  197.72
   3   6  11 2469.19  157.73
  -2 -11 -10 1352.71  171.54
  -3   6 -11 2409.84  128.50
  -3  -6 -11 2842.73  304.90
   2 -11  10 1236.04  222.09
  -2  11 -10 1408.77   90.52
   3  -6  11 2114.15  183.72
  -3  -6 -11 2326.20  137.65
  -3   6 -11 2342.76  254.86
  -2 -11 -10 1243.52  121.00
   4   2   9  261.75   81.53
   4 -12  -3 1477.46  131.74
  -4 -12   3 1504.82   78.55
   4  12  -3 1412.84  194.70
  -4  -2  -9  176.54   42.54
  -4   2  -9  174.92  135.55
   4  12  -3 1829.75  106.05
   2   7  1311764.30  649.75
   4   2   9  117.19   58.70
  -2  -7 -1310202.17  574.27
   2  -7  13 9452.04  541.88
  -4   2  -9  214.29   39.82
  -4  12   3 1720.90  178.76
  -2   7 -13 9999.26  685.75
  -4 -12   3 1330.32  131.67
   4  -2   9  157.59   94.38
  -2  -7 -13 8813.14  485.75
   2   7  13 8689.96  421.42
   4 -12  -3 1398.04  186.31
   4  -2   9  203.46   47.52
  -4  -2  -9  178.88   67.55
  -4  12   3 1237.31  161.72
  -4 -12   4  219.23   36.57
  -4 -12   4  216.05   61.53
   1 -11  12   82.00   47.52
   1 -11  12   -5.76   68.17
  -1 -11 -12    9.68   35.49
   4 -12  -4  221.76   68.19
   4  12  -4  227.17   92.56
  -4  12   4  203.54  135.00
  -1 -11 -12   -6.93   22.93
   4 -12  -4  238.88   94.09
  -4  12   4  276.91   90.45
   4  12  -4  232.36   44.64
  -1 -15   810577.69  553.09
  -1  15   810867.28  644.33
  -1 -15   811563.58  554.25
  -1 -15   810706.96  670.45
  -1 -15   8 9949.70  467.40
   1 -15  -811169.40  805.68
  -4  -8  -6 1119.79  102.07
   4   8   6  943.18  145.37
  -1 -16   5 6036.50  319.36
  -2  -2  18 3141.56  416.39
   4  -8   6  876.04   91.84
  -4  -8  -6 1021.34  104.05
  -2  -2  18 4089.98  267.75
  -4   8  -6  926.74  270.48
  -1 -16   5 6601.18  305.38
  -4   8  -6  932.54  107.89
  -1 -16   5 7919.43  498.40
   4  -8   6 1017.56  201.97
  -2   2  18 3796.11  323.11
   2  -2 -18 1049.06  118.32
   1 -16  -5 6689.07  530.11
  -1 -16   5 7160.24  299.95
  -1  16   5 6522.35  416.83
  -3 -11  -7  971.91  106.05
  -3  11  -7  986.57   66.41
   3 -11   7  903.08  183.65
  -3 -11  -7  967.11  247.14
  -3  11  -7 1100.08  163.10
   3 -11   7  983.94   88.11
   1 -12  11  173.22   58.97
  -4   0  1612217.00 1099.00
  -1 -12 -11  142.55   50.43
  -4   0  1615867.82  784.10
  -1 -12 -11  137.47   73.99
   4   0 -1612352.75  659.53
   1 -12  11  163.03  142.39
   4   0 -1614397.57  989.35
   5   8  -2   31.56   37.53
  -5  -8   2   24.73   76.22
  -5   8   2   36.09  111.27
   5   8  -2   31.38   62.68
   5  -8  -2   43.23   60.83
   5  -8  -2   56.01   52.22
  -1   2  1816212.94 1029.82
  -1   2  1814223.63  765.96
  -1  -2  1814075.41  938.32
  -5   8   2   44.51   41.53
  -5  -8   2   26.02   55.35
  -1  -2  1814179.52  796.06
   1 -14 -1010396.52  733.46
  -1 -14  1010276.84  488.64
  -1 -14  10 9912.83  509.27
  -1  14  1010266.45  590.47
  -1 -14  10 9452.57  454.91
  -1 -14  1010952.00  645.84
  -4   9  -518799.69 1278.25
   4  -9   518507.56 1109.14
   4  -9   516036.64  958.30
  -2 -10 -1124275.95 1419.47
   4   9   520405.60  940.97
  -4  -9  -516776.95  969.15
  -2  10 -1125152.82 1747.09
  -4   9  -517867.92 1040.13
  -4  -9  -520304.57  982.02
   4   9   518048.67 1197.86
   2 -10  1124212.63 1472.37
  -2 -10 -1125703.82 1689.53
  -2  10 -1126586.50 1367.49
  -4  12   2 3630.21  289.41
  -4  12   2 5070.70  454.77
  -4  -1  16 1134.51  195.95
   4  12  -2 4039.64  341.59
   4 -12  -2 4387.28  278.10
  -4   1  16 1170.98  190.87
  -4 -12   2 3557.64  347.44
   4  -1 -16 1077.56  139.52
  -4  -1  16 1266.39   78.37
   4  -1 -16 1149.17  131.66
   4   1 -16 1157.60   92.31
   4   1 -16 1391.40  151.91
  -4   1  16 1366.95   92.41
   4 -12  -2 3517.62  306.43
   5   7  -916484.25  987.06
  -5  -7   915266.11  935.24
   5  -7  -914194.71  974.06
   3  -8 -15  361.90   97.15
  -5   7   914531.55  980.52
  -5  -7   915538.27  840.82
   5   7  -916627.40 1038.68
  -3  -8  15  301.06  114.59
   5  -7  -916107.11 1113.55
   3  -8 -15  352.79   58.69
  -3   8  15  309.64   55.61
  -5   7   915843.54  897.55
  -3   8  15  352.98   92.47
  -3  -8  15  419.16   81.55
  -1  -8  16   54.63   46.30
   1  -8 -16   41.19   27.47
  -1   8  16   35.82   27.15
  -2 -13  11 2501.66  281.38
  -1   8  16   38.01   39.00
  -2 -13  11 2222.36   98.36
  -2  13  11 2623.40  296.24
  -2  13  11 2084.51  166.20
  -2 -13  11 2179.43  131.75
  -2 -13  11 2203.22  119.82
   2 -13 -11 2782.20  138.79
  -1  -8  16   43.80  110.15
   1  -8 -16   28.63   33.58
   2 -13 -11 2389.20  271.68
   5   0 -13  -16.33   41.68
  -5   0  13   25.44   68.02
  -5   0  13   22.69   28.60
   5   0 -13  -10.81   62.83
  -4 -12   5 1725.69  212.17
   4  12  -5 1954.06   90.73
  -4 -12   5 1614.63  133.91
  -4  12   5 2191.43  208.93
   4  12  -5 1835.52  198.45
  -4  12   5 1771.23  179.52
   4 -12  -5 1768.32  145.30
   4 -12  -5 1614.36  209.53
   1  -6 -17  569.61   62.82
  -2  12  -9 9403.75  631.85
  -1  -6  17  720.73  104.11
   1  -6 -17  591.01   48.89
  -1   6  17  608.13   92.15
  -1   6  17  559.23   97.08
  -1  -6  17  611.28  142.02
   2 -12   9 8874.06  404.55
  -2 -12  -9 8244.05  451.68
  -2 -12  -9 9417.76  784.80
  -2  12  -9 9203.07  433.28
   2 -12   9 7915.69  440.59
   0  -7  16    7.93   64.87
   0  -7  16   71.28   47.92
   0   7  16  -20.34   56.47
   0  -7 -16    6.31   18.85
   0  -7 -16   21.56   48.73
   0   7  16   13.05   22.08
  -3  -4  17 3827.59  506.00
   3  -4 -17 4206.88  269.87
  -3   4  17 3550.52  297.86
   3  -4 -17 3626.50  279.93
   3   4 -17 3924.44  268.35
  -3   4  17 3626.18  210.54
   5   1 -13  892.57  177.83
   5   4 -1217752.65 1082.95
   5  -4 -1222968.45 1352.57
  -5   1  13 1048.17  303.93
  -5   4  1217057.09 1147.05
   5  -1 -13 1076.70  209.86
   5  -4 -1217606.75 1132.05
   5   4 -1220469.34 1166.83
   5  -1 -13  921.13  177.31
  -5  -4  1223140.12 1258.50
  -5  -4  1218248.46 1391.91
  -5  -1  13  978.48  185.31
  -5  -1  13  949.63   82.64
  -5   4  1218336.48 1157.91
  -5   1  13 1156.00  113.14
   5   1 -13 1153.01  203.81
  -5   8   7  179.71   97.30
  -5  -8   7  179.90   60.47
   5  -8  -7  205.35   94.20
   5   8  -7  191.74   43.97
   5  -8  -7  214.18   78.12
   5   8  -7  161.90   77.82
  -5  -8   7  150.81   94.74
  -5   8   7  235.37   72.85
  -5  -3  -412647.03  743.45
  -5  -3  -412744.87  709.46
   5   3   414486.24  772.67
   5  -3   412183.71  876.61
  -5   3  -411990.01  778.38
   5  -3   413724.22  879.98
   5   3   413763.26  926.81
  -5   3  -412519.97  803.96
   3 -14  -6 4723.00  402.75
  -3  14   6 4309.22  268.78
   3 -14  -6 5189.33  270.22
  -3 -14   6 5187.62  349.78
  -3 -14   6 4676.57  266.01
  -3  14   6 4889.17  454.47
  -3 -14   6 5391.82  221.19
  -3 -14   6 4760.11  273.15
   4  11   2   -0.90   40.19
   4 -11   2    0.71   26.50
   4  -7   721337.41 1285.69
   4 -11   2    0.61   48.28
   1   4  16 8177.16  483.71
   4   7   726404.99 1356.97
   1   4  16 7390.27  364.87
  -4 -11  -2   38.00   41.92
  -4  -7  -724705.26 1351.29
  -3 -13   9 2940.13  155.61
   3 -13  -9 3670.24  198.51
   4  -7   722784.82 1390.37
  -4  11  -2   20.79   60.09
  -3 -13   9 3279.78  200.26
   1  -4  16 7954.98  572.24
  -3 -13   9 3478.05  211.62
  -4  11  -2   -1.18  102.12
  -4   7  -723136.27 1587.86
   4   7   723417.79 1528.50
  -3 -13   9 3241.00  200.70
  -4   7  -728058.47 1645.23
  -4  -7  -721864.58 1265.70
  -3  13   9 2916.83  208.14
   3 -13  -9 3058.67  463.45
  -1  -4 -16 9141.41  442.93
   1  -4  16 6709.44  513.83
  -3  13   9 2895.93  261.68
  -1  -4 -16 7523.15  362.81
   1 -10  13 2210.96  253.62
  -2  -6  17  264.82   81.44
  -4  -5  15 3995.48  352.02
   0 -15  -8 2537.69  256.53
  -4  -5  15 3621.21  195.93
   4   5 -15 4501.23  292.67
   0 -15   8 2598.91  159.91
   4   5 -15 3605.11  188.10
  -4   5  15 3326.24  424.63
   4  -5 -15 3571.51  258.43
  -2  -6  17  275.98  207.83
   2  -6 -17  221.89   50.34
   0 -15   8 2514.42  143.24
   1 -10  13 2374.45  200.03
   2  -6 -17  237.45   59.10
   4  -5 -15 3855.52  261.15
   0 -15  -8 2730.47  299.63
  -1 -10 -13 2289.98  196.29
  -2   6  17  212.25   90.02
  -1 -10 -13 2466.57  156.32
   0 -15   8 2977.36  201.94
   0 -15   8 2381.17  136.39
  -2   6  17  329.53   45.13
   2   5  14 3726.85  179.85
   5   6   2 1556.86   95.96
  -2  -5 -14 3629.83  205.43
   5  -6   2 1337.73  143.09
   5  -6   2 1278.30  241.37
  -5   6  -2 1541.52  206.38
   2   5  14 3977.03  235.61
  -5   6  -2 1357.29  111.80
   5   6   2 1406.60  175.99
  -5  -6  -2 1427.33  161.51
  -2  -5 -14 3935.96  226.21
[truncated: 724,094 more chars]
