# Supplementary material for: Crystal structures of two hydrogen-bonded compounds of chloranilic acid–ethyl­eneurea (1/1) and chloranilic acid–hydantoin (1/2)
Source: Acta Crystallogr E Crystallogr Commun. 2018 Nov 9;74(Pt 12):1727–30. doi: 10.1107/S205698901801561X (PMC6281111; doi:10.1107/S205698901801561X)
Supplement: Supplementary file 2 [file e-74-01727-Isup2.hkl]

data_I                                                                          
_shelx_title ' 12040415'                                                        
_shelx_refln_list_code          4                                               
_shelx_F_calc_maximum      161.43                                               
_exptl_crystal_F_000       600.00                                               
_reflns_d_resolution_high  0.7103                                               
                                                                                
loop_                                                                           
 _space_group_symop_operation_xyz                                               
 'x, y, z'                                                                      
 '-x, y+1/2, -z+1/2'                                                            
 '-x, -y, -z'                                                                   
 'x, -y-1/2, z-1/2'                                                             
                                                                                
_cell_length_a     5.0180                                                       
_cell_length_b    14.6142                                                       
_cell_length_c    15.8882                                                       
_cell_angle_alpha  90.000                                                       
_cell_angle_beta  105.563                                                       
_cell_angle_gamma  90.000                                                       
                                                                                
_shelx_F_squared_multiplier     1.000                                           
                                                                                
loop_                                                                           
 _refln_index_h                                                                 
 _refln_index_k                                                                 
 _refln_index_l                                                                 
 _refln_F_squared_calc                                                          
 _refln_F_squared_meas                                                          
 _refln_F_squared_sigma                                                         
 _refln_observed_status                                                         
   1   0   0         91.39         74.99         2.93 o                         
   2   0   0       3437.95       3726.20       139.66 o                         
   3   0   0         15.03         18.84         1.12 o                         
   4   0   0         21.42         20.83         1.63 o                         
   5   0   0        559.01        560.83        16.04 o                         
   6   0   0         52.29         49.10         3.70 o                         
   1   1   0       1554.68       1607.95        33.53 o                         
   2   1   0       1365.44       1390.69        27.89 o                         
   3   1   0        302.90        308.64         5.27 o                         
   4   1   0          0.04          0.37         0.41 o                         
   5   1   0         49.41         46.95         1.85 o                         
   6   1   0         14.11         13.24         1.43 o                         
   1   2   0       6517.33       7226.56       232.73 o                         
   2   2   0          7.37          6.37         0.48 o                         
   3   2   0        209.91        204.26         3.50 o                         
   4   2   0          0.35          0.82         0.46 o                         
   5   2   0        100.21        106.53         2.91 o                         
   6   2   0        476.47        481.38        10.45 o                         
   1   3   0      26059.73      27366.97      1432.19 o                         
   2   3   0          1.52          1.55         0.40 o                         
   3   3   0         87.91         81.86         1.90 o                         
   4   3   0          3.46          5.20         0.70 o                         
   5   3   0         76.37         66.56         2.17 o                         
   6   3   0         37.56         38.34         1.99 o                         
   0   4   0       2318.43       2508.95       123.65 o                         
   1   4   0      14044.94      16890.48       740.93 o                         
   2   4   0         26.59         44.17         1.05 o                         
   3   4   0          0.03          0.41         0.36 o                         
   4   4   0          7.51          8.00         0.82 o                         
   5   4   0        113.42        110.41         3.36 o                         
   6   4   0        185.20        187.03         6.86 o                         
   1   5   0       1998.62       2180.66        54.27 o                         
   2   5   0       1459.50       1739.32        40.15 o                         
   3   5   0         74.31         62.86         1.52 o                         
   4   5   0          0.08          0.48         0.44 o                         
   5   5   0         39.12         33.40         1.65 o                         
   6   5   0         45.07         45.73         1.92 o                         
   0   6   0        191.85        208.67         4.70 o                         
   1   6   0        638.35        634.46        19.82 o                         
   2   6   0       3979.21       4424.54       124.79 o                         
   3   6   0         41.97         33.03         1.07 o                         
   4   6   0         48.52         44.70         1.43 o                         
   5   6   0         57.13         55.43         2.07 o                         
   6   6   0         28.63         27.17         1.45 o                         
   1   7   0        424.42        506.72        14.19 o                         
   2   7   0       1641.82       1918.64        44.05 o                         
   3   7   0         14.46         10.06         0.61 o                         
   4   7   0         34.84         31.06         1.52 o                         
   5   7   0         39.51         42.08         1.81 o                         
   6   7   0         10.34         11.93         1.23 o                         
   0   8   0        159.19        179.15         6.07 o                         
   1   8   0       2041.80       2325.88        52.62 o                         
   2   8   0       2112.34       2139.42        48.85 o                         
   3   8   0         76.01         64.74         1.49 o                         
   4   8   0        279.31        249.11         5.41 o                         
   5   8   0         89.68         89.84         2.94 o                         
   6   8   0        136.89        133.70         3.97 o                         
   1   9   0          2.90          1.69         0.34 o                         
   2   9   0        347.70        372.53        15.54 o                         
   3   9   0        459.11        464.32         8.65 o                         
   4   9   0        465.24        430.32         9.27 o                         
   5   9   0         26.29         28.68         1.34 o                         
   6   9   0          5.13          4.25         1.15 o                         
   0  10   0         35.41         48.98         1.32 o                         
   1  10   0         35.16         27.38         1.39 o                         
   2  10   0        580.85        649.05        22.13 o                         
   3  10   0        530.48        544.43        10.29 o                         
   4  10   0        148.35        155.79         4.24 o                         
   5  10   0        149.54        147.51         5.90 o                         
   1  11   0        574.68        592.71        18.49 o                         
   2  11   0       1158.79       1075.40        25.87 o                         
   3  11   0        902.17        994.11        33.00 o                         
   4  11   0        135.97        145.89         3.19 o                         
   5  11   0         16.69         18.74         1.74 o                         
   0  12   0       1091.46       1015.07        80.53 o                         
   1  12   0        313.56        310.91         9.50 o                         
   2  12   0          1.47          4.52         0.90 o                         
   3  12   0         11.92         11.49         1.34 o                         
   4  12   0         95.25         87.13         3.59 o                         
   5  12   0          1.75          1.95         1.07 o                         
   1  13   0        376.56        361.14         7.61 o                         
   2  13   0         56.76         43.79         1.81 o                         
   3  13   0        107.47         99.93         3.31 o                         
   4  13   0        139.99        126.07         4.39 o                         
   5  13   0          1.05          0.29         0.76 o                         
   0  14   0       2338.18       2593.64        92.22 o                         
   1  14   0          5.99          5.80         0.74 o                         
   2  14   0        415.67        388.02         9.12 o                         
   3  14   0        685.23        677.75        25.50 o                         
   4  14   0         14.64         11.92         1.35 o                         
   1  15   0          1.09          1.45         0.60 o                         
   2  15   0          3.38          3.20         0.90 o                         
   3  15   0         42.08         37.22         2.31 o                         
   4  15   0         11.51         11.32         1.56 o                         
   0  16   0        915.12        968.94        48.13 o                         
   1  16   0          1.81          2.94         0.62 o                         
   2  16   0         16.43         13.88         1.27 o                         
   3  16   0         23.93         22.03         1.47 o                         
   4  16   0         97.88        113.94         4.23 o                         
   1  17   0         82.27         84.37         2.51 o                         
   2  17   0         22.18         21.25         1.34 o                         
   3  17   0         12.52         12.04         1.42 o                         
   0  18   0          0.88          0.56         1.18 o                         
   1  18   0         62.93         61.35         7.18 o                         
   2  18   0         57.41         54.72         2.57 o                         
   3  18   0          4.43          4.33         1.04 o                         
   1  19   0        224.73        215.84        19.45 o                         
   2  19   0          0.18          0.36         0.71 o                         
   0  20   0         16.83         15.51         3.22 o                         
   1  20   0        136.20        130.58         8.04 o                         
  -6   1   1        138.57        146.34         4.66 o                         
  -5   1   1         77.25         70.04         2.32 o                         
  -4   1   1          5.04          5.11         0.79 o                         
  -3   1   1       3961.04       4328.38       123.07 o                         
  -2   1   1       7557.47       7682.98       256.71 o                         
  -1   1   1       1722.74       1921.40        39.92 o                         
   1   1   1       2561.45       2811.00        65.99 o                         
   2   1   1       2128.68       2305.48        52.77 o                         
   3   1   1        379.45        332.07         5.58 o                         
   4   1   1        113.08         96.11         2.74 o                         
   5   1   1         28.91         33.55         1.56 o                         
   6   1   1        343.04        352.24        15.00 o                         
  -6   2   1          0.88          1.07         0.68 o                         
  -5   2   1         14.72         16.46         1.17 o                         
  -4   2   1        233.49        232.72         4.64 o                         
  -3   2   1        967.94        963.86        18.62 o                         
  -2   2   1       5393.99       5681.54       171.41 o                         
  -1   2   1       2576.20       2735.68        63.43 o                         
   0   2   1          2.20          4.53         0.21 o                         
   1   2   1       3542.45       3765.44        96.70 o                         
   2   2   1          2.52          0.99         0.33 o                         
   3   2   1        618.12        579.06        11.08 o                         
   4   2   1        264.13        264.50         5.20 o                         
   5   2   1          2.19          4.26         0.88 o                         
   6   2   1        101.15        104.35         3.23 o                         
  -6   3   1         53.93         55.56         2.39 o                         
  -5   3   1         13.13          9.63         1.01 o                         
  -4   3   1       1407.42       1362.67        30.16 o                         
  -3   3   1       3347.48       3795.48       103.97 o                         
  -2   3   1       1015.84        916.36        18.34 o                         
  -1   3   1        138.74        134.98         2.60 o                         
   0   3   1         12.50         14.21         0.60 o                         
   1   3   1       2284.15       2614.29        60.36 o                         
   2   3   1         73.60         65.37         1.25 o                         
   3   3   1        124.28        109.56         2.29 o                         
   4   3   1         10.24         11.81         0.92 o                         
   5   3   1        256.75        256.88         5.43 o                         
   6   3   1        357.45        356.70         8.03 o                         
  -6   4   1         55.34         64.11         2.63 o                         
  -5   4   1        310.99        319.96         7.00 o                         
  -4   4   1          6.33          4.43         0.72 o                         
  -3   4   1       1773.57       1785.40        46.04 o                         
  -2   4   1         22.65         17.93         0.70 o                         
  -1   4   1      19856.08      22470.74      1094.71 o                         
   0   4   1       6626.49       6922.46       232.29 o                         
   1   4   1        341.39        441.15         8.81 o                         
   2   4   1        420.02        346.93         7.00 o                         
   3   4   1        150.30        144.44         2.92 o                         
   4   4   1       1502.30       1395.92        31.60 o                         
   5   4   1        394.62        392.80         8.31 o                         
   6   4   1         27.72         29.57         1.71 o                         
  -6   5   1         31.75         33.08         1.73 o                         
  -5   5   1        421.63        408.40        11.79 o                         
  -4   5   1        977.27        906.22        18.59 o                         
  -3   5   1          4.74          4.19         0.58 o                         
  -2   5   1       1226.72       1291.03        25.49 o                         
  -1   5   1       1975.32       1976.36        64.86 o                         
   0   5   1        527.52        487.78        11.08 o                         
   1   5   1         27.97         38.19         1.32 o                         
   2   5   1          4.96          4.54         0.52 o                         
   3   5   1       1151.90       1112.76        22.62 o                         
   4   5   1         53.95         51.63         1.59 o                         
   5   5   1        100.47        104.29         3.34 o                         
   6   5   1        248.42        251.96        10.34 o                         
  -6   6   1         13.89         15.28         1.23 o                         
  -5   6   1         36.54         40.76         1.61 o                         
  -4   6   1          0.75          1.88         0.55 o                         
  -3   6   1         19.40         19.55         0.76 o                         
  -2   6   1       1102.98       1211.53        23.55 o                         
  -1   6   1          7.15         12.30         0.51 o                         
   0   6   1        704.94        797.89        16.80 o                         
   1   6   1        291.32        347.37        12.35 o                         
   2   6   1        182.24        190.75         3.65 o                         
   3   6   1         62.27         58.83         1.40 o                         
   4   6   1         14.87         14.42         0.84 o                         
   5   6   1         13.30         13.25         0.95 o                         
   6   6   1          5.48          4.81         0.97 o                         
  -6   7   1         52.22         53.16         2.58 o                         
  -5   7   1        120.01        111.56         3.47 o                         
  -4   7   1       2053.75       2125.93        69.25 o                         
  -3   7   1         41.80         29.24         0.97 o                         
  -2   7   1       1911.25       2166.56        49.99 o                         
  -1   7   1       5030.19       5543.18       165.37 o                         
   0   7   1       5452.84       6132.64       202.74 o                         
   1   7   1         27.64         44.94         1.42 o                         
   2   7   1       1142.06       1257.28        27.15 o                         
   3   7   1          8.30          6.27         0.47 o                         
   4   7   1        845.68        859.05        26.47 o                         
   5   7   1        605.13        614.31        18.02 o                         
   6   7   1         10.59         12.93         1.38 o                         
  -6   8   1         79.63         78.32         2.30 o                         
  -5   8   1         15.04         12.68         0.97 o                         
  -4   8   1          2.90          1.79         0.50 o                         
  -3   8   1         44.60         51.35         1.49 o                         
  -2   8   1        745.31        841.64        15.59 o                         
  -1   8   1        522.43        590.34        11.76 o                         
   0   8   1        272.14        260.66         7.75 o                         
   1   8   1        235.17        243.92         4.69 o                         
   2   8   1        120.72        130.09         2.84 o                         
   3   8   1        309.80        307.50         6.48 o                         
   4   8   1        301.98        314.44         8.13 o                         
   5   8   1          9.10          9.57         0.81 o                         
   6   8   1          4.24          5.66         1.05 o                         
  -6   9   1         55.88         60.40         3.06 o                         
  -5   9   1         47.98         48.26         2.03 o                         
  -4   9   1        747.85        724.02        20.61 o                         
  -3   9   1        127.19        108.52         2.96 o                         
  -2   9   1          0.19          1.73         0.26 o                         
  -1   9   1       2545.19       2826.50        83.27 o                         
   0   9   1        429.55        379.45         8.81 o                         
   1   9   1        189.31        222.67         4.38 o                         
   2   9   1        140.43        144.76         3.19 o                         
   3   9   1        186.94        193.67         3.75 o                         
   4   9   1        102.63        101.11         3.25 o                         
   5   9   1        156.22        164.13         4.35 o                         
   6   9   1         73.13         75.96         5.35 o                         
  -6  10   1         79.58         76.06         4.15 o                         
  -5  10   1         44.28         44.44         1.72 o                         
  -4  10   1         62.36         69.73         1.82 o                         
  -3  10   1       1990.77       2035.36        48.68 o                         
  -2  10   1        238.95        222.30         4.18 o                         
  -1  10   1         53.37         50.11         1.54 o                         
   0  10   1        168.47        146.95         2.63 o                         
   1  10   1        446.03        453.60        11.18 o                         
   2  10   1        509.23        509.25        11.25 o                         
   3  10   1          7.63          8.81         1.02 o                         
   4  10   1        379.06        388.91        13.21 o                         
   5  10   1         86.01         88.68         3.68 o                         
  -5  11   1          0.15          0.45         0.72 o                         
  -4  11   1        328.77        319.00         6.20 o                         
  -3  11   1        342.59        308.58        10.23 o                         
  -2  11   1        194.10        185.56         3.44 o                         
  -1  11   1        159.01        159.72         3.09 o                         
   0  11   1        900.60        873.51        21.78 o                         
   1  11   1         66.68         62.57         1.91 o                         
   2  11   1          8.22         11.30         1.29 o                         
   3  11   1        352.37        369.97        12.02 o                         
   4  11   1        246.65        236.59         6.74 o                         
   5  11   1         24.82         21.57         1.78 o                         
  -5  12   1         72.69         77.18         3.14 o                         
  -4  12   1         14.98         16.39         1.66 o                         
  -3  12   1        675.37        631.26        19.90 o                         
  -2  12   1        274.70        254.04         5.66 o                         
  -1  12   1        667.00        676.37        16.98 o                         
   0  12   1        968.29        151.29       269.16 o                         
   1  12   1         68.38         68.22         1.81 o                         
   2  12   1         10.15          9.81         0.97 o                         
   3  12   1          0.05          0.47         0.67 o                         
   4  12   1         43.79         47.90         2.44 o                         
   5  12   1         64.71         70.17         3.26 o                         
  -5  13   1          5.62          5.52         1.62 o                         
  -4  13   1         51.04         50.89         3.81 o                         
  -3  13   1        377.20        327.43         7.87 o                         
  -2  13   1        440.41        421.71         9.08 o                         
  -1  13   1          1.94          1.93         0.25 o                         
   0  13   1       2037.30       2236.75        53.16 o                         
   1  13   1        198.97        187.21         4.30 o                         
   2  13   1        195.20        173.54         4.34 o                         
   3  13   1        275.96        266.34         8.04 o                         
   4  13   1        156.46        149.60         4.95 o                         
   5  13   1         17.07         19.63         1.96 o                         
  -5  14   1         90.85         96.35         7.32 o                         
  -4  14   1         31.54         25.17         1.74 o                         
  -3  14   1         19.35         19.49         1.57 o                         
  -2  14   1        113.53        105.56         3.03 o                         
  -1  14   1         53.88         54.11         1.23 o                         
   0  14   1          1.18          1.20         0.33 o                         
   1  14   1         13.22         12.62         0.87 o                         
   2  14   1         32.45         36.99         2.15 o                         
   3  14   1        138.61        137.65         5.46 o                         
   4  14   1         20.38         19.20         2.10 o                         
  -4  15   1         73.96         68.96         2.94 o                         
  -3  15   1        286.03        278.83         8.80 o                         
  -2  15   1       1258.17       1181.31        32.97 o                         
  -1  15   1         14.76         17.37         0.68 o                         
   0  15   1         27.12         29.02         1.04 o                         
   1  15   1        646.47        626.55        14.50 o                         
   2  15   1         12.34         11.80         1.18 o                         
   3  15   1        284.43        276.04         7.69 o                         
   4  15   1         20.26         21.38         1.78 o                         
  -4  16   1         18.02         17.18         2.11 o                         
  -3  16   1         60.85         61.16         2.37 o                         
  -2  16   1         45.26         42.26         1.84 o                         
  -1  16   1         41.20         44.67         1.54 o                         
   0  16   1          6.46          6.15         0.61 o                         
   1  16   1        147.41        148.32         5.42 o                         
   2  16   1          3.77          2.51         0.67 o                         
   3  16   1         78.03         69.45         2.66 o                         
   4  16   1          7.72          7.00         1.39 o                         
  -3  17   1        113.45        108.02         3.86 o                         
  -2  17   1        135.44        129.49         6.26 o                         
  -1  17   1        393.06        405.25        12.61 o                         
   0  17   1          9.08         11.11         1.79 o                         
   1  17   1         11.14         11.72         1.02 o                         
   2  17   1         10.79         12.35         1.00 o                         
   3  17   1          9.42         13.09         1.44 o                         
  -3  18   1        241.26        219.95         6.09 o                         
  -2  18   1          1.82          1.70         0.62 o                         
  -1  18   1        196.48        213.88        19.59 o                         
   0  18   1         57.26         59.83         3.11 o                         
   1  18   1          8.20          7.42         1.42 o                         
   2  18   1        535.20        512.62        23.19 o                         
   3  18   1         12.61         13.88         1.39 o                         
  -2  19   1         50.25         41.72         2.72 o                         
  -1  19   1        236.98        247.36        23.31 o                         
   0  19   1         24.25         26.42         2.47 o                         
   1  19   1         78.59         85.51         7.71 o                         
   2  19   1          0.69          1.93         0.72 o                         
  -1  20   1         36.26         35.80         2.57 o                         
   0  20   1         29.64         30.57         3.06 o                         
   1  20   1          2.58          3.35         1.67 o                         
  -6   0   2        152.13        144.79         6.88 o                         
  -5   0   2        962.07        935.11        28.63 o                         
  -4   0   2        841.45        771.39        21.34 o                         
  -3   0   2          0.05          1.45         0.70 o                         
  -2   0   2          1.14          0.99         0.43 o                         
  -1   0   2       1152.99       1160.38        29.71 o                         
   1   0   2       1285.52       1465.54        75.78 o                         
   2   0   2       1009.87       1183.30        32.43 o                         
   3   0   2         96.71         88.15         2.62 o                         
   4   0   2       3746.03       3890.12       158.41 o                         
   5   0   2          0.16          0.84         0.74 o                         
   6   0   2         27.09         24.97         1.99 o                         
  -6   1   2        138.08        134.51         4.51 o                         
  -5   1   2          2.20          0.77         0.59 o                         
  -4   1   2        923.45        894.96        18.66 o                         
  -3   1   2       1324.94       1389.66        29.06 o                         
  -2   1   2        225.73        259.26         4.40 o                         
  -1   1   2          2.45          4.09         0.38 o                         
   0   1   2       1935.21       2127.39        52.96 o                         
   1   1   2         38.67         55.04         2.53 o                         
   2   1   2        126.25        132.38         2.77 o                         
   3   1   2         30.62         34.46         1.14 o                         
   4   1   2         33.88         32.92         1.50 o                         
   5   1   2         69.74         63.44         1.99 o                         
   6   1   2          0.61         -0.05         0.50 o                         
  -6   2   2         34.93         37.12         1.85 o                         
  -5   2   2        662.00        659.82        14.19 o                         
  -4   2   2        540.90        510.25         9.72 o                         
  -3   2   2         12.59         15.97         0.92 o                         
  -2   2   2        627.97        564.11         9.28 o                         
  -1   2   2        401.52        441.21        10.57 o                         
   0   2   2       4358.83       4724.57       137.37 o                         
   1   2   2          2.84          1.65         0.29 o                         
   2   2   2        253.35        307.22         6.69 o                         
   3   2   2       2671.76       2892.37        73.59 o                         
   4   2   2        423.61        394.75         7.38 o                         
   5   2   2         57.25         58.98         1.93 o                         
   6   2   2         25.20         27.88         1.82 o                         
  -6   3   2         28.59         29.35         1.66 o                         
  -5   3   2        609.51        574.62        12.35 o                         
  -4   3   2        856.58        848.55        17.61 o                         
  -3   3   2         96.31        102.77         2.04 o                         
  -2   3   2        358.54        333.19         5.95 o                         
  -1   3   2       2064.95       2287.48        50.64 o                         
   0   3   2       1396.82       1561.21        33.97 o                         
   1   3   2       1899.15       2132.52        46.22 o                         
   2   3   2       1281.32       1417.04        28.79 o                         
   3   3   2       1890.65       1950.80        44.66 o                         
   4   3   2         50.67         42.79         1.46 o                         
   5   3   2        124.73        121.65         2.86 o                         
   6   3   2         47.66         51.18         2.17 o                         
  -6   4   2          4.31          4.19         0.87 o                         
  -5   4   2         87.88         81.73         2.37 o                         
  -4   4   2       1515.21       1548.84        35.12 o                         
  -3   4   2       2308.97       2344.27        56.04 o                         
  -2   4   2         78.44         75.23         1.47 o                         
  -1   4   2       1087.82       1151.99        21.94 o                         
   0   4   2       3853.00       4198.72       132.41 o                         
   1   4   2       1930.05       2206.41        48.27 o                         
   2   4   2        377.30        394.71        10.02 o                         
   3   4   2        789.38        733.13        16.61 o                         
   4   4   2        196.50        181.32         3.51 o                         
   5   4   2         20.98         23.97         1.34 o                         
   6   4   2         35.39         39.68         2.05 o                         
  -6   5   2         49.96         48.89         2.24 o                         
  -5   5   2          7.37          4.54         0.76 o                         
  -4   5   2        959.39        918.58        18.68 o                         
  -3   5   2        506.62        516.60         9.08 o                         
  -2   5   2       5583.47       6493.04       207.08 o                         
  -1   5   2       1184.05       1302.45        32.02 o                         
   0   5   2        218.89        216.00         6.13 o                         
   1   5   2         35.45         29.13         0.76 o                         
   2   5   2       1240.08       1492.06        46.35 o                         
   3   5   2        904.39        856.87        16.58 o                         
   4   5   2        145.66        140.19         3.03 o                         
   5   5   2        214.03        209.88         5.01 o                         
   6   5   2         67.62         74.60         2.47 o                         
  -6   6   2        170.93        174.44         7.03 o                         
  -5   6   2        105.09        110.41         3.03 o                         
  -4   6   2         57.09         56.55         1.77 o                         
  -3   6   2        899.24        897.07        17.40 o                         
  -2   6   2        398.26        486.89         9.19 o                         
  -1   6   2        400.85        459.14         7.12 o                         
   0   6   2        504.77        495.79        12.82 o                         
   1   6   2       1956.08       2268.18        59.52 o                         
   2   6   2       6329.84       7295.67       244.02 o                         
   3   6   2       1246.42       1245.63        26.11 o                         
   4   6   2         95.60         94.50         2.28 o                         
   5   6   2         50.75         51.09         1.78 o                         
   6   6   2         83.40         92.32         4.90 o                         
  -6   7   2          5.08          5.54         0.98 o                         
  -5   7   2          0.78          1.62         0.61 o                         
  -4   7   2        251.69        223.23         4.61 o                         
  -3   7   2         28.45         35.43         1.19 o                         
  -2   7   2         46.21         39.67         1.33 o                         
  -1   7   2        857.36        866.32        17.67 o                         
   0   7   2          9.83          7.76         0.44 o                         
   1   7   2        114.96        111.19         3.50 o                         
   2   7   2         42.09         38.41         1.05 o                         
   3   7   2          6.70          8.00         0.63 o                         
   4   7   2          2.94          4.00         0.67 o                         
   5   7   2          1.12          1.08         0.53 o                         
   6   7   2          0.03          0.31         0.54 o                         
  -6   8   2         92.98        100.16         3.19 o                         
  -5   8   2          0.62          1.34         0.68 o                         
  -4   8   2         12.09         17.52         0.91 o                         
  -3   8   2       2227.57       2318.73        57.74 o                         
  -2   8   2       2292.40       2400.05        56.68 o                         
  -1   8   2       2445.74       2631.59        62.62 o                         
   0   8   2         80.73         68.07         2.49 o                         
   1   8   2        278.50        259.19         4.99 o                         
   2   8   2       1178.68       1152.02        41.36 o                         
   3   8   2       1916.00       2084.88        49.30 o                         
   4   8   2        146.37        150.54         5.92 o                         
   5   8   2        232.10        236.74         9.15 o                         
   6   8   2         26.85         27.90         2.05 o                         
  -6   9   2         42.98         50.25         2.53 o                         
  -5   9   2         24.97         25.51         1.24 o                         
  -4   9   2        196.41        180.46         3.76 o                         
  -3   9   2          3.59          4.60         0.54 o                         
  -2   9   2        121.36        126.41         2.89 o                         
  -1   9   2        501.66        527.56        12.86 o                         
   0   9   2          2.83          4.52         0.41 o                         
   1   9   2       1370.03       1384.30        37.71 o                         
   2   9   2         32.38         28.35         1.18 o                         
   3   9   2        184.84        190.99         5.47 o                         
   4   9   2         91.40         92.38         2.21 o                         
   5   9   2         26.65         27.46         1.40 o                         
  -6  10   2         70.44         72.33         4.10 o                         
  -5  10   2          9.03         12.98         1.23 o                         
  -4  10   2        797.14        844.96        20.86 o                         
  -3  10   2        417.81        418.92         7.67 o                         
  -2  10   2         15.40         14.27         0.71 o                         
  -1  10   2        173.52        162.04         4.17 o                         
   0  10   2          0.23          0.48         0.49 o                         
   1  10   2       1518.57       1508.47        37.64 o                         
   2  10   2        408.56        374.25         8.07 o                         
   3  10   2        145.87        144.01         2.71 o                         
   4  10   2        103.05        103.90         3.20 o                         
   5  10   2         49.90         49.88         2.80 o                         
  -5  11   2        202.16        196.03         6.74 o                         
  -4  11   2        421.25        421.00        10.43 o                         
  -3  11   2        358.46        356.77         9.32 o                         
  -2  11   2        914.55        939.25        18.00 o                         
  -1  11   2         34.31         34.24         1.36 o                         
   0  11   2         19.92         26.34         1.04 o                         
   1  11   2        295.10        278.09         5.92 o                         
   2  11   2        386.83        360.35         8.01 o                         
   3  11   2        346.74        337.66        10.47 o                         
   4  11   2          0.98          0.34         0.61 o                         
   5  11   2         30.80         30.53         2.05 o                         
  -5  12   2        208.49        214.79         6.35 o                         
  -4  12   2        137.34        143.74         7.46 o                         
  -3  12   2        468.87        460.29        12.52 o                         
  -2  12   2        185.46        194.49         4.62 o                         
  -1  12   2         10.57         11.01         0.60 o                         
   0  12   2        470.51        488.64        12.87 o                         
   1  12   2          0.37          0.89         0.49 o                         
   2  12   2        755.04        732.68        17.86 o                         
   3  12   2         77.95         70.91         2.54 o                         
   4  12   2        345.11        360.89         9.18 o                         
   5  12   2          9.89         10.74         1.49 o                         
  -5  13   2         40.51         43.26         3.06 o                         
  -4  13   2         26.26         25.79         2.09 o                         
  -3  13   2         30.73         33.11         0.85 o                         
  -2  13   2         87.10         80.83         1.88 o                         
  -1  13   2         14.34         13.84         0.59 o                         
   0  13   2        296.62        309.21         6.95 o                         
   1  13   2         99.97         93.54         2.48 o                         
   2  13   2          1.33          1.82         0.65 o                         
   3  13   2          0.06          0.26         0.51 o                         
   4  13   2          2.15          3.64         1.21 o                         
   5  13   2          0.87          0.82         0.80 o                         
  -5  14   2        583.85        576.76        19.56 o                         
  -4  14   2        399.35        368.17         9.84 o                         
  -3  14   2         62.67         60.25         2.27 o                         
  -2  14   2          4.52          7.57         0.51 o                         
  -1  14   2          6.00          6.83         0.45 o                         
   0  14   2         37.56         37.98         0.89 o                         
   1  14   2        334.85        314.41         8.87 o                         
   2  14   2         58.88         48.40         1.83 o                         
   3  14   2        148.68        150.78         4.84 o                         
   4  14   2        384.61        372.12         9.56 o                         
  -4  15   2          0.02          0.44         0.66 o                         
  -3  15   2         71.62         65.00         2.92 o                         
  -2  15   2         23.72         25.23         1.61 o                         
  -1  15   2        834.37        849.35        19.42 o                         
   0  15   2          0.86          0.73         0.47 o                         
   1  15   2          0.19         -0.17         0.48 o                         
   2  15   2         67.01         64.64         2.46 o                         
   3  15   2          0.03          0.98         0.64 o                         
   4  15   2         23.50         23.80         1.75 o                         
  -4  16   2        438.53        455.55        20.37 o                         
  -3  16   2        132.84        121.35         3.94 o                         
  -2  16   2         47.60         42.65         1.58 o                         
  -1  16   2         22.30         23.41         1.88 o                         
   0  16   2        171.79        181.53         5.60 o                         
   1  16   2        218.13        222.39         6.30 o                         
   2  16   2         10.28          9.22         1.06 o                         
   3  16   2         87.69         86.76         3.03 o                         
   4  16   2        104.31        114.75         4.75 o                         
  -3  17   2         15.32         14.68         1.39 o                         
  -2  17   2         42.18         45.83         2.68 o                         
  -1  17   2         52.56         55.49         3.09 o                         
   0  17   2         98.10        103.11         4.33 o                         
   1  17   2          5.40          6.67         0.81 o                         
   2  17   2          0.32          1.16         0.60 o                         
   3  17   2         77.28         82.56         3.15 o                         
  -3  18   2         46.76         51.42         3.27 o                         
  -2  18   2         18.12         14.74         1.78 o                         
  -1  18   2          4.77          5.43         1.67 o                         
   0  18   2         46.11         45.17         2.81 o                         
   1  18   2          0.82          0.64         0.49 o                         
   2  18   2         32.53         31.87         1.85 o                         
   3  18   2        318.34        329.23        14.89 o                         
  -2  19   2          7.98          6.34         1.74 o                         
  -1  19   2         15.84         16.00         2.84 o                         
   0  19   2        160.43        156.14         6.08 o                         
   1  19   2         16.30         16.54         2.54 o                         
   2  19   2         15.21         15.85         1.31 o                         
  -1  20   2          1.29          1.41         1.01 o                         
   0  20   2          1.07          1.89         1.62 o                         
   1  20   2          0.03          0.12         0.95 o                         
  -6   1   3        261.46        271.58         9.01 o                         
  -5   1   3         14.37         14.98         1.15 o                         
  -4   1   3        817.12        769.48        15.28 o                         
  -3   1   3         30.96         39.36         1.20 o                         
  -2   1   3       2293.99       2345.40        53.36 o                         
  -1   1   3       3997.64       4403.52       119.45 o                         
   0   1   3        259.44        269.89         4.66 o                         
   1   1   3        251.40        229.28         7.03 o                         
   2   1   3      10047.71      11086.62       423.52 o                         
   3   1   3         16.72         18.82         0.96 o                         
   4   1   3        159.84        131.47         2.89 o                         
   5   1   3        108.80        109.93         2.98 o                         
   6   1   3        208.72        218.46         7.63 o                         
  -6   2   3         32.13         30.66         1.69 o                         
  -5   2   3        244.78        231.09         5.32 o                         
  -4   2   3          1.57          1.39         0.58 o                         
  -3   2   3        487.53        480.58         8.30 o                         
  -2   2   3       2191.35       2326.30        52.86 o                         
  -1   2   3       4942.06       5290.09       152.87 o                         
   0   2   3        296.73        308.15         7.19 o                         
   1   2   3       1555.72       1795.75        58.25 o                         
   2   2   3       1711.05       1891.21        61.30 o                         
   3   2   3         55.40         55.76         1.40 o                         
   4   2   3        134.17        145.38         3.17 o                         
   5   2   3          0.82          1.74         0.67 o                         
   6   2   3         16.68         17.61         1.36 o                         
  -6   3   3         36.85         37.57         1.89 o                         
  -5   3   3         99.83         91.19         2.68 o                         
  -4   3   3        677.68        643.99        12.85 o                         
  -3   3   3        325.71        318.20         5.34 o                         
  -2   3   3        710.65        760.68        15.83 o                         
  -1   3   3        847.79        956.69        17.06 o                         
   0   3   3        818.38        782.96        15.34 o                         
   1   3   3      11776.27      13367.31       537.95 o                         
   2   3   3         67.84         81.50         2.70 o                         
   3   3   3        210.95        199.19         6.39 o                         
   4   3   3        222.71        206.89         4.10 o                         
   5   3   3         79.62         72.40         2.23 o                         
   6   3   3         20.43         22.71         1.50 o                         
  -6   4   3         74.38         67.99         2.43 o                         
  -5   4   3          2.48          4.00         0.80 o                         
  -4   4   3          0.46          1.20         0.62 o                         
  -3   4   3        220.57        187.22         3.37 o                         
  -2   4   3        279.97        284.07         4.48 o                         
  -1   4   3       3465.90       3581.42        91.29 o                         
   0   4   3        482.97        507.01        17.59 o                         
   1   4   3       1617.23       1592.11        31.92 o                         
   2   4   3          9.47         12.85         0.57 o                         
   3   4   3        244.99        238.77         7.29 o                         
   4   4   3        180.42        179.41         3.62 o                         
   5   4   3        193.07        210.43         5.08 o                         
   6   4   3         13.61         12.64         1.15 o                         
  -6   5   3        232.60        240.02         6.64 o                         
  -5   5   3        360.79        338.48         6.97 o                         
  -4   5   3          0.26          1.54         0.59 o                         
  -3   5   3        653.16        654.01        12.43 o                         
  -2   5   3         62.36         72.43         1.54 o                         
  -1   5   3       5086.62       5512.92       163.34 o                         
   0   5   3       3334.16       3702.65       114.25 o                         
   1   5   3        180.32        143.59         3.86 o                         
   2   5   3        181.86        190.30         3.57 o                         
   3   5   3       2337.61       2524.07        63.80 o                         
   4   5   3          0.27          0.13         0.39 o                         
   5   5   3         68.97         67.10         2.40 o                         
   6   5   3          5.19          4.15         0.95 o                         
  -6   6   3         20.08         22.20         1.57 o                         
  -5   6   3         31.22         31.78         1.47 o                         
  -4   6   3        246.52        220.93         4.47 o                         
  -3   6   3        248.56        220.04         4.03 o                         
  -2   6   3        222.90        219.23         3.72 o                         
  -1   6   3       1435.69       1594.49        32.62 o                         
   0   6   3       2823.47       3206.96        94.22 o                         
   1   6   3        131.17        125.53         3.85 o                         
   2   6   3        486.80        508.06        10.00 o                         
   3   6   3        502.77        517.97        18.03 o                         
   4   6   3        121.28        120.39         3.57 o                         
   5   6   3         73.65         70.96         1.95 o                         
   6   6   3         34.40         36.66         1.98 o                         
  -6   7   3         91.76         96.93         2.86 o                         
  -5   7   3        765.35        756.72        19.30 o                         
  -4   7   3         87.43         70.24         1.86 o                         
  -3   7   3        686.99        674.42        12.51 o                         
  -2   7   3         87.94         66.51         1.56 o                         
  -1   7   3        264.23        232.23         4.64 o                         
   0   7   3       5996.22       6342.58       211.86 o                         
   1   7   3        312.53        356.92        10.45 o                         
   2   7   3         16.44         18.29         0.68 o                         
   3   7   3       2756.30       2859.92        73.57 o                         
   4   7   3         22.88         23.59         1.08 o                         
   5   7   3        152.41        158.06         6.08 o                         
   6   7   3         51.31         61.36         2.80 o                         
  -6   8   3         35.45         42.19         2.16 o                         
  -5   8   3         69.11         57.36         2.31 o                         
  -4   8   3         38.16         39.89         1.39 o                         
  -3   8   3          7.83         10.42         0.75 o                         
  -2   8   3        975.42        996.98        19.08 o                         
  -1   8   3       1257.44       1350.44        27.06 o                         
   0   8   3        391.31        356.75         9.85 o                         
   1   8   3          1.22          1.19         0.44 o                         
   2   8   3         21.54         18.21         0.52 o                         
   3   8   3         91.77         94.87         2.03 o                         
   4   8   3          4.12          3.62         0.55 o                         
   5   8   3         12.37         14.43         1.08 o                         
  -6   9   3         40.73         40.53         2.72 o                         
  -5   9   3         69.24         71.09         2.59 o                         
  -4   9   3         50.77         54.47         2.11 o                         
  -3   9   3        333.18        284.18         5.47 o                         
  -2   9   3          0.27          1.50         0.31 o                         
  -1   9   3       1177.91       1183.40        22.93 o                         
   0   9   3       4347.74       4775.46       147.46 o                         
   1   9   3         15.87         11.69         0.74 o                         
   2   9   3        350.84        345.59         8.28 o                         
   3   9   3        272.85        282.63         7.78 o                         
   4   9   3          0.74          0.73         0.35 o                         
   5   9   3         96.22        101.03         4.39 o                         
  -6  10   3        142.31        151.72         8.21 o                         
  -5  10   3        154.80        171.91         6.06 o                         
  -4  10   3         74.82         78.66         2.76 o                         
  -3  10   3          0.31          1.43         0.44 o                         
  -2  10   3         13.06         21.93         0.71 o                         
  -1  10   3        468.17        466.20        12.02 o                         
   0  10   3          6.02          4.58         0.21 o                         
   1  10   3        561.45        513.37        10.93 o                         
   2  10   3        817.43        767.72        17.44 o                         
   3  10   3        152.92        145.11         3.68 o                         
   4  10   3         14.23         14.89         0.89 o                         
   5  10   3         59.52         62.23         3.89 o                         
  -5  11   3          9.36          8.66         0.98 o                         
  -4  11   3         52.09         54.42         1.74 o                         
  -3  11   3        126.66        113.19         2.68 o                         
  -2  11   3        192.43        195.49         3.77 o                         
  -1  11   3        502.67        470.49        11.17 o                         
   0  11   3         98.35        102.25         1.57 o                         
   1  11   3        813.01        788.75        17.84 o                         
   2  11   3        348.22        317.19         7.28 o                         
   3  11   3        106.20        101.95         3.64 o                         
   4  11   3          2.27          2.40         0.94 o                         
   5  11   3         85.58         90.27         5.26 o                         
  -5  12   3         22.81         21.74         1.77 o                         
  -4  12   3         55.04         55.29         2.30 o                         
  -3  12   3         78.52         66.98         1.77 o                         
  -2  12   3         26.83         23.82         0.94 o                         
  -1  12   3         61.73         63.28         1.36 o                         
   0  12   3          0.39          0.46         0.29 o                         
   1  12   3        112.91         96.58         2.44 o                         
   2  12   3          3.77          3.16         0.77 o                         
   3  12   3        139.96        140.76         3.63 o                         
   4  12   3        148.67        149.14         4.45 o                         
   5  12   3          3.73          4.89         1.19 o                         
  -5  13   3          0.17          0.18         0.75 o                         
  -4  13   3        207.96        204.00         6.03 o                         
  -3  13   3         13.81         15.38         0.68 o                         
  -2  13   3        187.80        193.66         4.01 o                         
  -1  13   3        520.88        542.15         9.65 o                         
   0  13   3        186.26        194.26         5.24 o                         
   1  13   3        712.74        669.07        14.94 o                         
   2  13   3        410.17        367.60         8.19 o                         
   3  13   3          6.75          6.95         1.00 o                         
   4  13   3          5.29          5.69         1.24 o                         
  -5  14   3          3.08          2.31         1.22 o                         
  -4  14   3         33.21         32.61         2.19 o                         
  -3  14   3          3.63          4.32         0.86 o                         
  -2  14   3        129.58        124.64         2.70 o                         
  -1  14   3        134.82        140.65         2.42 o                         
   0  14   3          4.13          4.24         0.61 o                         
   1  14   3          0.14          0.55         0.47 o                         
   2  14   3         12.93         14.51         1.17 o                         
   3  14   3         26.04         29.64         1.73 o                         
   4  14   3         52.86         50.50         2.37 o                         
  -4  15   3          1.78          2.29         0.89 o                         
  -3  15   3         46.41         43.27         1.96 o                         
  -2  15   3         95.84        100.45         2.84 o                         
  -1  15   3        188.50        191.60         4.06 o                         
   0  15   3          0.36          1.25         0.47 o                         
   1  15   3         73.74         72.46         2.34 o                         
   2  15   3        989.39        967.95        24.66 o                         
   3  15   3          9.39          9.16         1.04 o                         
   4  15   3          0.07          0.06         0.78 o                         
  -4  16   3        123.11        121.08         7.83 o                         
  -3  16   3         33.46         38.56         2.00 o                         
  -2  16   3          0.31          0.63         0.65 o                         
  -1  16   3         63.39         64.12         1.56 o                         
   0  16   3         68.87         70.56         2.18 o                         
   1  16   3         19.11         20.28         1.26 o                         
   2  16   3         54.17         50.60         2.43 o                         
   3  16   3         30.60         32.94         1.86 o                         
  -3  17   3         11.95         14.26         1.40 o                         
  -2  17   3         62.98         70.14         3.56 o                         
  -1  17   3          0.19          0.21         0.78 o                         
   0  17   3        272.32        293.89         6.89 o                         
   1  17   3        291.65        282.42        11.54 o                         
   2  17   3         12.80         13.38         1.23 o                         
   3  17   3          1.13          1.43         0.78 o                         
  -3  18   3         42.40         44.20         1.94 o                         
  -2  18   3          1.32          1.42         1.12 o                         
  -1  18   3         26.68         28.48         3.60 o                         
   0  18   3          1.48          2.71         1.22 o                         
   1  18   3        195.09        204.28         7.38 o                         
   2  18   3         63.53         65.11         2.76 o                         
  -2  19   3         14.68         11.18         2.48 o                         
  -1  19   3         48.02         47.79         2.88 o                         
   0  19   3         17.40         19.59         1.79 o                         
   1  19   3         27.82         25.50         2.30 o                         
   2  19   3          7.62          7.26         1.17 o                         
  -1  20   3          2.38          1.98         1.25 o                         
   0  20   3         47.77         46.04         3.72 o                         
   1  20   3          2.49          2.98         3.89 o                         
  -7   0   4        112.73        119.26         8.57 o                         
  -6   0   4         49.84         56.04         3.54 o                         
  -5   0   4         36.11         36.23         2.48 o                         
  -4   0   4        408.81        389.05        10.61 o                         
  -3   0   4       1346.09       1368.94        51.87 o                         
  -2   0   4        444.69        367.12         7.97 o                         
  -1   0   4      21622.07      21831.14      1481.85 o                         
   0   0   4        234.84         30.23       112.31 o                         
   1   0   4         17.80         15.58         0.70 o                         
   2   0   4          1.27          7.46         1.41 o                         
   3   0   4        568.73        576.91        24.65 o                         
   4   0   4       2297.21       2727.83       117.36 o                         
   5   0   4        231.36        214.71         6.67 o                         
   6   0   4         36.59         38.18         2.80 o                         
  -7   1   4          3.93          2.08         1.06 o                         
  -6   1   4        159.75        156.45         5.10 o                         
  -5   1   4         53.69         50.07         1.89 o                         
  -4   1   4        368.12        351.32         6.75 o                         
  -3   1   4        868.10        870.63        16.41 o                         
  -2   1   4       2685.28       2803.40        67.36 o                         
  -1   1   4       2936.07       3387.13        85.03 o                         
   0   1   4        708.22        835.73        21.62 o                         
   1   1   4          6.60          7.41         0.41 o                         
   2   1   4          0.23          0.47         0.28 o                         
   3   1   4        509.70        522.25        12.86 o                         
   4   1   4         40.31         31.69         1.66 o                         
   5   1   4        141.20        135.96         3.38 o                         
   6   1   4          4.05          2.10         0.90 o                         
  -7   2   4        126.39        102.72         7.49 o                         
  -6   2   4         44.23         45.88         1.99 o                         
  -5   2   4        899.63        861.86        18.98 o                         
  -4   2   4        418.60        408.96         8.35 o                         
  -3   2   4       1251.92       1283.75        26.12 o                         
  -2   2   4        191.88        157.67         3.38 o                         
  -1   2   4      16021.77      17088.05       751.59 o                         
   0   2   4       3637.04       4106.12       115.60 o                         
   1   2   4         26.18         24.47         0.80 o                         
   2   2   4       1746.07       1938.59        42.91 o                         
   3   2   4        332.40        319.46         6.10 o                         
   4   2   4        737.87        798.35        17.97 o                         
   5   2   4        720.28        692.99        14.93 o                         
   6   2   4         79.58         80.49         2.78 o                         
  -6   3   4          0.14          0.15         0.64 o                         
  -5   3   4          1.86          1.93         0.68 o                         
  -4   3   4        294.31        290.76         5.62 o                         
  -3   3   4        433.23        414.01         7.45 o                         
  -2   3   4        407.78        332.26         6.94 o                         
  -1   3   4        637.56        710.28        16.09 o                         
   0   3   4       1159.49       1182.16        28.59 o                         
   1   3   4        418.81        481.17        11.36 o                         
   2   3   4         56.55         57.26         1.09 o                         
   3   3   4        472.46        459.87         8.27 o                         
   4   3   4         86.10         80.12         2.14 o                         
   5   3   4        469.18        466.84        10.17 o                         
   6   3   4         51.63         58.14         2.51 o                         
  -6   4   4         27.51         31.63         1.64 o                         
  -5   4   4          1.49          1.13         0.57 o                         
  -4   4   4         43.57         42.85         1.47 o                         
  -3   4   4        392.47        372.45         7.39 o                         
  -2   4   4       2616.51       2798.54        67.95 o                         
  -1   4   4       1120.86       1186.01        22.24 o                         
   0   4   4       5901.22       5987.03       179.61 o                         
   1   4   4        468.76        508.26        16.44 o                         
   2   4   4         63.32         69.11         1.77 o                         
   3   4   4        777.42        719.96        13.45 o                         
   4   4   4        103.60        103.60         2.39 o                         
   5   4   4        486.09        473.72        10.05 o                         
   6   4   4         92.32         97.20         4.15 o                         
  -6   5   4         41.91         37.72         1.94 o                         
  -5   5   4        122.39        117.10         3.07 o                         
  -4   5   4        325.62        285.07         5.43 o                         
  -3   5   4          7.53          9.49         0.68 o                         
  -2   5   4        282.30        247.44         4.70 o                         
  -1   5   4        297.35        310.63         6.27 o                         
   0   5   4       1453.76       1453.02        30.37 o                         
   1   5   4        218.37        234.15         4.66 o                         
   2   5   4         42.60         45.36         1.17 o                         
   3   5   4        219.11        210.69         3.79 o                         
   4   5   4         71.10         64.02         1.82 o                         
   5   5   4          3.43          1.73         0.72 o                         
   6   5   4         58.61         66.58         2.96 o                         
  -6   6   4         52.72         52.96         2.00 o                         
  -5   6   4          8.09         10.63         0.96 o                         
  -4   6   4          0.00          0.26         0.38 o                         
  -3   6   4       1775.14       1828.21        41.03 o                         
  -2   6   4       1339.30       1326.98        26.30 o                         
  -1   6   4         44.11         42.50         0.98 o                         
   0   6   4       1645.03       1823.21        40.98 o                         
   1   6   4       1188.11       1211.81        33.85 o                         
   2   6   4       1016.76        947.06        21.36 o                         
   3   6   4        243.61        217.42         4.00 o                         
   4   6   4          0.98          1.49         0.40 o                         
   5   6   4        159.14        154.80         4.55 o                         
   6   6   4        666.57        738.35        22.22 o                         
  -6   7   4          2.75          3.19         0.88 o                         
  -5   7   4         93.91         98.45         2.90 o                         
  -4   7   4          0.17          0.56         0.47 o                         
  -3   7   4         34.73         39.64         1.30 o                         
  -2   7   4          7.32          4.64         0.42 o                         
  -1   7   4         70.46         57.62         1.05 o                         
   0   7   4        340.95        314.27         5.15 o                         
   1   7   4          6.80          5.38         0.56 o                         
   2   7   4        413.70        403.21        10.54 o                         
   3   7   4        457.64        442.16         9.26 o                         
   4   7   4         72.14         70.60         2.25 o                         
   5   7   4         68.52         76.15         3.04 o                         
  -6   8   4          1.88          1.93         0.75 o                         
  -5   8   4         65.75         69.78         2.23 o                         
  -4   8   4          6.02          6.20         0.63 o                         
  -3   8   4       1203.28       1156.11        24.24 o                         
  -2   8   4       2439.42       2582.54        62.63 o                         
  -1   8   4        144.60        136.08         3.03 o                         
   0   8   4        373.93        371.02         6.94 o                         
   1   8   4        246.65        223.14         4.45 o                         
   2   8   4        274.92        258.00         4.97 o                         
   3   8   4          6.07          6.97         0.48 o                         
   4   8   4          1.99          3.33         0.50 o                         
   5   8   4        171.58        171.73         6.44 o                         
  -6   9   4          1.56          0.77         0.56 o                         
  -5   9   4         26.22         29.79         1.46 o                         
  -4   9   4         48.83         54.15         1.71 o                         
  -3   9   4         15.08         20.81         1.09 o                         
  -2   9   4         24.45         19.64         0.73 o                         
  -1   9   4         72.35         80.42         2.58 o                         
   0   9   4       1318.49       1430.24        28.63 o                         
   1   9   4       1439.66       1526.77        45.35 o                         
   2   9   4        488.97        496.08        11.24 o                         
   3   9   4         30.55         32.91         0.86 o                         
   4   9   4          5.46          6.30         0.83 o                         
   5   9   4          2.21          1.69         0.86 o                         
  -6  10   4         26.63         26.56         1.52 o                         
  -5  10   4         20.10         22.30         1.50 o                         
  -4  10   4         13.72         10.67         0.81 o                         
  -3  10   4          9.66         12.62         0.71 o                         
  -2  10   4        401.58        381.22         6.56 o                         
  -1  10   4        268.59        252.76         5.43 o                         
   0  10   4        916.83       1028.47        49.04 o                         
   1  10   4        686.20        732.93        16.68 o                         
   2  10   4         95.36         95.96         2.47 o                         
   3  10   4          0.78          1.46         0.17 o                         
   4  10   4         13.73         14.61         1.43 o                         
   5  10   4        219.22        210.04        11.64 o                         
  -5  11   4        107.91        105.42         3.94 o                         
  -4  11   4        112.68        123.95         3.61 o                         
  -3  11   4        284.07        263.87         5.69 o                         
  -2  11   4        109.21         92.07         1.76 o                         
  -1  11   4       1290.03       1381.99        29.10 o                         
   0  11   4        156.12        153.49         3.15 o                         
   1  11   4          0.81          2.35         0.54 o                         
   2  11   4        535.58        507.31        11.50 o                         
   3  11   4         77.66         78.74         2.95 o                         
   4  11   4          0.28          1.08         0.78 o                         
   5  11   4         21.90         23.98         1.88 o                         
  -5  12   4         76.11         72.75         3.15 o                         
  -4  12   4          6.44          8.14         0.78 o                         
  -3  12   4         42.15         43.75         1.40 o                         
  -2  12   4        587.58        599.25        11.23 o                         
  -1  12   4       1835.48       1990.84        46.16 o                         
   0  12   4         46.04         47.18         1.43 o                         
   1  12   4        117.66        102.64         2.94 o                         
   2  12   4        339.02        318.54         7.40 o                         
   3  12   4          0.00         -0.19         0.75 o                         
   4  12   4         33.49         34.85         2.27 o                         
   5  12   4         47.18         49.11         2.65 o                         
  -5  13   4          0.30          0.60         0.73 o                         
  -4  13   4         39.53         39.49         1.96 o                         
  -3  13   4         19.06         19.05         0.84 o                         
  -2  13   4         63.17         68.49         1.79 o                         
  -1  13   4          0.03          0.49         0.24 o                         
   0  13   4         34.61         30.48         1.24 o                         
   1  13   4        198.87        198.23         4.39 o                         
   2  13   4         76.90         76.85         2.33 o                         
   3  13   4         21.47         21.39         1.40 o                         
   4  13   4         14.24         13.08         1.18 o                         
  -5  14   4         26.33         25.62         1.93 o                         
  -4  14   4         30.06         27.82         2.28 o                         
  -3  14   4          4.21          3.52         0.81 o                         
  -2  14   4          4.12          5.61         0.59 o                         
  -1  14   4       1214.91       1250.87        30.79 o                         
   0  14   4        225.72        227.66         7.26 o                         
   1  14   4        601.92        570.82        13.11 o                         
   2  14   4        379.68        355.92         8.79 o                         
   3  14   4         71.39         66.97         2.39 o                         
   4  14   4         20.47         17.28         1.61 o                         
  -4  15   4         38.92         36.48         2.08 o                         
  -3  15   4         28.15         27.00         1.47 o                         
  -2  15   4         34.10         34.01         1.10 o                         
  -1  15   4         33.97         34.21         1.11 o                         
   0  15   4         34.11         35.45         1.43 o                         
   1  15   4         50.57         44.11         1.91 o                         
   2  15   4         23.05         21.66         1.46 o                         
   3  15   4         91.86         88.79         2.94 o                         
   4  15   4          0.05         -0.04         0.73 o                         
  -4  16   4         61.97         59.60         3.24 o                         
  -3  16   4          6.66          4.15         1.41 o                         
  -2  16   4        101.78        108.10         3.00 o                         
  -1  16   4        343.95        347.69        11.52 o                         
   0  16   4         25.98         26.54         1.24 o                         
   1  16   4         63.47         61.65         2.02 o                         
   2  16   4         23.91         24.41         1.99 o                         
   3  16   4          0.19          1.44         0.78 o                         
  -3  17   4          0.55          0.06         0.51 o                         
  -2  17   4         22.47         21.90         1.46 o                         
  -1  17   4         39.27         38.82         2.44 o                         
   0  17   4        387.80        400.13        10.76 o                         
   1  17   4          9.23          9.16         0.92 o                         
   2  17   4         23.87         26.40         1.84 o                         
   3  17   4         19.48         19.50         1.63 o                         
  -3  18   4          2.10          0.88         0.53 o                         
  -2  18   4         25.50         33.33         2.61 o                         
  -1  18   4        197.86        200.05        12.93 o                         
   0  18   4         37.51         37.41         2.37 o                         
   1  18   4         28.39         28.96         1.66 o                         
   2  18   4          1.35          1.63         0.73 o                         
  -2  19   4          4.94          3.79         1.19 o                         
  -1  19   4         68.43         71.77         3.99 o                         
   0  19   4          1.99          1.30         0.85 o                         
   1  19   4          1.87          1.50         0.80 o                         
  -1  20   4         22.40         23.03         2.82 o                         
   0  20   4        113.58        109.19         7.01 o                         
  -7   1   5          0.18          0.46         0.76 o                         
  -6   1   5          4.48          5.10         0.97 o                         
  -5   1   5        164.24        164.65         3.98 o                         
  -4   1   5        442.05        405.41         7.70 o                         
  -3   1   5       3138.01       3275.29        85.26 o                         
  -2   1   5        270.04        243.19         4.23 o                         
  -1   1   5        228.78        285.46         4.53 o                         
   0   1   5       1164.65       1237.42        33.12 o                         
   1   1   5       9103.73      10537.32       390.58 o                         
   2   1   5       2028.98       2161.02        49.11 o                         
   3   1   5         10.26          9.13         0.65 o                         
   4   1   5        238.62        203.32         4.63 o                         
   5   1   5        315.30        308.00         7.64 o                         
   6   1   5        287.51        330.56        13.47 o                         
  -7   2   5          9.75         10.17         1.58 o                         
  -6   2   5          9.60         13.09         1.31 o                         
  -5   2   5         73.52         69.23         2.44 o                         
  -4   2   5        203.77        197.69         4.31 o                         
  -3   2   5          1.15          1.32         0.59 o                         
  -2   2   5       4030.23       4360.10       120.99 o                         
  -1   2   5      11078.76      11676.19       447.35 o                         
   0   2   5         58.10         59.15         1.74 o                         
   1   2   5       4648.64       5314.18       155.59 o                         
   2   2   5        672.43        726.06        15.76 o                         
   3   2   5        191.13        172.72         3.13 o                         
   4   2   5          3.15          2.49         0.61 o                         
   5   2   5        140.43        150.89         4.24 o                         
   6   2   5        112.41        128.55         3.94 o                         
  -6   3   5         66.01         65.10         2.48 o                         
  -5   3   5        254.70        241.47         5.29 o                         
  -4   3   5       1051.17       1045.90        22.24 o                         
  -3   3   5        223.20        169.98         3.32 o                         
  -2   3   5          6.79          9.01         0.56 o                         
  -1   3   5       1700.01       1757.29        36.31 o                         
   0   3   5         13.78         11.89         0.43 o                         
   1   3   5         14.07         24.14         0.89 o                         
   2   3   5       1908.88       2158.45        49.44 o                         
   3   3   5        307.97        269.03         5.09 o                         
   4   3   5         57.51         62.62         1.87 o                         
   5   3   5        200.40        206.51         5.39 o                         
   6   3   5        135.25        144.96         4.51 o                         
  -6   4   5         12.59         13.88         1.22 o                         
  -5   4   5          4.40          4.13         0.77 o                         
  -4   4   5        583.06        528.75        10.62 o                         
  -3   4   5         30.37         22.60         0.96 o                         
  -2   4   5       1256.79       1304.06        25.80 o                         
  -1   4   5         36.06         26.53         0.63 o                         
   0   4   5       1358.48       1568.93        32.64 o                         
   1   4   5         91.65         90.56         4.56 o                         
   2   4   5        459.90        428.97         7.25 o                         
   3   4   5       1974.42       2009.83        47.40 o                         
   4   4   5        242.39        221.44         4.27 o                         
   5   4   5        301.80        315.91         8.25 o                         
   6   4   5          9.09          9.80         1.23 o                         
  -6   5   5        141.93        135.16         4.33 o                         
  -5   5   5        364.83        354.65         7.71 o                         
  -4   5   5        543.85        521.29        10.16 o                         
  -3   5   5          1.13          0.24         0.32 o                         
  -2   5   5       2048.01       2166.25        57.13 o                         
  -1   5   5       1050.32       1153.46        21.65 o                         
   0   5   5       2544.09       2642.98        61.17 o                         
   1   5   5         33.56         41.26         1.24 o                         
   2   5   5        279.23        292.91         6.80 o                         
   3   5   5         36.23         44.17         1.24 o                         
   4   5   5        707.49        710.58        17.63 o                         
   5   5   5        113.22        111.47         3.02 o                         
   6   5   5         35.59         42.60         2.78 o                         
  -6   6   5        106.66        108.99         3.56 o                         
  -5   6   5         30.82         27.15         1.59 o                         
  -4   6   5        264.96        257.72         5.16 o                         
  -3   6   5        366.73        362.74         6.34 o                         
  -2   6   5         31.76         28.16         0.82 o                         
  -1   6   5        161.75        163.19         3.87 o                         
   0   6   5         42.94         38.42         0.83 o                         
   1   6   5        179.75        176.54         6.19 o                         
   2   6   5        344.88        353.01         8.48 o                         
   3   6   5        632.55        617.60        17.99 o                         
   4   6   5         16.79         19.39         0.92 o                         
   5   6   5        120.46        119.48         4.24 o                         
  -6   7   5         68.22         72.44         3.65 o                         
  -5   7   5        384.14        385.95         9.29 o                         
  -4   7   5        200.91        177.29         4.01 o                         
  -3   7   5        259.34        276.14         5.01 o                         
  -2   7   5       1753.94       1706.47        37.18 o                         
  -1   7   5          3.35          7.90         0.74 o                         
   0   7   5         48.43         54.89         1.45 o                         
   1   7   5        762.69        914.32        27.85 o                         
   2   7   5          0.02          0.43         0.21 o                         
   3   7   5        157.92        152.57         3.09 o                         
   4   7   5        819.69        840.16        19.70 o                         
   5   7   5        134.28        142.82         6.48 o                         
  -6   8   5         57.68         61.19         3.30 o                         
  -5   8   5         30.93         27.41         1.51 o                         
  -4   8   5         89.49         89.98         2.40 o                         
  -3   8   5          0.02          1.19         0.41 o                         
  -2   8   5          0.00          0.49         0.33 o                         
  -1   8   5        704.85        692.90        17.78 o                         
   0   8   5        146.13        136.36         3.32 o                         
   1   8   5         18.68         21.50         1.07 o                         
   2   8   5        103.23         78.95         1.80 o                         
   3   8   5        158.86        163.34         2.94 o                         
   4   8   5          9.04         10.35         0.66 o                         
   5   8   5         29.24         27.66         1.71 o                         
  -6   9   5          0.50          0.82         0.63 o                         
  -5   9   5        758.26        769.01        24.49 o                         
  -4   9   5         92.73         84.00         2.41 o                         
  -3   9   5         32.33         28.13         1.00 o                         
  -2   9   5        453.49        463.96         9.64 o                         
  -1   9   5        261.27        220.93         4.97 o                         
   0   9   5         66.58         62.52         1.19 o                         
   1   9   5         34.40         36.04         1.40 o                         
   2   9   5          7.69          8.69         0.86 o                         
   3   9   5        765.33        814.73        26.91 o                         
   4   9   5        647.01        661.80        15.72 o                         
   5   9   5        127.16        128.46         4.12 o                         
  -6  10   5         39.78         43.75         2.17 o                         
  -5  10   5          5.20          3.97         0.76 o                         
  -4  10   5        334.48        316.43         6.37 o                         
  -3  10   5         56.34         52.94         1.46 o                         
  -2  10   5          1.06          1.72         0.39 o                         
  -1  10   5        505.73        482.39         8.75 o                         
   0  10   5        110.49        100.90         2.89 o                         
   1  10   5       1052.57       1002.81        23.20 o                         
   2  10   5         34.08         29.36         1.23 o                         
   3  10   5        287.33        276.18         5.28 o                         
   4  10   5         32.71         30.28         1.90 o                         
   5  10   5        185.25        187.82        11.11 o                         
  -5  11   5        159.35        151.08         4.22 o                         
  -4  11   5        545.68        513.12        11.83 o                         
  -3  11   5          6.75          5.89         0.55 o                         
  -2  11   5         36.50         37.13         1.05 o                         
  -1  11   5       1009.80        975.54        23.63 o                         
   0  11   5          6.31          6.88         0.73 o                         
   1  11   5         72.56         69.14         1.89 o                         
   2  11   5        121.11        120.73         3.40 o                         
   3  11   5        719.88        716.96        23.75 o                         
   4  11   5        313.40        316.76         9.41 o                         
   5  11   5         87.83         73.82         3.27 o                         
  -5  12   5        131.13        133.03         4.84 o                         
  -4  12   5         67.24         66.04         2.01 o                         
  -3  12   5         25.02         21.87         0.92 o                         
  -2  12   5         23.77         23.23         0.82 o                         
  -1  12   5       1158.72       1164.82        23.54 o                         
   0  12   5          0.13          0.73         0.39 o                         
   1  12   5        689.90        633.03        13.83 o                         
   2  12   5         39.71         39.78         1.83 o                         
   3  12   5         99.17         98.34         3.23 o                         
   4  12   5         60.30         56.40         3.03 o                         
  -5  13   5          1.22          0.71         0.86 o                         
  -4  13   5        245.78        241.87         5.34 o                         
  -3  13   5        620.16        640.48        13.02 o                         
  -2  13   5         56.69         55.88         1.42 o                         
  -1  13   5         83.31         84.46         2.11 o                         
   0  13   5        498.70        497.22        10.59 o                         
   1  13   5        276.25        249.13         6.93 o                         
   2  13   5        510.28        530.54        13.43 o                         
   3  13   5         94.08         92.00         2.76 o                         
   4  13   5          0.37          0.55         0.57 o                         
  -5  14   5          7.74          9.12         1.40 o                         
  -4  14   5          4.04          3.31         0.96 o                         
  -3  14   5        116.22        114.71         2.72 o                         
  -2  14   5         16.31         14.64         0.83 o                         
  -1  14   5         47.90         48.08         1.39 o                         
   0  14   5         46.30         44.95         1.83 o                         
   1  14   5          5.79          6.33         0.88 o                         
   2  14   5        147.56        133.41         4.41 o                         
   3  14   5         67.14         74.29         2.66 o                         
   4  14   5         23.11         23.98         1.69 o                         
  -4  15   5          7.12          5.67         1.27 o                         
  -3  15   5        240.26        230.94         6.00 o                         
  -2  15   5          1.53          1.49         0.42 o                         
  -1  15   5        256.90        260.40         6.31 o                         
   0  15   5        521.63        563.49        14.85 o                         
   1  15   5         48.47         43.40         1.72 o                         
   2  15   5        476.08        457.30        15.96 o                         
   3  15   5         75.68         80.05         2.83 o                         
  -4  16   5        154.59        169.69         7.36 o                         
  -3  16   5         47.03         43.48         1.92 o                         
  -2  16   5        327.49        350.23         9.44 o                         
  -1  16   5        233.88        242.74         7.42 o                         
   0  16   5          6.30          8.13         0.83 o                         
   1  16   5        268.36        250.01         6.60 o                         
   2  16   5          7.93          8.21         1.03 o                         
   3  16   5         23.68         26.84         1.71 o                         
  -3  17   5         39.00         39.52         2.03 o                         
  -2  17   5         18.37         12.49         5.23 o                         
  -1  17   5        145.39        149.53         9.66 o                         
   0  17   5        218.51        216.44         7.58 o                         
   1  17   5         36.44         34.37         1.58 o                         
   2  17   5        167.14        171.52         7.14 o                         
   3  17   5         47.43         48.81         2.18 o                         
  -3  18   5          7.02          6.78         0.91 o                         
  -2  18   5        156.35        162.22         6.14 o                         
  -1  18   5         33.28         33.01         2.73 o                         
   0  18   5         37.46         37.30         1.75 o                         
   1  18   5        187.92        188.94         7.20 o                         
   2  18   5          5.93          6.19         1.08 o                         
  -2  19   5        231.26        222.21        19.20 o                         
  -1  19   5         43.82         46.98         3.08 o                         
   0  19   5          6.26          5.41         1.87 o                         
   1  19   5         15.81         17.48         2.32 o                         
  -7   0   6          0.20          0.13         0.82 o                         
  -6   0   6        129.80        136.22        10.75 o                         
  -5   0   6        522.67        505.06        14.85 o                         
  -4   0   6          5.59          3.60         0.95 o                         
  -3   0   6        864.65        806.54        21.65 o                         
  -2   0   6       1328.00       1294.89        36.01 o                         
  -1   0   6       2334.11       2651.52       171.45 o                         
   0   0   6       4608.62         44.87      2210.84 o                         
   1   0   6          0.09          0.63         0.42 o                         
   2   0   6        601.62        523.14        13.67 o                         
   3   0   6       1184.71       1087.63        41.56 o                         
   4   0   6         88.18        103.66         3.55 o                         
   5   0   6          7.96          6.60         1.64 o                         
   6   0   6         58.20         64.44         3.63 o                         
  -7   1   6         13.95         14.83         1.62 o                         
  -6   1   6          0.47          0.00         0.65 o                         
  -5   1   6         75.20         73.74         2.77 o                         
  -4   1   6          0.01          0.14         0.38 o                         
  -3   1   6        608.74        640.62        11.77 o                         
  -2   1   6        347.19        337.21         5.52 o                         
  -1   1   6          6.22          5.84         0.39 o                         
   0   1   6       2757.76       3075.00        79.60 o                         
   1   1   6        251.51        232.00         5.86 o                         
   2   1   6        893.42        963.32        18.20 o                         
   3   1   6         96.38         80.44         1.88 o                         
   4   1   6         40.54         39.86         1.47 o                         
   5   1   6        146.72        145.00         3.27 o                         
   6   1   6          2.58          2.21         0.88 o                         
  -7   2   6          5.38          5.03         1.35 o                         
  -6   2   6        128.11        131.85         4.64 o                         
  -5   2   6        205.78        195.98         4.66 o                         
  -4   2   6         11.61         10.38         1.00 o                         
  -3   2   6         99.77         98.60         2.02 o                         
  -2   2   6        605.71        598.85        10.10 o                         
  -1   2   6        339.82        252.26        10.92 o                         
   0   2   6        418.61        400.88        12.04 o                         
   1   2   6        107.13        111.20         4.00 o                         
   2   2   6        251.39        259.51         4.82 o                         
   3   2   6       2909.13       3023.58        79.83 o                         
   4   2   6        656.72        682.18        13.72 o                         
   5   2   6          8.01          9.16         0.93 o                         
   6   2   6          0.54          0.62         0.74 o                         
  -6   3   6         56.73         53.83         2.28 o                         
  -5   3   6        369.91        366.81         7.84 o                         
  -4   3   6         29.53         35.35         1.40 o                         
  -3   3   6        334.40        307.85         5.83 o                         
  -2   3   6       1917.00       2063.34        46.15 o                         
  -1   3   6        276.06        234.37         3.35 o                         
   0   3   6       3981.34       4724.18       154.43 o                         
   1   3   6         70.23         75.57         1.61 o                         
   2   3   6        877.68        908.22        16.88 o                         
   3   3   6         81.81         84.82         2.06 o                         
   4   3   6         14.24         16.90         0.94 o                         
   5   3   6          0.37          0.78         0.49 o                         
  -6   4   6         87.77         87.06         3.15 o                         
  -5   4   6        637.90        584.90        12.79 o                         
  -4   4   6        426.36        419.24         8.50 o                         
  -3   4   6         25.69         25.08         0.93 o                         
  -2   4   6       1126.15       1185.02        23.17 o                         
  -1   4   6        208.66        237.70         4.12 o                         
   0   4   6          3.14          8.51         0.39 o                         
   1   4   6       1660.86       1788.27        37.56 o                         
   2   4   6        487.17        452.98         8.67 o                         
   3   4   6        720.08        681.85        12.97 o                         
   4   4   6         74.75         71.23         1.98 o                         
   5   4   6        120.76        122.71         3.51 o                         
  -6   5   6          3.18          3.86         0.88 o                         
  -5   5   6        117.05        101.59         2.83 o                         
  -4   5   6        736.45        735.68        14.91 o                         
  -3   5   6        575.42        563.58        10.24 o                         
  -2   5   6        757.99        761.17        13.43 o                         
  -1   5   6        702.41        730.92        12.58 o                         
   0   5   6        175.37        173.66         4.02 o                         
   1   5   6        431.38        391.06        11.48 o                         
   2   5   6       1144.68       1158.41        23.24 o                         
   3   5   6        215.07        196.25         3.42 o                         
   4   5   6        503.14        482.89        10.20 o                         
   5   5   6          6.28          7.89         0.90 o                         
  -6   6   6          2.64          1.86         0.85 o                         
  -5   6   6         16.90         17.67         1.22 o                         
  -4   6   6        534.42        525.90        10.26 o                         
  -3   6   6         99.77         99.09         2.15 o                         
  -2   6   6         82.59         64.49         1.44 o                         
  -1   6   6        304.58        315.68         5.98 o                         
   0   6   6        567.30        758.49        13.02 o                         
   1   6   6       4072.45       4530.39       129.94 o                         
   2   6   6       4323.55       4567.61       132.23 o                         
   3   6   6          8.49         10.43         0.63 o                         
   4   6   6          3.17          2.31         0.54 o                         
   5   6   6        277.85        293.11         7.28 o                         
  -6   7   6          0.41          0.03         0.54 o                         
  -5   7   6          2.26          1.86         0.68 o                         
  -4   7   6        221.05        197.88         4.35 o                         
  -3   7   6        102.51         96.62         2.43 o                         
  -2   7   6         19.24         21.46         0.77 o                         
  -1   7   6         77.89         86.28         2.02 o                         
   0   7   6         19.99         21.68         0.75 o                         
   1   7   6         43.41         49.75         2.89 o                         
   2   7   6        245.54        239.98         4.45 o                         
   3   7   6        103.65        107.70         2.15 o                         
   4   7   6          3.73          5.73         0.70 o                         
   5   7   6          9.12          8.57         1.03 o                         
  -6   8   6        201.51        212.75         7.20 o                         
  -5   8   6        148.69        160.08         3.87 o                         
  -4   8   6       1107.11       1065.35        35.74 o                         
  -3   8   6        361.51        329.64         5.99 o                         
  -2   8   6        101.93         88.00         1.88 o                         
  -1   8   6        270.93        247.35         4.47 o                         
   0   8   6          0.87          1.05         0.54 o                         
   1   8   6       2595.20       2680.17        86.52 o                         
   2   8   6       3635.21       3729.72       109.60 o                         
   3   8   6        501.82        487.32         8.97 o                         
   4   8   6         31.64         35.35         1.64 o                         
   5   8   6         81.12         74.15         2.82 o                         
  -6   9   6         43.84         47.23         2.17 o                         
  -5   9   6         81.47         83.28         2.70 o                         
  -4   9   6          6.18          3.17         0.59 o                         
  -3   9   6         96.78        106.99         2.38 o                         
  -2   9   6        400.85        412.15         7.07 o                         
  -1   9   6        191.53        185.52         3.78 o                         
   0   9   6         51.58         54.04         1.57 o                         
   1   9   6       1098.12       1086.13        25.67 o                         
   2   9   6         63.71         58.62         2.09 o                         
   3   9   6         13.17         15.07         0.88 o                         
   4   9   6         72.55         76.10         2.83 o                         
   5   9   6        333.05        351.69        10.25 o                         
  -6  10   6         15.06         14.90         1.63 o                         
  -5  10   6        165.87        168.79         5.01 o                         
  -4  10   6        424.87        417.40         8.52 o                         
  -3  10   6          0.69          1.18         0.39 o                         
  -2  10   6        653.82        623.48        11.55 o                         
  -1  10   6        176.73        176.22         2.85 o                         
   0  10   6         44.42         41.53         0.87 o                         
   1  10   6        771.93        689.41        15.69 o                         
   2  10   6        660.50        624.81        14.09 o                         
   3  10   6        308.44        280.16         5.10 o                         
   4  10   6         55.37         58.54         2.36 o                         
   5  10   6          0.34          0.91         0.75 o                         
  -5  11   6         16.94         15.92         1.12 o                         
  -4  11   6          2.35          2.89         0.67 o                         
  -3  11   6        331.03        325.26         6.03 o                         
  -2  11   6       1307.42       1302.16        27.92 o                         
  -1  11   6        160.61        153.91         2.69 o                         
   0  11   6        700.25        667.41        14.62 o                         
   1  11   6        334.26        347.00         7.71 o                         
   2  11   6        575.13        536.55        13.10 o                         
   3  11   6         10.86         12.86         1.09 o                         
   4  11   6         35.90         34.01         2.06 o                         
  -5  12   6        441.38        460.17        11.59 o                         
  -4  12   6          4.39          4.71         0.62 o                         
  -3  12   6         68.72         66.01         1.76 o                         
  -2  12   6         13.51         15.53         0.74 o                         
  -1  12   6        152.48        158.98         2.97 o                         
   0  12   6        597.39        612.39        13.78 o                         
   1  12   6       1194.97       1075.32        26.66 o                         
   2  12   6          1.06          1.74         0.52 o                         
   3  12   6        308.28        310.42         7.86 o                         
   4  12   6         41.80         46.21         2.47 o                         
  -5  13   6         47.71         49.88         2.80 o                         
  -4  13   6          0.07          0.21         0.40 o                         
  -3  13   6         34.20         35.53         1.32 o                         
  -2  13   6         10.94         13.33         0.82 o                         
  -1  13   6         66.54         68.72         1.65 o                         
   0  13   6        615.16        652.05        15.51 o                         
   1  13   6         36.10         34.56         1.51 o                         
   2  13   6          1.69          2.09         0.68 o                         
   3  13   6          0.24          0.88         0.71 o                         
   4  13   6         32.07         31.71         1.74 o                         
  -5  14   6        158.11        157.05         5.39 o                         
  -4  14   6         17.33         18.18         2.32 o                         
  -3  14   6        171.43        177.34         3.91 o                         
  -2  14   6        205.55        210.36         4.90 o                         
  -1  14   6        716.88        744.61        17.66 o                         
   0  14   6        857.72        920.96        26.13 o                         
   1  14   6         56.94         48.91         1.96 o                         
   2  14   6         42.51         44.22         1.84 o                         
   3  14   6        282.10        266.81         7.04 o                         
   4  14   6         10.17          9.74         1.24 o                         
  -4  15   6         12.26         14.24         1.76 o                         
  -3  15   6         15.19         18.89         1.24 o                         
  -2  15   6        240.05        265.57         6.91 o                         
  -1  15   6         90.11         98.15         3.17 o                         
   0  15   6         13.85         16.51         1.17 o                         
   1  15   6         16.84         19.64         1.24 o                         
   2  15   6          3.40          3.78         0.91 o                         
   3  15   6         19.70         23.04         1.54 o                         
  -4  16   6         30.19         31.91         2.11 o                         
  -3  16   6         35.30         34.48         1.85 o                         
  -2  16   6         13.03         13.59         0.73 o                         
  -1  16   6        296.39        312.75         7.46 o                         
   0  16   6        367.19        346.63        10.47 o                         
   1  16   6          0.35          0.51         0.50 o                         
   2  16   6        110.69        120.15         5.48 o                         
   3  16   6         50.05         54.35         2.59 o                         
  -3  17   6         33.07         33.13         1.60 o                         
  -2  17   6        228.70        240.05         7.80 o                         
  -1  17   6        313.51        326.45         7.49 o                         
   0  17   6        101.75        101.77         3.02 o                         
   1  17   6         16.02         17.40         1.55 o                         
   2  17   6         13.06         13.87         1.20 o                         
  -3  18   6          4.68          3.44         1.28 o                         
  -2  18   6          0.77          0.97         1.17 o                         
  -1  18   6         77.75         78.25         3.48 o                         
   0  18   6        146.89        141.35         4.20 o                         
   1  18   6         56.53         60.34         3.43 o                         
   2  18   6         39.82         43.28         2.18 o                         
  -2  19   6        148.34        125.55        10.93 o                         
  -1  19   6        138.42        150.11         5.56 o                         
   0  19   6         11.04          8.71         1.93 o                         
   1  19   6         79.58         72.58         6.55 o                         
  -7   1   7         30.72         34.26         2.03 o                         
  -6   1   7         24.80         24.52         1.88 o                         
  -5   1   7       1981.48       1984.32        50.42 o                         
  -4   1   7          0.30          1.10         0.49 o                         
  -3   1   7       1959.57       2079.36        65.35 o                         
  -2   1   7       1658.18       1904.58        41.44 o                         
  -1   1   7         40.40         54.68         1.50 o                         
   0   1   7       3288.98       3611.50       140.77 o                         
   1   1   7       6683.61       7655.48       255.87 o                         
   2   1   7         15.98         17.49         0.65 o                         
   3   1   7          2.64          0.21         0.39 o                         
   4   1   7         99.98         87.93         2.17 o                         
   5   1   7        308.27        310.72         6.59 o                         
  -7   2   7         13.35         14.52         2.04 o                         
  -6   2   7        240.95        247.35         8.98 o                         
  -5   2   7         21.56         18.85         1.42 o                         
  -4   2   7       1095.44       1059.03        22.41 o                         
  -3   2   7          0.85          2.41         0.44 o                         
  -2   2   7        106.31         73.82         1.45 o                         
  -1   2   7       1190.43       1382.60        28.95 o                         
   0   2   7        341.64        383.36         7.06 o                         
   1   2   7         35.72         37.09         1.11 o                         
   2   2   7         41.87         39.60         1.03 o                         
   3   2   7          0.40          0.70         0.35 o                         
   4   2   7         11.35         11.32         1.00 o                         
   5   2   7         21.18         24.50         1.31 o                         
  -6   3   7        238.01        225.42         5.61 o                         
  -5   3   7        105.41        101.74         2.64 o                         
  -4   3   7        822.81        802.04        16.17 o                         
  -3   3   7       1885.34       2101.66        71.15 o                         
  -2   3   7       3378.45       3647.99        96.88 o                         
  -1   3   7       1106.47       1197.14        30.62 o                         
   0   3   7        313.33        294.23         5.06 o                         
   1   3   7       1804.53       2008.63        48.20 o                         
   2   3   7        261.97        261.68         4.31 o                         
   3   3   7          0.39          0.38         0.43 o                         
   4   3   7         22.79         23.18         1.07 o                         
   5   3   7        224.37        222.21         4.83 o                         
  -6   4   7         72.64         67.97         2.47 o                         
  -5   4   7          3.05          2.84         0.80 o                         
  -4   4   7       1002.54        943.26        20.00 o                         
  -3   4   7          3.68          4.49         0.61 o                         
  -2   4   7        288.34        251.17         4.40 o                         
  -1   4   7         46.74         63.36         1.27 o                         
   0   4   7       3258.31       3467.90       128.89 o                         
   1   4   7        538.90        530.19        11.64 o                         
   2   4   7        828.20        836.22        15.39 o                         
   3   4   7        111.95        109.07         2.17 o                         
   4   4   7         75.25         79.88         2.05 o                         
   5   4   7          9.05          8.10         0.94 o                         
  -6   5   7        206.66        220.95         8.17 o                         
  -5   5   7          3.43          4.65         0.81 o                         
  -4   5   7         47.68         37.74         1.50 o                         
  -3   5   7         35.41         32.55         1.05 o                         
  -2   5   7       1131.74       1202.22        24.09 o                         
  -1   5   7       3885.43       4309.40       118.89 o                         
   0   5   7       1653.83       1811.38        38.03 o                         
   1   5   7         17.78         18.12         0.53 o                         
   2   5   7       1041.72       1029.67        20.48 o                         
   3   5   7          0.61          1.01         0.33 o                         
   4   5   7        136.01        136.36         2.93 o                         
   5   5   7         84.17         75.08         2.28 o                         
  -6   6   7         14.86         17.05         1.47 o                         
  -5   6   7          1.53          1.02         0.55 o                         
  -4   6   7         55.57         57.27         1.80 o                         
  -3   6   7        752.95        759.99        14.74 o                         
  -2   6   7        443.95        426.04         7.31 o                         
  -1   6   7        238.59        245.68         7.34 o                         
   0   6   7        303.41        319.16         6.80 o                         
   1   6   7         12.14         14.18         0.65 o                         
   2   6   7        859.07        803.29        15.82 o                         
   3   6   7         33.55         31.86         1.03 o                         
   4   6   7         19.07         18.15         0.95 o                         
   5   6   7          0.07          0.41         0.40 o                         
  -6   7   7         42.12         43.04         2.14 o                         
  -5   7   7         88.81         83.70         2.53 o                         
  -4   7   7         60.48         58.02         1.75 o                         
  -3   7   7       1204.52       1113.62        23.47 o                         
  -2   7   7        225.98        204.44         5.50 o                         
  -1   7   7       5450.55       5902.52       183.63 o                         
   0   7   7        796.07        913.14        16.36 o                         
   1   7   7          0.08          0.57         0.24 o                         
   2   7   7       2459.57       2670.84        66.43 o                         
   3   7   7         44.94         40.95         1.18 o                         
   4   7   7        818.69        858.02        24.57 o                         
   5   7   7          0.17          0.17         0.40 o                         
  -6   8   7          1.50          1.73         0.84 o                         
  -5   8   7          6.14          6.85         0.89 o                         
  -4   8   7        139.68        125.37         3.01 o                         
  -3   8   7        360.64        330.61         6.10 o                         
  -2   8   7        176.90        176.34         3.28 o                         
  -1   8   7          4.42          3.09         0.41 o                         
   0   8   7        857.68        941.43        20.05 o                         
   1   8   7         44.75         43.41         0.98 o                         
   2   8   7         30.12         26.30         0.83 o                         
   3   8   7         42.25         50.75         2.12 o                         
   4   8   7          6.34          5.61         0.62 o                         
   5   8   7         46.13         50.96         2.36 o                         
  -6   9   7        109.97        122.70         6.36 o                         
  -5   9   7         35.69         37.10         1.80 o                         
  -4   9   7         15.11         10.65         0.87 o                         
  -3   9   7         23.11         24.07         1.04 o                         
  -2   9   7        638.30        645.79        11.81 o                         
  -1   9   7       2541.83       2811.83        70.02 o                         
   0   9   7         47.72         39.37         0.85 o                         
   1   9   7         17.67         23.04         0.93 o                         
   2   9   7        127.85        124.02         2.17 o                         
   3   9   7        117.98        113.15         2.89 o                         
   4   9   7         80.10         85.17         3.35 o                         
   5   9   7          0.81          1.12         0.89 o                         
  -6  10   7         46.60         46.38         3.15 o                         
  -5  10   7          1.23          0.41         0.45 o                         
  -4  10   7         15.04         18.29         1.04 o                         
  -3  10   7          0.24          1.24         0.42 o                         
  -2  10   7       1315.91       1307.51        27.61 o                         
  -1  10   7        185.54        200.52         4.00 o                         
   0  10   7        516.86        540.12         9.83 o                         
   1  10   7        237.47        226.36         4.49 o                         
   2  10   7         12.44         13.03         0.85 o                         
   3  10   7        282.39        266.35         6.56 o                         
   4  10   7         29.32         32.65         1.89 o                         
  -5  11   7         16.75         16.62         1.23 o                         
  -4  11   7         17.73         18.35         1.10 o                         
  -3  11   7        117.46        116.60         2.85 o                         
  -2  11   7        234.58        221.33         4.28 o                         
  -1  11   7         54.82         51.85         1.15 o                         
   0  11   7        352.67        374.80         8.20 o                         
   1  11   7        335.10        320.14         6.63 o                         
   2  11   7          2.88          2.01         0.54 o                         
   3  11   7         31.34         35.39         1.56 o                         
   4  11   7          0.04          0.71         0.74 o                         
  -5  12   7         16.88         18.72         1.64 o                         
  -4  12   7        274.02        288.75         8.78 o                         
  -3  12   7        211.26        211.54         4.58 o                         
  -2  12   7        624.61        599.29        11.35 o                         
  -1  12   7         77.12         74.80         1.57 o                         
   0  12   7        188.71        199.61         4.83 o                         
   1  12   7         88.51         81.75         2.24 o                         
   2  12   7         25.38         27.26         1.17 o                         
   3  12   7        110.11        117.90         3.19 o                         
   4  12   7          0.26          0.61         0.68 o                         
  -5  13   7         68.03         68.51         4.35 o                         
  -4  13   7          0.83          0.93         0.48 o                         
  -3  13   7        459.08        464.71        11.49 o                         
  -2  13   7         72.52         69.65         1.82 o                         
  -1  13   7         82.81         83.58         1.55 o                         
   0  13   7        145.56        153.97         4.43 o                         
   1  13   7        533.97        493.18        11.08 o                         
   2  13   7        112.29        117.16         3.14 o                         
   3  13   7         22.67         22.00         1.36 o                         
   4  13   7         22.19         22.65         1.82 o                         
  -5  14   7         19.00         18.43         1.60 o                         
  -4  14   7          0.92          0.79         0.65 o                         
  -3  14   7          0.60          1.72         0.50 o                         
  -2  14   7        213.02        210.73         3.96 o                         
  -1  14   7         32.72         33.98         0.94 o                         
   0  14   7        111.15        103.39         3.07 o                         
   1  14   7         60.59         57.37         1.88 o                         
   2  14   7         28.21         26.43         1.28 o                         
   3  14   7          1.94          2.60         0.81 o                         
  -4  15   7          4.34          2.35         1.00 o                         
  -3  15   7        600.12        621.46        15.84 o                         
  -2  15   7         22.95         23.35         0.90 o                         
  -1  15   7         68.57         71.10         2.13 o                         
   0  15   7         21.91         21.62         1.17 o                         
   1  15   7        503.16        466.45        16.19 o                         
   2  15   7          1.70          1.45         0.60 o                         
   3  15   7         48.62         54.64         2.21 o                         
  -4  16   7         75.06         74.60         3.81 o                         
  -3  16   7          3.62          5.59         0.96 o                         
  -2  16   7          3.79          3.11         0.56 o                         
  -1  16   7          1.48          0.94         0.48 o                         
   0  16   7          6.03          5.74         0.77 o                         
   1  16   7          1.82          1.23         0.58 o                         
   2  16   7         61.13         68.20         2.40 o                         
   3  16   7          4.53          5.64         0.93 o                         
  -3  17   7        148.63        157.36         4.29 o                         
  -2  17   7        318.07        311.51        17.36 o                         
  -1  17   7         21.09         19.19         1.26 o                         
   0  17   7          8.21          8.15         0.90 o                         
   1  17   7         39.08         40.05         1.71 o                         
   2  17   7         26.69         26.03         1.74 o                         
  -3  18   7          2.26          2.50         1.11 o                         
  -2  18   7         44.64         41.40         2.32 o                         
  -1  18   7          1.02          2.35         1.08 o                         
   0  18   7        254.23        258.39         9.16 o                         
   1  18   7         44.02         49.10         3.96 o                         
  -2  19   7         48.38         73.64         8.23 o                         
  -1  19   7         13.02         15.98         1.71 o                         
   0  19   7          1.96          2.21         1.50 o                         
  -7   0   8        152.73        163.21        12.85 o                         
  -6   0   8        600.96        603.81        31.55 o                         
  -5   0   8       1794.27       1785.02        64.49 o                         
  -4   0   8          1.95          1.88         0.90 o                         
  -3   0   8        411.06        362.05         9.32 o                         
  -2   0   8        308.46        218.38         5.16 o                         
  -1   0   8       1730.38       1924.00       130.29 o                         
   0   0   8       1609.22       2009.43        70.95 o                         
   1   0   8         91.09         77.14         2.14 o                         
   2   0   8        619.73        652.47        23.95 o                         
   3   0   8        967.93       1076.93        31.92 o                         
   4   0   8        668.88        635.40        17.72 o                         
   5   0   8        143.61        147.17         4.76 o                         
  -7   1   8          3.74          2.78         1.32 o                         
  -6   1   8          1.04          1.96         0.89 o                         
  -5   1   8          4.46          4.63         1.15 o                         
  -4   1   8         24.38         25.19         1.23 o                         
  -3   1   8        112.71        110.11         2.29 o                         
  -2   1   8         55.39         51.99         1.08 o                         
  -1   1   8       1151.93       1407.30        43.88 o                         
   0   1   8       1105.76       1223.13        35.87 o                         
   1   1   8         81.10         71.59         1.40 o                         
   2   1   8        108.15        102.62         2.62 o                         
   3   1   8          1.15          2.07         0.49 o                         
   4   1   8         66.92         67.94         2.08 o                         
   5   1   8          6.33          4.64         0.81 o                         
  -6   2   8        217.71        204.47         7.37 o                         
  -5   2   8        400.92        383.42         8.46 o                         
  -4   2   8        238.81        208.29         4.38 o                         
  -3   2   8        101.25         89.72         1.94 o                         
  -2   2   8       1827.88       1853.58        40.49 o                         
  -1   2   8        219.19        183.16         3.90 o                         
   0   2   8        161.07        185.65         4.27 o                         
   1   2   8        340.38        348.90        11.08 o                         
   2   2   8        126.14        129.91         2.39 o                         
   3   2   8        711.06        745.05        14.17 o                         
   4   2   8        409.98        405.46         7.98 o                         
   5   2   8        205.79        213.55         6.34 o                         
  -6   3   8        340.67        331.79         8.87 o                         
  -5   3   8         54.70         55.01         2.05 o                         
  -4   3   8        644.63        621.53        12.37 o                         
  -3   3   8         18.28          8.65         0.65 o                         
  -2   3   8        361.82        401.05         6.90 o                         
  -1   3   8       1485.46       1619.30        35.30 o                         
   0   3   8        706.13        776.89        22.42 o                         
   1   3   8       2350.39       2634.12        62.89 o                         
   2   3   8        175.08        151.20         3.09 o                         
   3   3   8         57.75         60.84         1.44 o                         
   4   3   8        110.76        108.53         2.77 o                         
   5   3   8          0.09         -0.39         0.56 o                         
  -6   4   8          7.83          8.38         1.30 o                         
  -5   4   8        144.38        141.59         3.35 o                         
  -4   4   8        684.22        658.50        13.89 o                         
  -3   4   8        333.46        279.94         5.12 o                         
  -2   4   8       3559.65       3796.80       102.43 o                         
  -1   4   8        265.72        212.31         4.42 o                         
   0   4   8        684.12        782.20        16.98 o                         
   1   4   8        130.76        120.23         2.22 o                         
   2   4   8        218.95        228.16         3.89 o                         
   3   4   8          0.54          2.53         0.86 o                         
   4   4   8        158.26        169.81         3.64 o                         
   5   4   8        181.49        185.25         5.62 o                         
  -6   5   8        357.24        375.14        13.00 o                         
  -5   5   8         17.58         18.49         1.24 o                         
  -4   5   8        861.29        830.35        17.28 o                         
  -3   5   8        235.08        240.82         4.39 o                         
  -2   5   8       1387.06       1444.23        30.22 o                         
  -1   5   8        754.31        768.47        13.34 o                         
   0   5   8       2099.46       2356.44        57.52 o                         
   1   5   8         13.40         19.94         0.71 o                         
   2   5   8       1440.48       1484.92        33.18 o                         
   3   5   8         65.25         55.92         1.35 o                         
   4   5   8        151.11        145.30         3.24 o                         
   5   5   8         42.46         43.46         1.63 o                         
  -6   6   8         12.27         15.23         1.51 o                         
  -5   6   8          6.33          5.08         0.78 o                         
  -4   6   8        513.92        506.60        10.17 o                         
  -3   6   8       1483.65       1459.46        34.27 o                         
  -2   6   8          3.13          3.48         0.46 o                         
  -1   6   8        270.97        239.01         4.53 o                         
   0   6   8        928.55        898.96        15.83 o                         
   1   6   8          2.13          2.34         0.27 o                         
   2   6   8          0.21          1.04         0.30 o                         
   3   6   8        204.55        219.27         4.04 o                         
   4   6   8        721.36        713.74        14.72 o                         
   5   6   8        189.63        191.09         6.13 o                         
  -6   7   8         13.62         15.34         1.43 o                         
  -5   7   8         89.79         84.73         2.53 o                         
  -4   7   8        156.36        174.88         3.80 o                         
  -3   7   8         62.23         52.06         1.80 o                         
  -2   7   8        144.54        142.24         2.51 o                         
  -1   7   8         65.51         61.21         1.21 o                         
   0   7   8         53.52         49.79         0.89 o                         
   1   7   8         32.04         32.09         1.02 o                         
   2   7   8        147.11        146.93         3.12 o                         
   3   7   8         47.99         43.29         1.37 o                         
   4   7   8         14.31         14.62         0.87 o                         
   5   7   8         32.24         30.98         2.00 o                         
  -6   8   8          1.11          1.17         0.70 o                         
  -5   8   8         31.16         34.99         1.71 o                         
  -4   8   8        318.92        303.41         6.22 o                         
  -3   8   8       1851.92       1787.14        41.11 o                         
  -2   8   8        140.50        127.80         2.96 o                         
  -1   8   8        146.87        138.58         3.12 o                         
   0   8   8        744.62        729.93        14.23 o                         
   1   8   8       1389.41       1487.47        40.65 o                         
   2   8   8          0.71          1.55         0.35 o                         
   3   8   8         18.38         20.14         0.74 o                         
   4   8   8        153.57        157.90         3.57 o                         
   5   8   8        354.49        361.58         9.80 o                         
  -6   9   8          1.99          1.71         0.80 o                         
  -5   9   8         16.13         18.92         1.23 o                         
  -4   9   8        245.47        234.98         5.33 o                         
  -3   9   8        190.77        197.09         5.08 o                         
  -2   9   8        918.65        914.31        18.26 o                         
  -1   9   8        383.91        378.92         7.10 o                         
   0   9   8        177.87        193.97         3.32 o                         
   1   9   8        154.75        150.72         4.24 o                         
   2   9   8         20.49         19.31         0.58 o                         
   3   9   8          0.23          0.83         0.38 o                         
   4   9   8          1.09          1.05         0.69 o                         
  -6  10   8         27.59         33.45         1.68 o                         
  -5  10   8         19.54         22.60         1.37 o                         
  -4  10   8          0.91          1.05         0.49 o                         
  -3  10   8        824.21        832.52        17.28 o                         
  -2  10   8       1268.67       1259.56        27.18 o                         
  -1  10   8        386.76        403.46         8.02 o                         
   0  10   8         14.26         13.39         0.46 o                         
   1  10   8         22.05         18.03         0.88 o                         
   2  10   8         50.36         56.33         2.52 o                         
   3  10   8         94.41         88.07         3.15 o                         
   4  10   8        202.48        193.04         6.82 o                         
  -5  11   8         18.58         21.34         1.25 o                         
  -4  11   8        119.19        109.77         4.54 o                         
  -3  11   8        242.80        234.66         4.53 o                         
  -2  11   8        890.23        884.31        17.88 o                         
  -1  11   8        298.94        287.31         4.89 o                         
   0  11   8          0.30          0.27         0.11 o                         
   1  11   8        437.56        426.73         9.64 o                         
   2  11   8        198.58        186.13         5.85 o                         
   3  11   8         36.45         33.86         1.42 o                         
   4  11   8        143.67        140.50         5.44 o                         
  -5  12   8          0.49          0.87         0.53 o                         
  -4  12   8          0.41          0.38         0.40 o                         
  -3  12   8         81.38         78.86         1.99 o                         
  -2  12   8       1014.51       1037.42        21.18 o                         
  -1  12   8        240.63        241.32         5.30 o                         
   0  12   8          4.26          4.01         0.54 o                         
   1  12   8         64.16         54.16         1.70 o                         
   2  12   8         54.90         55.78         2.36 o                         
   3  12   8          7.60          8.23         0.95 o                         
   4  12   8        115.12        106.21         6.97 o                         
  -5  13   8        155.07        158.65         6.74 o                         
  -4  13   8          8.55         14.01         0.95 o                         
  -3  13   8         11.84         13.10         0.84 o                         
  -2  13   8        114.66        111.03         2.15 o                         
  -1  13   8          7.89         10.02         0.65 o                         
   0  13   8          0.49          1.00         0.40 o                         
   1  13   8         31.63         28.89         1.15 o                         
   2  13   8         28.80         29.08         1.32 o                         
   3  13   8          6.08          6.49         0.92 o                         
   4  13   8         12.04         13.18         3.22 o                         
  -5  14   8          0.08          0.43         0.69 o                         
  -4  14   8          0.00          0.67         0.55 o                         
  -3  14   8          0.26          0.69         0.39 o                         
  -2  14   8        404.28        419.90         8.02 o                         
  -1  14   8        380.88        387.89        12.85 o                         
   0  14   8         20.19         19.54         0.98 o                         
   1  14   8        105.02        101.16         2.78 o                         
   2  14   8         36.37         37.98         1.75 o                         
   3  14   8        234.14        205.04         5.72 o                         
  -4  15   8         62.87         61.13         2.80 o                         
  -3  15   8          0.54          0.44         0.43 o                         
  -2  15   8          9.64         10.65         0.79 o                         
  -1  15   8        378.01        384.75         8.62 o                         
   0  15   8         96.62         92.49         2.58 o                         
   1  15   8          4.42          3.33         0.83 o                         
   2  15   8          4.35          2.95         0.76 o                         
   3  15   8          0.02          0.99         0.78 o                         
  -4  16   8        105.63        108.82         5.09 o                         
  -3  16   8         24.16         28.43         2.32 o                         
  -2  16   8        470.91        466.18        10.83 o                         
  -1  16   8        393.12        394.08         9.06 o                         
   0  16   8         10.83         11.01         0.87 o                         
   1  16   8          3.53          2.79         0.68 o                         
   2  16   8          5.32          4.47         0.94 o                         
  -3  17   8          4.14          3.23         0.86 o                         
  -2  17   8         68.40         59.70         3.02 o                         
  -1  17   8         36.25         41.85         1.57 o                         
   0  17   8         16.14         14.17         1.13 o                         
   1  17   8          0.05          0.20         0.51 o                         
   2  17   8         86.82         91.27         3.84 o                         
  -2  18   8         83.06         79.73         4.56 o                         
  -1  18   8         99.42         97.97         3.02 o                         
   0  18   8         82.35         76.46         3.27 o                         
   1  18   8          5.32          4.24         1.17 o                         
  -1  19   8         28.62         31.19         2.27 o                         
   0  19   8         18.54         17.35         1.20 o                         
  -6   1   9         65.77         60.50         2.48 o                         
  -5   1   9          5.02          5.30         0.95 o                         
  -4   1   9        366.57        343.96         6.87 o                         
  -3   1   9        206.70        210.15         3.84 o                         
  -2   1   9          0.95          1.09         0.30 o                         
  -1   1   9       1384.78       1601.48        35.53 o                         
   0   1   9        242.38        241.71         4.41 o                         
   1   1   9       2149.07       2437.64        61.34 o                         
   2   1   9        710.07        640.82        11.63 o                         
   3   1   9         61.93         39.94         1.17 o                         
   4   1   9        746.22        752.68        15.84 o                         
   5   1   9        266.16        273.46         6.37 o                         
  -6   2   9         60.42         58.09         2.62 o                         
  -5   2   9         56.04         54.14         2.14 o                         
  -4   2   9        129.77        126.91         3.12 o                         
  -3   2   9         45.15         45.64         1.33 o                         
  -2   2   9       1221.90       1326.43        29.23 o                         
  -1   2   9       1139.45       1230.84        38.82 o                         
   0   2   9        704.55        707.30        24.55 o                         
   1   2   9         28.79         28.23         1.07 o                         
   2   2   9       1064.60       1025.82        28.98 o                         
   3   2   9         35.44         31.04         1.10 o                         
   4   2   9          5.06          6.84         0.72 o                         
   5   2   9         39.29         47.07         2.04 o                         
  -6   3   9         80.47         80.54         4.47 o                         
  -5   3   9          3.91          3.39         0.84 o                         
  -4   3   9        120.19        124.71         3.05 o                         
  -3   3   9         10.71          9.52         0.63 o                         
  -2   3   9       3076.34       3401.07        95.14 o                         
  -1   3   9        188.46        188.41         3.47 o                         
   0   3   9       1211.87       1284.83        30.02 o                         
   1   3   9       1799.95       1810.78        48.25 o                         
   2   3   9        158.92        164.79         2.80 o                         
   3   3   9        613.12        620.05        13.14 o                         
   4   3   9         14.16         15.18         0.95 o                         
   5   3   9         50.77         54.99         1.98 o                         
  -6   4   9         88.06         88.82         3.76 o                         
  -5   4   9        310.72        301.36         6.78 o                         
  -4   4   9          4.08          4.28         0.69 o                         
  -3   4   9        434.13        414.18         7.55 o                         
  -2   4   9        708.23        719.61        12.93 o                         
  -1   4   9        202.50        183.45         3.59 o                         
   0   4   9       2116.52       2346.54        64.56 o                         
   1   4   9        132.88        122.78         2.83 o                         
   2   4   9        187.03        190.29         3.14 o                         
   3   4   9         29.56         31.63         1.00 o                         
   4   4   9        147.84        137.36         3.90 o                         
   5   4   9        109.78        111.59         3.02 o                         
  -6   5   9         46.80         53.63         2.72 o                         
  -5   5   9        449.70        443.00         9.11 o                         
  -4   5   9          0.58          0.97         0.51 o                         
  -3   5   9        815.13        803.20        15.65 o                         
  -2   5   9          0.10          0.68         0.38 o                         
  -1   5   9          6.48         11.45         0.38 o                         
   0   5   9        213.28        212.40         5.87 o                         
   1   5   9        362.30        387.90         7.55 o                         
   2   5   9        220.11        225.83         4.89 o                         
   3   5   9        523.39        520.15         9.91 o                         
   4   5   9        165.87        163.73         4.36 o                         
   5   5   9         63.23         66.51         1.93 o                         
  -6   6   9         11.02         10.65         1.29 o                         
  -5   6   9          1.82          1.85         0.86 o                         
  -4   6   9          0.43          0.87         0.44 o                         
  -3   6   9          2.01          2.91         0.57 o                         
  -2   6   9        403.58        393.09         6.62 o                         
  -1   6   9        170.40        176.89         4.08 o                         
   0   6   9        325.79        301.68         6.03 o                         
   1   6   9        351.45        326.73         5.58 o                         
   2   6   9         67.75         65.91         1.55 o                         
   3   6   9          1.32          2.47         0.51 o                         
   4   6   9         35.30         36.44         1.37 o                         
   5   6   9          0.76          1.12         0.52 o                         
  -6   7   9        288.30        317.77         7.79 o                         
  -5   7   9        579.01        558.47        12.18 o                         
  -4   7   9          2.87          1.68         0.58 o                         
  -3   7   9         92.81         88.69         1.96 o                         
  -2   7   9        478.29        485.60         8.68 o                         
  -1   7   9        723.07        684.53        18.18 o                         
   0   7   9        142.48        138.56         2.02 o                         
   1   7   9         68.20         70.13         1.26 o                         
   2   7   9        214.40        211.73         4.34 o                         
   3   7   9        731.56        731.35        14.23 o                         
   4   7   9        388.71        408.33        11.03 o                         
   5   7   9         21.43         23.43         1.64 o                         
  -6   8   9         41.83         45.65         2.57 o                         
  -5   8   9         35.32         34.99         2.10 o                         
  -4   8   9        179.45        173.66         3.77 o                         
  -3   8   9        138.04        139.53         4.00 o                         
  -2   8   9        433.90        424.81         8.46 o                         
  -1   8   9         14.47         23.83         0.64 o                         
   0   8   9         26.84         40.75         1.04 o                         
   1   8   9        267.84        269.33         6.18 o                         
   2   8   9         90.18         88.79         1.91 o                         
   3   8   9         32.06         36.39         1.19 o                         
   4   8   9          0.10          0.27         0.59 o                         
  -6   9   9        348.68        369.60        11.91 o                         
  -5   9   9        117.72        116.21         3.54 o                         
  -4   9   9        208.33        207.17         4.45 o                         
  -3   9   9         32.17         31.81         1.17 o                         
  -2   9   9        666.40        648.75        12.25 o                         
  -1   9   9        553.86        549.09         9.44 o                         
   0   9   9         29.06         21.14         0.54 o                         
   1   9   9         95.40         98.84         2.11 o                         
   2   9   9        455.86        472.78        12.16 o                         
   3   9   9        270.77        264.50         5.86 o                         
   4   9   9         74.57         74.34         3.17 o                         
  -6  10   9          3.15          2.75         0.89 o                         
  -5  10   9         51.72         56.06         2.07 o                         
  -4  10   9          3.64          2.96         0.71 o                         
  -3  10   9        294.25        295.96         5.78 o                         
  -2  10   9        403.79        401.95         7.22 o                         
  -1  10   9          4.41          5.60         0.45 o                         
   0  10   9        378.32        344.06         6.04 o                         
   1  10   9        259.58        261.55         4.00 o                         
   2  10   9         47.40         42.83         1.97 o                         
   3  10   9         37.46         38.07         2.18 o                         
   4  10   9         67.60         70.06         2.47 o                         
  -5  11   9        309.64        330.52        11.25 o                         
  -4  11   9         64.85         69.08         2.14 o                         
  -3  11   9        152.92        156.20         3.13 o                         
  -2  11   9          5.66          6.18         0.69 o                         
  -1  11   9        128.61        137.32         2.85 o                         
   0  11   9        368.91        374.28         8.54 o                         
   1  11   9        241.69        248.29         6.82 o                         
   2  11   9        282.46        262.15         6.81 o                         
   3  11   9        154.91        155.12         5.73 o                         
   4  11   9         14.42         17.69         1.73 o                         
  -5  12   9         63.97         69.59         2.72 o                         
  -4  12   9         21.50         20.19         1.17 o                         
  -3  12   9          0.76          1.29         0.45 o                         
  -2  12   9         72.89         69.88         1.68 o                         
  -1  12   9         50.38         50.18         1.21 o                         
   0  12   9        762.45        801.96        25.66 o                         
   1  12   9         92.73         89.60         2.50 o                         
   2  12   9        326.84        313.58         8.65 o                         
   3  12   9          9.24          8.89         0.85 o                         
   4  12   9         48.22         43.61         2.10 o                         
  -5  13   9        197.13        204.16         8.71 o                         
  -4  13   9        194.36        203.57         6.41 o                         
  -3  13   9        115.39        115.28         3.14 o                         
  -2  13   9         64.41         67.24         1.57 o                         
  -1  13   9         14.63         14.62         0.67 o                         
   0  13   9         81.43         88.81         2.25 o                         
   1  13   9        149.73        153.13         5.99 o                         
   2  13   9         52.01         55.89         2.06 o                         
   3  13   9         35.01         31.56         1.45 o                         
  -4  14   9          2.82          2.31         0.56 o                         
  -3  14   9         15.89         16.87         0.97 o                         
  -2  14   9          3.90          4.25         0.50 o                         
  -1  14   9         10.93         10.48         0.98 o                         
   0  14   9        200.69        210.90         5.52 o                         
   1  14   9          3.48          2.75         0.69 o                         
   2  14   9          0.49          0.74         0.68 o                         
   3  14   9         61.75         56.88         3.21 o                         
  -4  15   9        244.52        248.00        15.04 o                         
  -3  15   9         25.57         28.65         1.31 o                         
  -2  15   9          6.22          7.77         0.68 o                         
  -1  15   9         53.28         56.98         2.13 o                         
   0  15   9          7.98          8.87         0.97 o                         
   1  15   9        688.03        706.96        40.30 o                         
   2  15   9        101.17        105.82         3.98 o                         
   3  15   9          5.02          5.18         1.90 o                         
  -4  16   9         21.07         26.88         1.90 o                         
  -3  16   9         82.50         79.65         2.51 o                         
  -2  16   9          0.46          0.30         0.44 o                         
  -1  16   9          9.25          9.04         0.93 o                         
   0  16   9         99.12         93.59         2.70 o                         
   1  16   9         15.64         14.41         1.03 o                         
   2  16   9          0.35          1.32         1.03 o                         
  -3  17   9         13.15         13.13         1.49 o                         
  -2  17   9        127.40        121.41         5.78 o                         
  -1  17   9         17.39         17.23         1.04 o                         
   0  17   9        311.26        323.23         9.46 o                         
   1  17   9         84.93         91.59         8.70 o                         
  -2  18   9         15.78         18.51         1.71 o                         
  -1  18   9          3.53          4.02         0.74 o                         
   0  18   9         18.24         16.68         1.16 o                         
   1  18   9         18.12         18.28         2.70 o                         
  -6   0  10        714.55        691.67        35.41 o                         
  -5   0  10        245.15        236.38        12.72 o                         
  -4   0  10          0.30          3.03         1.11 o                         
  -3   0  10        658.63        649.33        16.79 o                         
  -2   0  10       2622.24       2745.76       107.61 o                         
  -1   0  10       6175.21       7179.45       406.90 o                         
   0   0  10        478.22        472.60        12.23 o                         
   1   0  10         57.08         55.16         2.27 o                         
   2   0  10       1228.41       1205.98        36.28 o                         
   3   0  10        497.76        492.39        12.96 o                         
   4   0  10         97.91         94.15         3.69 o                         
   5   0  10        306.91        337.38        14.31 o                         
  -6   1  10          0.50          0.10         0.53 o                         
  -5   1  10         51.65         47.23         1.85 o                         
  -4   1  10        732.18        694.86        13.83 o                         
  -3   1  10        214.62        228.14         4.50 o                         
  -2   1  10          2.37          0.57         0.29 o                         
  -1   1  10         72.33         85.14         1.53 o                         
   0   1  10        512.37        570.71        18.10 o                         
   1   1  10         86.47         70.57         1.75 o                         
   2   1  10        750.79        741.54        14.13 o                         
   3   1  10         69.90         63.15         1.52 o                         
   4   1  10         75.32         77.72         2.00 o                         
   5   1  10          1.51          1.54         0.63 o                         
  -6   2  10        304.12        301.75         7.62 o                         
  -5   2  10          7.78          9.97         1.24 o                         
  -4   2  10         57.21         57.74         2.05 o                         
  -3   2  10        420.78        384.53         6.86 o                         
  -2   2  10        619.76        593.25        14.20 o                         
  -1   2  10        145.73        110.35         2.42 o                         
   0   2  10       1126.47       1192.58        26.97 o                         
   1   2  10       1879.65       1995.62        68.14 o                         
   2   2  10       1235.41       1126.30        23.89 o                         
   3   2  10         62.45         60.18         1.59 o                         
   4   2  10          9.81         11.04         0.83 o                         
   5   2  10         94.23        103.16         3.18 o                         
  -6   3  10          4.13          2.94         0.89 o                         
  -5   3  10          3.10          3.21         0.80 o                         
  -4   3  10         83.15         87.97         2.25 o                         
  -3   3  10        296.02        295.13         5.45 o                         
  -2   3  10        772.02        714.81        15.05 o                         
  -1   3  10       1320.33       1361.86        35.08 o                         
   0   3  10        328.23        335.94        10.82 o                         
   1   3  10        174.17        165.30         3.74 o                         
   2   3  10        586.35        528.22         9.06 o                         
   3   3  10        285.75        260.98         6.18 o                         
   4   3  10          0.04          0.14         0.37 o                         
   5   3  10         21.12         23.51         1.25 o                         
  -6   4  10        106.45        107.99         5.38 o                         
  -5   4  10        169.73        161.63         4.26 o                         
  -4   4  10        133.24        121.61         2.68 o                         
  -3   4  10        683.15        687.38        13.01 o                         
  -2   4  10         18.39         22.86         0.76 o                         
  -1   4  10        143.09        137.17         2.73 o                         
   0   4  10       1406.35       1488.11        55.89 o                         
   1   4  10        335.28        285.73         6.27 o                         
   2   4  10        270.87        241.11         6.01 o                         
   3   4  10        231.80        236.61         7.67 o                         
   4   4  10         92.79         98.00         2.51 o                         
   5   4  10         52.49         52.76         1.62 o                         
  -6   5  10         47.55         42.69         1.88 o                         
  -5   5  10         82.30         77.96         2.52 o                         
  -4   5  10          0.44          0.34         0.42 o                         
  -3   5  10        390.56        387.18         7.24 o                         
  -2   5  10        297.69        272.66         5.36 o                         
  -1   5  10        106.95         92.28         2.06 o                         
   0   5  10         17.15         19.31         0.90 o                         
   1   5  10          5.51          5.72         0.26 o                         
   2   5  10         52.21         41.09         0.90 o                         
   3   5  10         95.76         92.26         2.36 o                         
   4   5  10         32.55         34.36         1.24 o                         
   5   5  10          5.59          4.84         1.03 o                         
  -6   6  10         80.66         88.64         3.45 o                         
  -5   6  10        450.58        462.44        10.03 o                         
  -4   6  10          0.12          0.33         0.40 o                         
  -3   6  10        667.76        692.10        13.88 o                         
  -2   6  10        357.75        345.38         6.30 o                         
  -1   6  10        158.35        136.62         2.94 o                         
   0   6  10       1493.51       1549.10        38.58 o                         
   1   6  10       2283.73       2366.69        60.18 o                         
   2   6  10         68.29         62.52         1.58 o                         
   3   6  10         35.43         32.10         0.94 o                         
   4   6  10        309.66        337.60        13.45 o                         
  -6   7  10          7.25          6.23         1.11 o                         
  -5   7  10          9.09          8.70         1.18 o                         
  -4   7  10          7.45          9.17         0.86 o                         
  -3   7  10        473.94        469.58         9.46 o                         
  -2   7  10         66.02         63.24         1.34 o                         
  -1   7  10          3.68          3.42         0.32 o                         
   0   7  10        214.15        215.70         5.04 o                         
   1   7  10        377.07        357.79         5.71 o                         
   2   7  10         20.56         19.34         0.66 o                         
   3   7  10         41.92         42.32         1.17 o                         
   4   7  10         13.45         12.60         1.28 o                         
  -6   8  10          1.59          1.36         0.74 o                         
  -5   8  10        570.84        559.52        14.90 o                         
  -4   8  10         29.32         29.16         1.30 o                         
  -3   8  10        335.93        323.16        10.13 o                         
  -2   8  10        172.06        167.56         3.39 o                         
  -1   8  10        118.51        113.55         2.15 o                         
   0   8  10       1081.71       1044.11        19.86 o                         
   1   8  10        826.77        844.70        17.87 o                         
   2   8  10         13.59         15.21         0.59 o                         
   3   8  10         72.40         79.21         2.54 o                         
   4   8  10        366.99        353.44        10.06 o                         
  -6   9  10         22.24         25.10         1.49 o                         
  -5   9  10         51.18         49.31         1.95 o                         
  -4   9  10         61.27         67.58         1.98 o                         
  -3   9  10        621.93        600.24        11.65 o                         
  -2   9  10        299.60        287.59         5.60 o                         
  -1   9  10        305.42        312.00         6.86 o                         
   0   9  10         77.46         70.68         1.45 o                         
   1   9  10          5.38          4.83         0.35 o                         
   2   9  10         56.43         57.81         1.68 o                         
   3   9  10          1.29          1.79         0.66 o                         
   4   9  10         24.42         26.74         1.43 o                         
  -5  10  10         29.67         30.84         1.53 o                         
  -4  10  10         45.51         46.60         1.88 o                         
  -3  10  10         57.53         56.10         1.64 o                         
  -2  10  10        339.73        320.46         5.72 o                         
  -1  10  10         12.25         11.45         0.67 o                         
   0  10  10       1804.98       1908.44        43.37 o                         
   1  10  10        673.87        713.68        20.15 o                         
   2  10  10        140.75        134.99         2.97 o                         
   3  10  10         97.99         96.76         2.71 o                         
   4  10  10         83.82         86.13         4.90 o                         
  -5  11  10         12.70         12.50         1.81 o                         
  -4  11  10        341.40        315.64         8.73 o                         
  -3  11  10         14.84         14.36         0.84 o                         
  -2  11  10          9.89          9.25         0.58 o                         
  -1  11  10         40.88         41.63         0.97 o                         
   0  11  10         71.96         76.56         1.69 o                         
   1  11  10        122.59        132.16         3.66 o                         
   2  11  10         42.72         47.18         1.65 o                         
   3  11  10        153.40        151.57         4.77 o                         
   4  11  10         29.31         31.78         2.60 o                         
  -5  12  10         10.38          8.30         1.78 o                         
  -4  12  10        105.83        101.16         3.44 o                         
  -3  12  10          3.91          3.00         0.63 o                         
  -2  12  10        423.71        412.84         7.61 o                         
  -1  12  10        283.34        273.40         5.10 o                         
   0  12  10          9.14          7.34         0.41 o                         
   1  12  10        186.06        190.16         5.66 o                         
   2  12  10        260.38        263.72         7.35 o                         
   3  12  10          0.21          1.34         0.98 o                         
  -5  13  10          8.21          3.66         0.99 o                         
  -4  13  10         38.17         38.72         1.74 o                         
  -3  13  10          0.07          0.36         0.42 o                         
  -2  13  10         84.69         85.10         2.03 o                         
  -1  13  10        535.38        563.57        10.24 o                         
   0  13  10          0.42          0.52         0.38 o                         
   1  13  10         51.63         58.91         1.97 o                         
   2  13  10          6.60          5.38         1.44 o                         
   3  13  10          0.03          0.05         0.71 o                         
  -4  14  10         24.60         26.62         1.41 o                         
  -3  14  10         99.82        102.81         3.88 o                         
  -2  14  10        123.33        133.72         2.68 o                         
  -1  14  10        354.43        362.64         8.01 o                         
   0  14  10         82.69         79.93         2.40 o                         
   1  14  10         63.42         65.52         3.21 o                         
   2  14  10        436.59        435.51        14.50 o                         
   3  14  10         15.05         15.50         2.07 o                         
  -4  15  10          4.52          6.41         0.85 o                         
  -3  15  10         61.28         60.38         2.85 o                         
  -2  15  10         16.19         18.13         1.09 o                         
  -1  15  10         11.36          9.58         0.95 o                         
   0  15  10          4.35          3.94         0.77 o                         
   1  15  10         23.44         22.92         2.01 o                         
   2  15  10          4.65          5.70         1.59 o                         
  -3  16  10         19.50         20.79         1.14 o                         
  -2  16  10         94.14         90.47         2.84 o                         
  -1  16  10        120.15        122.84         3.28 o                         
   0  16  10         18.42         19.96         1.73 o                         
   1  16  10        169.21        152.72         6.31 o                         
   2  16  10        120.79        110.21         4.90 o                         
  -3  17  10         76.19         79.50         3.52 o                         
  -2  17  10         31.14         32.68         2.01 o                         
  -1  17  10          7.85          8.67         0.93 o                         
   0  17  10          1.53          1.78         0.92 o                         
   1  17  10          0.48         -0.08         0.99 o                         
  -2  18  10          0.46          1.05         0.72 o                         
  -1  18  10          0.20          0.79         0.64 o                         
   0  18  10        205.08        189.06        11.91 o                         
  -6   1  11        318.12        315.55        13.61 o                         
  -5   1  11          9.58         10.06         1.02 o                         
  -4   1  11        614.68        619.43        13.30 o                         
  -3   1  11       1230.59       1192.49        25.17 o                         
  -2   1  11          8.38          8.53         0.43 o                         
  -1   1  11       2937.95       3112.43        99.54 o                         
   0   1  11       1012.22       1046.01        31.57 o                         
   1   1  11         26.48         24.44         0.71 o                         
   2   1  11         71.08         71.21         1.53 o                         
   3   1  11          1.03          0.62         0.38 o                         
   4   1  11        249.79        249.24         5.03 o                         
  -6   2  11          0.18          0.17         0.51 o                         
  -5   2  11        129.24        123.98         3.54 o                         
  -4   2  11          7.95          7.84         0.93 o                         
  -3   2  11        847.73        826.87        16.15 o                         
  -2   2  11        152.33        132.95         3.60 o                         
  -1   2  11        661.18        648.95        15.48 o                         
   0   2  11        391.86        329.84         6.58 o                         
   1   2  11         40.67         35.69         1.11 o                         
   2   2  11        218.86        203.34         4.06 o                         
   3   2  11         91.74         86.15         1.90 o                         
   4   2  11         81.03         85.80         2.32 o                         
  -6   3  11         13.67         14.73         1.71 o                         
  -5   3  11          9.41         10.36         1.11 o                         
  -4   3  11       1064.11       1054.08        22.61 o                         
  -3   3  11          0.53          1.69         0.55 o                         
  -2   3  11       1056.85       1063.68        20.57 o                         
  -1   3  11         85.65         71.11         2.53 o                         
   0   3  11       2304.61       2375.45        65.48 o                         
   1   3  11         19.80         24.41         1.28 o                         
   2   3  11         43.33         37.37         0.95 o                         
   3   3  11         52.91         46.28         1.49 o                         
   4   3  11        608.40        622.03        17.03 o                         
  -6   4  11         10.70         12.10         1.28 o                         
  -5   4  11         77.87         73.51         2.27 o                         
  -4   4  11         82.75         79.91         2.23 o                         
  -3   4  11         28.37         25.12         0.99 o                         
  -2   4  11        548.59        593.62        10.54 o                         
  -1   4  11        407.25        418.99         8.31 o                         
   0   4  11        132.61        123.02         3.56 o                         
   1   4  11       1026.40        974.26        22.24 o                         
   2   4  11        164.18        160.73         2.68 o                         
   3   4  11        233.43        213.36         6.03 o                         
   4   4  11        420.90        438.73        15.08 o                         
  -6   5  11         35.95         32.28         1.75 o                         
  -5   5  11          1.56          2.11         0.74 o                         
  -4   5  11        113.44        113.08         3.07 o                         
  -3   5  11       1591.24       1621.58        36.43 o                         
  -2   5  11       1294.84       1355.04        28.69 o                         
  -1   5  11          1.20          0.73         0.40 o                         
   0   5  11        157.16        178.96         5.49 o                         
   1   5  11       2206.81       2317.38        65.13 o                         
   2   5  11        142.43        147.07         3.15 o                         
   3   5  11        491.98        501.05        16.26 o                         
   4   5  11         86.11         82.09         3.26 o                         
  -6   6  11         16.24         16.32         1.38 o                         
  -5   6  11        183.93        173.55         4.82 o                         
  -4   6  11          0.58          0.78         0.47 o                         
  -3   6  11          6.87          5.35         0.69 o                         
  -2   6  11        323.29        301.70         5.25 o                         
  -1   6  11         13.35         16.86         0.99 o                         
   0   6  11        308.85        288.10         7.39 o                         
   1   6  11        554.45        508.23        10.58 o                         
   2   6  11        394.26        411.93         8.71 o                         
   3   6  11         85.92         89.16         2.83 o                         
   4   6  11         70.40         77.92         2.47 o                         
  -6   7  11         15.95         18.93         1.46 o                         
  -5   7  11          3.24          3.91         0.82 o                         
  -4   7  11         32.83         32.87         1.34 o                         
  -3   7  11        521.70        534.36        12.58 o                         
  -2   7  11        765.64        774.87        15.62 o                         
  -1   7  11       1348.82       1371.10        34.91 o                         
   0   7  11         19.89         18.59         1.06 o                         
   1   7  11        409.81        415.70         8.52 o                         
   2   7  11        103.43         99.31         2.63 o                         
   3   7  11       1008.66       1064.60        41.46 o                         
   4   7  11         65.27         60.24         3.01 o                         
  -6   8  11         36.22         34.35         1.87 o                         
  -5   8  11         10.90         11.85         1.33 o                         
  -4   8  11         26.90         23.43         1.23 o                         
  -3   8  11          0.53          0.68         0.46 o                         
  -2   8  11          5.82          4.73         0.57 o                         
  -1   8  11        104.73        101.74         2.04 o                         
   0   8  11         57.66         63.96         1.71 o                         
   1   8  11          4.66          5.62         0.53 o                         
   2   8  11        475.51        492.77        11.54 o                         
   3   8  11        186.85        198.86         7.02 o                         
   4   8  11         18.30         18.10         1.77 o                         
  -6   9  11         27.49         23.55         1.71 o                         
  -5   9  11         17.22         18.87         1.37 o                         
  -4   9  11          0.28          0.33         0.41 o                         
  -3   9  11        426.16        411.06        11.62 o                         
  -2   9  11        650.49        640.43        11.94 o                         
  -1   9  11         52.31         39.48         1.19 o                         
   0   9  11        152.23        155.06         2.69 o                         
   1   9  11        888.12        940.93        17.94 o                         
   2   9  11         39.15         37.43         1.21 o                         
   3   9  11        580.40        599.60        20.56 o                         
   4   9  11         16.60         14.66         1.80 o                         
  -5  10  11         59.43         70.76         3.16 o                         
  -4  10  11          7.53          7.63         0.87 o                         
  -3  10  11        169.70        176.02         4.33 o                         
  -2  10  11         44.95         45.68         1.11 o                         
  -1  10  11         20.11         26.81         0.91 o                         
   0  10  11        332.08        302.41         6.02 o                         
   1  10  11        249.47        243.88         5.18 o                         
   2  10  11        869.17        904.19        24.33 o                         
   3  10  11         54.19         58.26         3.10 o                         
  -5  11  11         40.99         45.15         2.48 o                         
  -4  11  11         56.31         53.22         1.81 o                         
  -3  11  11        103.15        106.24         2.39 o                         
  -2  11  11         86.12         90.49         1.90 o                         
  -1  11  11         80.82         88.48         2.77 o                         
   0  11  11        232.88        245.18         4.65 o                         
   1  11  11        229.03        225.72         5.74 o                         
   2  11  11         66.23         59.75         3.31 o                         
   3  11  11          4.01          3.96         1.41 o                         
  -5  12  11         14.07         13.35         1.30 o                         
  -4  12  11          0.93          0.57         0.43 o                         
  -3  12  11        258.25        248.85         6.93 o                         
  -2  12  11          3.36          4.62         0.57 o                         
  -1  12  11        287.49        298.56         6.27 o                         
   0  12  11          0.03          0.35         0.18 o                         
   1  12  11          4.80          5.48         1.19 o                         
   2  12  11        223.71        224.07        11.18 o                         
   3  12  11         19.51         17.07         2.07 o                         
  -5  13  11         12.51         14.73         4.25 o                         
  -4  13  11        551.64        591.44        18.97 o                         
  -3  13  11          1.68          2.27         0.46 o                         
  -2  13  11         81.49         83.49         2.72 o                         
  -1  13  11        262.26        281.37         5.75 o                         
   0  13  11        141.28        135.90         5.16 o                         
   1  13  11        122.70        113.59         4.48 o                         
   2  13  11          0.55          0.38         0.82 o                         
   3  13  11         39.48         40.44         3.60 o                         
  -4  14  11          5.43          7.36         0.96 o                         
  -3  14  11         34.70         38.92         1.38 o                         
  -2  14  11          2.73          2.18         0.45 o                         
  -1  14  11          9.26          8.60         0.75 o                         
   0  14  11         98.24         95.49         3.86 o                         
   1  14  11        243.69        231.02         7.90 o                         
   2  14  11         92.19         86.66        11.85 o                         
  -4  15  11        152.74        154.94        10.95 o                         
  -3  15  11        107.60        104.43         4.35 o                         
  -2  15  11          0.04          0.60         0.45 o                         
  -1  15  11         31.72         29.59         2.05 o                         
   0  15  11        213.41        211.42         7.15 o                         
   1  15  11         15.88         13.40         1.77 o                         
   2  15  11          3.43          3.52         1.27 o                         
  -3  16  11         49.76         51.30         2.13 o                         
  -2  16  11         15.25         17.08         1.08 o                         
  -1  16  11         37.72         40.58         2.31 o                         
   0  16  11        101.94        104.58         6.49 o                         
   1  16  11         43.63         49.67         5.46 o                         
  -2  17  11         17.45         13.99         1.30 o                         
  -1  17  11         53.07         46.58         2.48 o                         
   0  17  11         13.28         11.98         1.93 o                         
  -6   0  12         58.95         58.85         3.74 o                         
  -5   0  12         53.54         46.74         3.47 o                         
  -4   0  12       1230.85       1111.54        33.55 o                         
  -3   0  12        148.81        135.15         4.16 o                         
  -2   0  12        288.31        286.79         8.79 o                         
  -1   0  12       1241.02       1324.90        55.08 o                         
   0   0  12          6.53          1.11         3.80 o                         
   1   0  12          8.36          5.18         0.51 o                         
   2   0  12         32.72         28.08        19.21 o                         
   3   0  12       1251.02       1243.43        61.73 o                         
   4   0  12        225.99        228.94         6.88 o                         
  -6   1  12         35.47         32.48         1.92 o                         
  -5   1  12        132.13        129.45         4.24 o                         
  -4   1  12        504.70        450.22         8.97 o                         
  -3   1  12         24.46         18.98         1.00 o                         
  -2   1  12        370.00        352.09         5.97 o                         
  -1   1  12         36.24         32.87         1.04 o                         
   0   1  12       1265.80       1247.44        50.56 o                         
   1   1  12        643.28        653.94        12.60 o                         
   2   1  12         60.25         48.61         1.18 o                         
   3   1  12          1.30          2.78         0.46 o                         
   4   1  12          0.85          1.26         0.45 o                         
  -6   2  12        201.49        213.56         7.95 o                         
  -5   2  12          0.48          1.22         0.80 o                         
  -4   2  12        154.40        147.78         3.21 o                         
  -3   2  12       2200.64       2193.56        57.25 o                         
  -2   2  12        265.12        268.57         4.60 o                         
  -1   2  12       1317.66       1266.47        30.17 o                         
   0   2  12         18.07         14.11         0.86 o                         
   1   2  12        122.31        105.87         2.03 o                         
   2   2  12        947.78       1044.93        21.06 o                         
   3   2  12        240.06        251.14         7.40 o                         
   4   2  12         76.12         77.13         2.19 o                         
  -6   3  12          3.32          5.11         0.96 o                         
  -5   3  12          0.04          0.27         0.47 o                         
  -4   3  12         47.39         42.12         1.52 o                         
  -3   3  12         63.14         50.43         1.37 o                         
  -2   3  12        870.85        885.16        16.70 o                         
  -1   3  12        137.48        129.59         2.85 o                         
   0   3  12       2319.87       2323.07        63.93 o                         
   1   3  12        188.06        200.41         5.15 o                         
   2   3  12        277.39        290.90         5.81 o                         
   3   3  12          0.88          1.72         0.45 o                         
   4   3  12         57.40         59.53         2.14 o                         
  -6   4  12         18.21         15.74         1.39 o                         
  -5   4  12        722.02        698.63        28.05 o                         
  -4   4  12        434.74        441.83        13.43 o                         
  -3   4  12        346.61        314.81         5.70 o                         
  -2   4  12        104.82        104.25         1.78 o                         
  -1   4  12          4.45          7.31         0.61 o                         
   0   4  12        191.87        195.72         4.14 o                         
   1   4  12         71.46         54.20         1.75 o                         
   2   4  12         67.22         77.75         2.55 o                         
   3   4  12        372.62        371.28         7.28 o                         
   4   4  12        173.12        166.61         5.90 o                         
  -6   5  12         27.49         28.32         1.64 o                         
  -5   5  12         71.61         69.50         2.37 o                         
  -4   5  12         65.74         60.74         1.82 o                         
  -3   5  12        382.15        368.68         7.07 o                         
  -2   5  12       1481.88       1466.59        33.94 o                         
  -1   5  12         52.88         53.06         1.85 o                         
   0   5  12        248.47        233.10         5.47 o                         
   1   5  12         60.22         69.07         1.97 o                         
   2   5  12         79.97         84.26         2.03 o                         
   3   5  12        613.37        651.90        20.00 o                         
   4   5  12          2.20          2.89         0.79 o                         
  -6   6  12         11.80         10.51         1.21 o                         
  -5   6  12         47.10         52.73         2.16 o                         
  -4   6  12        133.90        134.97         3.15 o                         
  -3   6  12        260.26        266.26         6.10 o                         
  -2   6  12        666.71        623.33        12.43 o                         
  -1   6  12        974.10        924.95        21.68 o                         
   0   6  12        267.59        274.93         5.85 o                         
   1   6  12       2087.98       2148.77        60.29 o                         
   2   6  12          8.59          9.33         0.65 o                         
   3   6  12        115.03        117.04         4.17 o                         
   4   6  12         66.31         64.18         2.21 o                         
  -6   7  12        110.14        102.69         3.76 o                         
  -5   7  12         25.63         27.36         1.36 o                         
  -4   7  12          1.15          1.48         0.53 o                         
  -3   7  12        765.39        746.60        15.08 o                         
  -2   7  12         51.97         47.60         1.02 o                         
  -1   7  12         25.01         24.48         1.17 o                         
   0   7  12        317.39        285.06         6.38 o                         
   1   7  12          2.78          3.61         0.53 o                         
   2   7  12          4.29          3.80         0.32 o                         
   3   7  12          4.22          5.05         0.73 o                         
   4   7  12          0.02          0.51         0.69 o                         
  -6   8  12         24.62         22.77         1.47 o                         
  -5   8  12         69.75         76.03         2.53 o                         
  -4   8  12        382.52        387.58        13.83 o                         
  -3   8  12        138.83        141.96         3.24 o                         
  -2   8  12         15.58         14.10         0.56 o                         
  -1   8  12        268.65        263.67         6.16 o                         
   0   8  12          0.49          0.20         0.32 o                         
   1   8  12        376.50        424.01        11.48 o                         
   2   8  12        132.65        121.24         3.04 o                         
   3   8  12         26.33         26.63         2.75 o                         
   4   8  12        258.89        250.49        11.24 o                         
  -5   9  12         93.17         91.82         2.93 o                         
  -4   9  12        279.01        300.84        11.08 o                         
  -3   9  12        115.89        119.26         2.93 o                         
  -2   9  12        176.63        185.17         3.38 o                         
  -1   9  12         85.36         86.73         1.67 o                         
   0   9  12       1253.82       1303.06        32.46 o                         
   1   9  12        755.41        778.65        18.43 o                         
   2   9  12        245.26        242.81         7.63 o                         
   3   9  12        148.11        145.63         5.28 o                         
  -5  10  12         78.04         80.60         4.21 o                         
  -4  10  12        164.64        177.98         4.17 o                         
  -3  10  12         20.22         22.08         1.06 o                         
  -2  10  12        541.22        537.38        10.53 o                         
  -1  10  12        290.05        279.34         6.54 o                         
   0  10  12        221.20        240.94         5.97 o                         
   1  10  12        122.21        115.42         3.55 o                         
   2  10  12          0.38          0.43         0.80 o                         
   3  10  12        171.21        167.35         6.43 o                         
  -5  11  12         16.39         16.75         1.11 o                         
  -4  11  12         98.73        105.36         2.84 o                         
  -3  11  12         75.47         75.06         2.01 o                         
  -2  11  12         26.42         26.00         0.90 o                         
  -1  11  12          1.36          1.63         0.33 o                         
   0  11  12        392.45        399.13        10.47 o                         
   1  11  12          0.01          0.54         0.62 o                         
   2  11  12        268.39        260.44         8.84 o                         
   3  11  12          3.95          3.47         1.30 o                         
  -5  12  12          2.34          1.46         0.53 o                         
  -4  12  12         44.06         52.30         1.84 o                         
  -3  12  12        362.99        370.02         7.29 o                         
  -2  12  12        100.91        104.37         2.06 o                         
  -1  12  12         32.52         38.41         1.51 o                         
   0  12  12        116.53        102.07         3.86 o                         
   1  12  12         40.89         40.09         2.48 o                         
   2  12  12        224.36        219.62         8.90 o                         
   3  12  12        399.95        420.91        16.40 o                         
  -4  13  12         14.76         18.41         1.20 o                         
  -3  13  12         11.50         12.15         0.78 o                         
  -2  13  12        149.62        141.32         3.13 o                         
  -1  13  12        442.04        462.78        17.38 o                         
   0  13  12        308.22        301.47        14.37 o                         
   1  13  12         63.27         58.11         2.98 o                         
   2  13  12         97.55         90.15         4.35 o                         
  -4  14  12         16.98         19.88         1.46 o                         
  -3  14  12        301.08        316.32         7.96 o                         
  -2  14  12        247.34        259.08         8.78 o                         
  -1  14  12         19.06         15.26         1.78 o                         
   0  14  12          4.28          4.18         1.32 o                         
   1  14  12         16.98         17.53         1.93 o                         
   2  14  12         99.13         87.14         4.13 o                         
  -3  15  12         11.84         11.45         0.74 o                         
  -2  15  12        126.40        145.67         5.20 o                         
  -1  15  12         30.79         29.06         1.97 o                         
   0  15  12          1.98          2.39         1.07 o                         
   1  15  12          8.02         10.43         2.00 o                         
  -3  16  12        136.79        149.15         6.06 o                         
  -2  16  12         27.71         34.63         2.52 o                         
  -1  16  12        132.50        130.26         5.17 o                         
   0  16  12        136.17        130.78         7.45 o                         
   1  16  12        150.47        176.27        16.79 o                         
  -2  17  12        104.01        106.74         7.95 o                         
  -1  17  12         29.72         25.70         2.56 o                         
   0  17  12         18.65         16.76         1.74 o                         
  -6   1  13         96.26         90.97         3.37 o                         
  -5   1  13         33.63         36.57         1.85 o                         
  -4   1  13         49.29         40.71         1.50 o                         
  -3   1  13         98.03         89.23         2.00 o                         
  -2   1  13        874.85        888.12        16.98 o                         
  -1   1  13        355.81        337.43         6.75 o                         
   0   1  13       1069.17       1051.40        24.37 o                         
   1   1  13       1109.68       1084.44        23.17 o                         
   2   1  13         68.18         64.71         1.43 o                         
   3   1  13        445.48        448.35        15.28 o                         
   4   1  13        243.21        257.76         9.36 o                         
  -6   2  13        106.06        113.67         5.34 o                         
  -5   2  13        114.04        114.07         3.82 o                         
  -4   2  13        117.89        108.41         2.65 o                         
  -3   2  13        298.73        282.77         6.49 o                         
  -2   2  13        131.73        121.23         2.24 o                         
  -1   2  13        204.43        200.67         4.36 o                         
   0   2  13        161.25        157.35         3.50 o                         
   1   2  13        477.73        539.06        13.71 o                         
   2   2  13         94.96        111.63         2.71 o                         
   3   2  13         29.79         30.13         1.05 o                         
   4   2  13          0.57          0.26         0.52 o                         
  -6   3  13          5.46          6.09         1.12 o                         
  -5   3  13        319.04        308.85        10.75 o                         
  -4   3  13          0.65          0.37         0.39 o                         
  -3   3  13         33.00         28.59         1.21 o                         
  -2   3  13        283.71        314.14         6.28 o                         
  -1   3  13          9.12         13.22         0.88 o                         
   0   3  13       1711.37       1613.78        38.66 o                         
   1   3  13          2.26          4.71         0.74 o                         
   2   3  13        209.20        207.92         6.39 o                         
   3   3  13        336.30        350.93         8.57 o                         
   4   3  13        237.48        263.75         7.16 o                         
  -6   4  13          2.52          1.51         0.78 o                         
  -5   4  13         94.54         90.46         4.06 o                         
  -4   4  13         32.50         28.32         1.15 o                         
  -3   4  13        768.31        718.93        17.94 o                         
  -2   4  13        428.83        415.85         7.74 o                         
  -1   4  13        622.79        613.17        16.38 o                         
   0   4  13         70.68         52.76         1.43 o                         
   1   4  13        181.54        151.19         3.29 o                         
   2   4  13         43.63         41.45         1.01 o                         
   3   4  13          5.07          5.88         0.80 o                         
   4   4  13          5.24          4.97         0.90 o                         
  -6   5  13        136.16        141.40         6.66 o                         
  -5   5  13         98.95        103.17         5.03 o                         
  -4   5  13        241.26        241.58         5.03 o                         
  -3   5  13        361.80        384.89         8.98 o                         
  -2   5  13        114.23        110.47         2.22 o                         
  -1   5  13       1206.07       1178.60        28.58 o                         
   0   5  13        343.75        332.09         6.82 o                         
   1   5  13        448.39        412.82        11.31 o                         
   2   5  13        688.76        698.82        14.23 o                         
   3   5  13        217.60        223.18        10.73 o                         
   4   5  13          1.83          2.98         0.93 o                         
  -6   6  13          2.99          2.72         1.05 o                         
  -5   6  13          0.01          0.19         0.50 o                         
  -4   6  13        244.95        239.06         4.99 o                         
  -3   6  13        781.86        801.84        18.59 o                         
  -2   6  13        620.02        581.27        11.96 o                         
  -1   6  13       1320.57       1283.37        32.23 o                         
   0   6  13         53.69         41.85         1.43 o                         
   1   6  13          6.65          8.61         0.74 o                         
   2   6  13         29.47         30.20         1.40 o                         
   3   6  13          0.13          1.10         0.51 o                         
   4   6  13         74.56         81.30         2.72 o                         
  -6   7  13         59.51         58.44         2.85 o                         
  -5   7  13          5.71          6.31         0.95 o                         
  -4   7  13         46.26         47.61         2.04 o                         
  -3   7  13       1025.40       1095.98        23.76 o                         
  -2   7  13        365.94        334.95         6.48 o                         
  -1   7  13        390.06        350.91         7.99 o                         
   0   7  13         42.51         33.13         1.41 o                         
   1   7  13        210.61        197.07         4.69 o                         
   2   7  13        358.18        345.61        13.38 o                         
   3   7  13        266.75        278.79        11.78 o                         
  -5   8  13          2.05          2.70         0.72 o                         
  -4   8  13         53.92         59.40         2.68 o                         
  -3   8  13        105.28        102.77         2.43 o                         
  -2   8  13         14.82         17.04         0.61 o                         
  -1   8  13        659.06        655.96        14.85 o                         
   0   8  13        148.74        130.06         2.94 o                         
   1   8  13        102.65        106.82         3.75 o                         
   2   8  13          5.77          6.33         0.74 o                         
   3   8  13          0.02         -0.08         0.78 o                         
  -5   9  13         19.08         23.33         1.66 o                         
  -4   9  13        115.92        111.63         2.89 o                         
  -3   9  13        850.72        855.04        19.27 o                         
  -2   9  13       1099.10       1091.29        22.86 o                         
  -1   9  13        514.63        495.13        11.84 o                         
   0   9  13         43.29         40.02         1.79 o                         
   1   9  13          5.80          7.23         0.77 o                         
   2   9  13        386.18        350.83        11.72 o                         
   3   9  13         38.89         36.83         2.57 o                         
  -5  10  13          0.62          2.23         0.86 o                         
  -4  10  13        189.11        212.34         4.75 o                         
  -3  10  13        179.92        180.58         4.03 o                         
  -2  10  13         30.49         30.89         0.95 o                         
  -1  10  13        232.37        229.62         7.82 o                         
   0  10  13         47.56         41.85         1.35 o                         
   1  10  13         84.07         84.90         3.46 o                         
   2  10  13          4.63          4.81         1.13 o                         
   3  10  13          5.81          5.05         1.27 o                         
  -5  11  13         59.65         59.12         2.73 o                         
  -4  11  13        247.49        249.61         9.79 o                         
  -3  11  13          5.10          4.90         0.71 o                         
  -2  11  13         31.79         31.81         1.27 o                         
  -1  11  13        703.98        676.39        18.56 o                         
   0  11  13        332.46        334.10         7.62 o                         
   1  11  13        109.09        107.30         4.35 o                         
   2  11  13          4.85          4.16         1.08 o                         
   3  11  13         73.34         81.06         4.77 o                         
  -4  12  13         22.09         21.45         1.24 o                         
  -3  12  13         45.15         42.69         1.38 o                         
  -2  12  13         17.39         16.54         1.19 o                         
  -1  12  13         58.29         61.01         2.07 o                         
   0  12  13          8.03          7.73         1.33 o                         
   1  12  13         96.52         93.84         3.92 o                         
   2  12  13         20.61         22.14         2.36 o                         
  -4  13  13         31.31         28.24         1.81 o                         
  -3  13  13        123.08        129.01         3.58 o                         
  -2  13  13        148.94        165.64         4.73 o                         
  -1  13  13          4.37          4.72         1.22 o                         
   0  13  13        816.71        784.00        25.00 o                         
   1  13  13        232.39        224.85        15.48 o                         
   2  13  13          1.43          1.28         1.15 o                         
  -4  14  13          0.74          1.32         0.64 o                         
  -3  14  13         41.73         37.53         1.76 o                         
  -2  14  13        163.41        167.25         6.07 o                         
  -1  14  13         27.89         29.68         2.30 o                         
   0  14  13         26.57         24.75         2.18 o                         
   1  14  13         35.17         42.57         2.91 o                         
  -3  15  13         10.12          9.79         1.35 o                         
  -2  15  13          0.09          1.59         1.01 o                         
  -1  15  13         38.98         40.75         2.38 o                         
   0  15  13        410.34        398.01        22.28 o                         
   1  15  13        169.78        179.27        13.49 o                         
  -2  16  13          8.31         11.83         1.70 o                         
  -1  16  13        118.86        111.68         4.82 o                         
   0  16  13         10.09          8.42         1.66 o                         
  -6   0  14          2.49          1.77         1.08 o                         
  -5   0  14         12.85         11.27         1.70 o                         
  -4   0  14        153.70        130.19         4.61 o                         
  -3   0  14        231.12        237.16        12.30 o                         
  -2   0  14        124.08        119.13         3.18 o                         
  -1   0  14        670.59         35.07       292.52 o                         
   0   0  14       1022.23       1020.51        32.35 o                         
   1   0  14        761.43         40.79       326.84 o                         
   2   0  14         16.78         19.66         1.40 o                         
   3   0  14        238.92        241.74        11.99 o                         
   4   0  14         77.97         86.06        12.93 o                         
  -6   1  14          1.85          1.80         0.72 o                         
  -5   1  14        274.75        257.09         8.28 o                         
  -4   1  14         62.33         56.73         1.91 o                         
  -3   1  14        670.75        653.30        12.38 o                         
  -2   1  14        221.65        213.01         3.50 o                         
  -1   1  14        992.37        969.58        32.12 o                         
   0   1  14          1.09          2.20         0.51 o                         
   1   1  14          9.03          8.47         0.37 o                         
   2   1  14        139.19        135.59         2.62 o                         
   3   1  14         12.41         10.80         0.99 o                         
   4   1  14        137.82        153.56         6.38 o                         
  -6   2  14          0.91          0.12         0.43 o                         
  -5   2  14         17.30         16.93         1.18 o                         
  -4   2  14        921.03        874.95        19.07 o                         
  -3   2  14        147.32        146.53         2.88 o                         
  -2   2  14       2497.10       2611.59        98.72 o                         
  -1   2  14        941.35        924.32        21.03 o                         
   0   2  14        429.16        452.12        12.89 o                         
   1   2  14        575.81        593.85        12.77 o                         
   2   2  14         34.50         30.79         1.28 o                         
   3   2  14        138.77        142.88         3.91 o                         
   4   2  14          7.12          7.52         1.01 o                         
  -6   3  14         23.94         23.84         2.02 o                         
  -5   3  14        126.57        124.89         4.34 o                         
  -4   3  14          4.42          3.69         0.63 o                         
  -3   3  14        126.76        119.92         3.28 o                         
  -2   3  14         25.89         26.69         0.76 o                         
  -1   3  14          9.94          7.46         0.67 o                         
   0   3  14        101.31        100.21         2.50 o                         
   1   3  14         33.48         33.17         1.29 o                         
   2   3  14        267.02        238.38         7.98 o                         
   3   3  14          8.88          7.80         0.96 o                         
   4   3  14         44.40         44.09         1.89 o                         
  -6   4  14        144.29        167.93         9.26 o                         
  -5   4  14          3.39          3.87         0.80 o                         
  -4   4  14        159.34        157.41         3.40 o                         
  -3   4  14          3.50          4.76         0.52 o                         
  -2   4  14         89.32         96.71         2.35 o                         
  -1   4  14        877.96        899.38        24.43 o                         
   0   4  14       1697.91       1624.56        42.15 o                         
   1   4  14          5.49          6.02         0.65 o                         
   2   4  14         19.16         19.45         1.11 o                         
   3   4  14         72.42         89.05         4.14 o                         
  -6   5  14          1.18          0.40         0.62 o                         
  -5   5  14        135.17        125.16         4.46 o                         
  -4   5  14          8.85          8.34         0.77 o                         
  -3   5  14       1239.09       1200.11        27.21 o                         
  -2   5  14         18.65         19.56         1.21 o                         
  -1   5  14          6.21          5.10         0.75 o                         
   0   5  14          9.86          6.45         0.75 o                         
   1   5  14          5.04          7.16         0.67 o                         
   2   5  14        124.15        133.98         3.29 o                         
   3   5  14         22.16         23.16         1.56 o                         
  -6   6  14        321.00        342.19        12.51 o                         
  -5   6  14         75.94         91.23         3.37 o                         
  -4   6  14        797.49        853.79        27.93 o                         
  -3   6  14          5.22          4.61         0.57 o                         
  -2   6  14         39.74         42.92         1.66 o                         
  -1   6  14        895.49        847.17        20.24 o                         
   0   6  14        649.55        665.71        14.87 o                         
   1   6  14          1.14          1.96         0.58 o                         
   2   6  14        100.60         95.99         2.72 o                         
   3   6  14         41.49         40.50         1.80 o                         
  -5   7  14          0.24          0.80         0.57 o                         
  -4   7  14          1.57          1.96         0.69 o                         
  -3   7  14        124.22        127.18         2.83 o                         
  -2   7  14        188.56        162.51         4.69 o                         
  -1   7  14         73.11         63.70         2.12 o                         
   0   7  14         71.28         67.26         2.02 o                         
   1   7  14        352.96        340.77         9.39 o                         
   2   7  14          2.40          2.15         0.59 o                         
   3   7  14          7.59          8.10         0.97 o                         
  -5   8  14         16.65         18.25         1.59 o                         
  -4   8  14        768.78        725.14        18.93 o                         
  -3   8  14          0.02          0.46         0.34 o                         
  -2   8  14         74.76         61.82         2.06 o                         
  -1   8  14        690.14        694.96        16.02 o                         
   0   8  14        123.90        119.75         2.93 o                         
   1   8  14        184.72        181.79         5.91 o                         
   2   8  14         50.28         47.35         1.82 o                         
   3   8  14         27.51         24.57         1.80 o                         
  -5   9  14         91.49        120.84         7.32 o                         
  -4   9  14        218.73        223.92         5.13 o                         
  -3   9  14          1.36          1.29         0.44 o                         
  -2   9  14        151.33        142.62         4.92 o                         
  -1   9  14         25.08         26.74         1.75 o                         
   0   9  14        371.72        361.63         9.09 o                         
   1   9  14         88.40         94.38         3.80 o                         
   2   9  14          0.57          0.85         0.76 o                         
   3   9  14         17.68         16.98         1.81 o                         
  -5  10  14         53.86         61.54         2.47 o                         
  -4  10  14         56.36         53.61         1.88 o                         
  -3  10  14        364.84        369.32        15.09 o                         
  -2  10  14          2.25          2.06         0.63 o                         
  -1  10  14        491.88        514.95        12.07 o                         
   0  10  14        365.04        365.77         8.38 o                         
   1  10  14          9.63          9.09         1.52 o                         
   2  10  14          0.24          0.21         1.07 o                         
  -5  11  14         98.54        100.16         3.34 o                         
  -4  11  14          5.89          4.58         0.68 o                         
  -3  11  14         51.30         53.15         2.11 o                         
  -2  11  14          0.63          1.77         0.65 o                         
  -1  11  14         50.55         50.69         1.86 o                         
   0  11  14          6.11          4.70         1.19 o                         
   1  11  14          3.66          3.59         1.03 o                         
   2  11  14         27.31         27.27         2.07 o                         
  -4  12  14          0.42          1.19         0.72 o                         
  -3  12  14         34.13         35.34         1.87 o                         
  -2  12  14        254.70        263.71        12.36 o                         
  -1  12  14        110.83        107.85         3.23 o                         
   0  12  14        163.83        166.06         6.42 o                         
   1  12  14        213.06        208.65        17.95 o                         
   2  12  14         44.67         39.23         2.52 o                         
  -4  13  14        136.25        141.86         6.90 o                         
  -3  13  14         15.13         15.17         1.26 o                         
  -2  13  14          1.39          1.81         0.80 o                         
  -1  13  14         10.16          9.39         1.77 o                         
   0  13  14         16.13         19.51         2.05 o                         
   1  13  14         53.11         63.07         4.65 o                         
  -3  14  14         56.04         52.76         2.75 o                         
  -2  14  14        103.40        103.42         6.35 o                         
  -1  14  14         12.92         14.37         1.67 o                         
   0  14  14         20.81         24.31         2.43 o                         
   1  14  14        117.82        125.16        10.05 o                         
  -3  15  14         41.33         46.73         2.72 o                         
  -2  15  14          2.33          0.54         0.87 o                         
  -1  15  14          7.92          8.55         1.35 o                         
   0  15  14          3.39          3.55         1.26 o                         
  -1  16  14         90.22         83.39        14.45 o                         
  -6   1  15          9.27          6.98         1.04 o                         
  -5   1  15        540.64        531.30        19.52 o                         
  -4   1  15        580.56        541.80        15.79 o                         
  -3   1  15         82.36         88.33         1.95 o                         
  -2   1  15        398.86        373.93         7.17 o                         
  -1   1  15         19.07         19.56         1.04 o                         
   0   1  15          4.86          5.99         0.66 o                         
   1   1  15        111.60        122.25         5.19 o                         
   2   1  15         63.58         65.78         2.22 o                         
   3   1  15        283.61        265.35        14.97 o                         
  -6   2  15          5.29          4.50         0.87 o                         
  -5   2  15        248.22        232.60         7.51 o                         
  -4   2  15        155.66        154.32         5.65 o                         
  -3   2  15          1.36          1.81         0.43 o                         
  -2   2  15        175.42        174.09         3.16 o                         
  -1   2  15         64.68         60.77         2.24 o                         
   0   2  15        715.72        667.42        14.21 o                         
   1   2  15        321.44        306.72         6.26 o                         
   2   2  15         59.27         56.72         2.32 o                         
   3   2  15        176.79        180.54         8.73 o                         
  -6   3  15          0.38          0.72         0.58 o                         
  -5   3  15        131.70        121.42         4.08 o                         
  -4   3  15        329.20        342.17         8.25 o                         
  -3   3  15        382.99        356.69         6.61 o                         
  -2   3  15         14.63         19.20         0.51 o                         
  -1   3  15        739.57        697.36        17.89 o                         
   0   3  15          0.07          0.39         0.29 o                         
   1   3  15         61.08         62.45         1.96 o                         
   2   3  15        278.30        270.94         8.90 o                         
   3   3  15         34.74         31.99         2.41 o                         
  -6   4  15        116.10        109.34         4.14 o                         
  -5   4  15         31.66         24.05         1.39 o                         
  -4   4  15        130.69        130.75         3.34 o                         
  -3   4  15          2.05          1.42         0.34 o                         
  -2   4  15         16.18         15.54         0.95 o                         
  -1   4  15        174.03        168.46         4.81 o                         
   0   4  15         12.30         13.27         0.84 o                         
   1   4  15        334.04        332.47         7.16 o                         
   2   4  15          8.41          9.72         0.75 o                         
   3   4  15        367.73        392.41        13.34 o                         
  -6   5  15         81.55         85.75         3.46 o                         
  -5   5  15         65.03         72.66         2.56 o                         
  -4   5  15        143.44        135.18         4.18 o                         
  -3   5  15        422.15        415.17         9.40 o                         
  -2   5  15        116.53        105.15         2.93 o                         
  -1   5  15          0.50          0.85         0.43 o                         
   0   5  15        179.19        162.84         3.47 o                         
   1   5  15         70.99         63.00         1.89 o                         
   2   5  15        389.72        368.88         8.16 o                         
   3   5  15        278.45        282.90         8.74 o                         
  -5   6  15         30.31         28.59         1.44 o                         
  -4   6  15          0.12          0.58         0.45 o                         
  -3   6  15        288.33        270.41         5.28 o                         
  -2   6  15          3.61          5.85         0.84 o                         
  -1   6  15         42.78         45.39         1.70 o                         
   0   6  15         92.10         90.57         2.40 o                         
   1   6  15        162.72        147.33         3.49 o                         
   2   6  15         12.60         11.66         0.91 o                         
   3   6  15         99.41        101.87         4.55 o                         
  -5   7  15          0.05          0.27         0.42 o                         
  -4   7  15        713.46        706.65        15.02 o                         
  -3   7  15         76.07         79.47         2.08 o                         
  -2   7  15          0.32          0.38         0.51 o                         
  -1   7  15         85.66         86.57         2.28 o                         
   0   7  15        234.55        224.01         5.31 o                         
   1   7  15          2.12          2.20         0.50 o                         
   2   7  15        257.38        263.84         6.68 o                         
   3   7  15         69.61         66.51         3.48 o                         
  -5   8  15         21.83         32.90         2.82 o                         
  -4   8  15          0.38          0.29         0.42 o                         
  -3   8  15         12.60         12.53         1.10 o                         
  -2   8  15        146.27        147.57         7.13 o                         
  -1   8  15         27.51         22.74         1.16 o                         
   0   8  15         16.58         14.36         0.90 o                         
   1   8  15         34.69         35.13         1.43 o                         
   2   8  15        156.29        160.44         5.36 o                         
   3   8  15        112.80        112.08         6.43 o                         
  -5   9  15          8.86         12.13         1.26 o                         
  -4   9  15         27.78         32.56         1.54 o                         
  -3   9  15        160.72        149.55         4.64 o                         
  -2   9  15         80.33         75.00         3.53 o                         
  -1   9  15         52.74         43.25         1.87 o                         
   0   9  15        437.22        430.51         9.99 o                         
   1   9  15          7.06          9.00         0.79 o                         
   2   9  15        611.86        619.56        19.55 o                         
  -5  10  15          6.29          8.48         0.95 o                         
  -4  10  15         13.92         15.11         1.34 o                         
  -3  10  15          5.42          7.75         1.00 o                         
  -2  10  15        134.21        129.66         5.47 o                         
  -1  10  15         18.08         18.80         1.25 o                         
   0  10  15        104.79         94.47         2.43 o                         
   1  10  15        216.40        207.69        12.49 o                         
   2  10  15          1.41          1.04         0.92 o                         
  -4  11  15          1.18          1.74         0.84 o                         
  -3  11  15        125.77        126.23         5.77 o                         
  -2  11  15        191.81        204.82         9.38 o                         
  -1  11  15         89.87         94.68         2.85 o                         
   0  11  15        148.53        147.87         5.41 o                         
   1  11  15         63.99         61.25         5.88 o                         
   2  11  15         81.49         81.13         3.59 o                         
  -4  12  15          2.49          1.90         0.86 o                         
  -3  12  15         47.57         52.11         1.99 o                         
  -2  12  15         77.79         80.96         5.61 o                         
  -1  12  15         20.53         21.20         1.98 o                         
   0  12  15         55.72         56.58         2.77 o                         
   1  12  15        237.15        246.52        23.66 o                         
  -3  13  15         32.36         34.69         2.10 o                         
  -2  13  15          2.96          2.98         1.32 o                         
  -1  13  15        233.77        222.96         8.51 o                         
   0  13  15          2.14          2.40         1.29 o                         
   1  13  15          1.79          1.75         1.43 o                         
  -3  14  15         44.68         47.25         3.15 o                         
  -2  14  15         12.42         12.83         1.64 o                         
  -1  14  15         10.15         11.89         1.75 o                         
   0  14  15         73.47         78.64         3.67 o                         
  -2  15  15        153.30        159.88        14.80 o                         
  -1  15  15         74.10         68.91         3.64 o                         
  -6   0  16          1.66          1.97         1.04 o                         
  -5   0  16         47.82         49.43         2.85 o                         
  -4   0  16        471.49        496.83        29.46 o                         
  -3   0  16        146.16        164.38        10.21 o                         
  -2   0  16        948.03        960.69        26.33 o                         
  -1   0  16         44.56         29.39         1.18 o                         
   0   0  16         24.52         25.16         3.89 o                         
   1   0  16        375.40        374.62        15.24 o                         
   2   0  16        345.47        348.51        36.74 o                         
   3   0  16         20.95         19.41         2.37 o                         
  -6   1  16          3.20          3.66         0.96 o                         
  -5   1  16          8.07          8.43         0.85 o                         
  -4   1  16         42.22         44.60         1.46 o                         
  -3   1  16        118.05        125.90         2.79 o                         
  -2   1  16          2.17          1.16         0.29 o                         
  -1   1  16        188.44         53.09        49.53 o                         
   0   1  16        143.55        154.74         4.23 o                         
   1   1  16          6.46          4.84         0.91 o                         
   2   1  16          2.77          4.32         1.05 o                         
   3   1  16         81.63         80.30         7.34 o                         
  -6   2  16         30.63         33.53         2.35 o                         
  -5   2  16        106.22        112.13         3.91 o                         
  -4   2  16        212.04        229.23         5.84 o                         
  -3   2  16        273.01        284.83         5.29 o                         
  -2   2  16        223.88        221.43         3.42 o                         
  -1   2  16        138.43        120.72         3.76 o                         
   0   2  16        122.42        115.27         4.50 o                         
   1   2  16        399.01        418.57        10.54 o                         
   2   2  16        797.57        812.37        48.95 o                         
   3   2  16         27.73         23.50         2.11 o                         
  -6   3  16         47.05         36.70         4.30 o                         
  -5   3  16         38.23         39.75         2.03 o                         
  -4   3  16          8.19          7.89         0.74 o                         
  -3   3  16        240.78        245.73         4.63 o                         
  -2   3  16        111.75        107.31         2.92 o                         
  -1   3  16        430.75        454.11        11.50 o                         
   0   3  16        373.05        339.63         6.83 o                         
   1   3  16         39.39         41.67         1.37 o                         
   2   3  16        124.25        126.06         5.28 o                         
   3   3  16          9.19         12.37         1.62 o                         
  -5   4  16         17.46         19.19         1.14 o                         
  -4   4  16         82.76         92.97         4.13 o                         
  -3   4  16          0.08          0.44         0.32 o                         
  -2   4  16        264.61        262.99         5.97 o                         
  -1   4  16         47.32         52.51         1.63 o                         
   0   4  16         14.96         14.91         0.88 o                         
   1   4  16        265.07        281.46         9.75 o                         
   2   4  16        228.36        224.27         6.92 o                         
   3   4  16        223.16        238.71         9.14 o                         
  -5   5  16         89.81         96.04         4.24 o                         
  -4   5  16         46.75         54.42         2.44 o                         
  -3   5  16        238.35        242.15         6.45 o                         
  -2   5  16         55.39         56.98         2.09 o                         
  -1   5  16        344.58        333.07         7.79 o                         
   0   5  16          0.02          0.29         0.37 o                         
   1   5  16        134.69        141.66         5.04 o                         
   2   5  16        309.38        321.69         8.22 o                         
   3   5  16          1.76          2.70         0.70 o                         
  -5   6  16        145.21        165.51         7.83 o                         
  -4   6  16        326.66        316.68        10.99 o                         
  -3   6  16          9.27         13.15         1.24 o                         
  -2   6  16         21.76         26.28         1.55 o                         
  -1   6  16          4.93          5.30         0.67 o                         
   0   6  16        826.64        845.90        21.15 o                         
   1   6  16         17.49         17.77         1.10 o                         
   2   6  16         35.97         39.55         1.53 o                         
  -5   7  16         22.36         21.12         1.55 o                         
  -4   7  16          5.89          6.80         1.10 o                         
  -3   7  16         61.38         63.10         2.42 o                         
  -2   7  16         16.75         19.78         1.33 o                         
  -1   7  16          1.26          0.95         0.50 o                         
   0   7  16          1.30          0.54         0.45 o                         
   1   7  16          0.02          0.29         0.40 o                         
   2   7  16          1.91          2.48         0.64 o                         
  -5   8  16          6.86          5.11         0.74 o                         
  -4   8  16          5.72          4.45         1.07 o                         
  -3   8  16        154.58        164.31         5.86 o                         
  -2   8  16         92.29         92.31         4.19 o                         
  -1   8  16          0.79          1.40         0.52 o                         
   0   8  16        678.48        691.37        16.61 o                         
   1   8  16          8.55         13.34         1.04 o                         
   2   8  16         58.02         58.63         3.42 o                         
  -5   9  16          4.12          2.78         1.03 o                         
  -4   9  16          2.68          1.52         0.80 o                         
  -3   9  16          1.50          1.91         0.77 o                         
  -2   9  16         42.14         38.65         1.83 o                         
  -1   9  16        304.85        295.13         8.39 o                         
   0   9  16          4.27          4.25         0.69 o                         
   1   9  16         74.38         76.82         4.66 o                         
   2   9  16          1.19          1.12         0.87 o                         
  -4  10  16        110.51        114.15         6.22 o                         
  -3  10  16          0.06          0.06         0.60 o                         
  -2  10  16         65.23         69.71         2.46 o                         
  -1  10  16          9.22          8.98         0.96 o                         
   0  10  16         27.62         29.66         1.39 o                         
   1  10  16        151.58        165.04         9.94 o                         
   2  10  16        219.71        214.98         8.55 o                         
  -4  11  16         60.15         68.95         5.04 o                         
  -3  11  16         91.92         91.58         4.64 o                         
  -2  11  16        104.31        102.06         3.93 o                         
  -1  11  16        350.08        321.85         7.22 o                         
   0  11  16        180.50        169.16         6.62 o                         
   1  11  16         67.76         65.07         5.74 o                         
  -3  12  16        195.37        195.63        11.73 o                         
  -2  12  16          3.82          4.29         0.79 o                         
  -1  12  16        145.03        135.23         7.26 o                         
   0  12  16         30.81         27.47         2.22 o                         
   1  12  16         28.62         25.54         2.67 o                         
  -3  13  16         15.42         16.24         2.12 o                         
  -2  13  16          4.74          3.25         1.07 o                         
  -1  13  16        102.65        102.34         5.00 o                         
   0  13  16          0.01          1.02         1.03 o                         
  -2  14  16        131.28        130.89        11.81 o                         
  -1  14  16          1.37          1.25         0.93 o                         
  -5   1  17          0.34          0.52         0.45 o                         
  -4   1  17         76.44         77.78         3.41 o                         
  -3   1  17        173.45        177.72         5.71 o                         
  -2   1  17          1.51          1.20         0.29 o                         
  -1   1  17       1658.02       1686.09        61.02 o                         
   0   1  17          3.26          2.15         0.87 o                         
   1   1  17          1.15          0.98         0.80 o                         
   2   1  17        338.82        345.56        24.17 o                         
  -5   2  17         13.65         17.21         1.17 o                         
  -4   2  17          4.53          5.67         0.75 o                         
  -3   2  17        182.26        188.79         3.43 o                         
  -2   2  17         67.57         75.09         1.96 o                         
  -1   2  17          0.14          0.65         0.28 o                         
   0   2  17          0.82          3.02         1.08 o                         
   1   2  17         58.43         67.01         3.49 o                         
   2   2  17          2.68          2.52         1.44 o                         
  -5   3  17         53.54         56.88         3.61 o                         
  -4   3  17         23.91         24.04         1.14 o                         
  -3   3  17          3.67          3.45         0.76 o                         
  -2   3  17         35.62         41.20         1.62 o                         
  -1   3  17        135.13        119.62         2.86 o                         
   0   3  17        139.41        135.77         6.45 o                         
   1   3  17         46.77         51.65         3.49 o                         
   2   3  17        368.55        363.20        22.38 o                         
  -5   4  17         36.51         41.90         1.90 o                         
  -4   4  17         72.56         71.94         2.09 o                         
  -3   4  17        125.50        135.99         4.05 o                         
  -2   4  17        376.73        369.48         8.63 o                         
  -1   4  17          0.09          0.05         0.32 o                         
   0   4  17        174.05        173.45         5.59 o                         
   1   4  17         50.96         53.29         1.79 o                         
   2   4  17         67.53         68.37         4.03 o                         
  -5   5  17          1.23          0.65         0.46 o                         
  -4   5  17        210.12        201.52         5.39 o                         
  -3   5  17         63.84         67.70         2.49 o                         
  -2   5  17        435.57        440.82        10.84 o                         
  -1   5  17          0.52          1.35         0.64 o                         
   0   5  17        284.09        274.72         6.66 o                         
   1   5  17        199.45        191.27         5.62 o                         
   2   5  17        192.00        193.53         8.79 o                         
  -5   6  17         23.52         22.74         2.03 o                         
  -4   6  17          4.76          3.60         0.92 o                         
  -3   6  17         20.15         22.32         1.71 o                         
  -2   6  17          9.05          9.78         0.93 o                         
  -1   6  17         23.59         21.50         1.11 o                         
   0   6  17         23.97         25.46         1.39 o                         
   1   6  17          0.25          0.15         0.35 o                         
   2   6  17        119.66        124.27         4.09 o                         
  -5   7  17        140.75        150.40        12.00 o                         
  -4   7  17        419.13        403.74        10.58 o                         
  -3   7  17        273.23        287.22         8.32 o                         
  -2   7  17        570.48        577.23        13.74 o                         
  -1   7  17          5.74          3.72         0.72 o                         
   0   7  17        266.18        277.84         8.03 o                         
   1   7  17        519.27        538.22        28.75 o                         
   2   7  17         16.07         16.08         1.10 o                         
  -4   8  17         13.98         13.37         1.33 o                         
  -3   8  17         10.35          9.22         1.13 o                         
  -2   8  17         91.25         96.06         3.02 o                         
  -1   8  17          1.24          1.93         0.54 o                         
   0   8  17         81.77         80.60         2.47 o                         
   1   8  17         66.82         71.30         4.18 o                         
   2   8  17         26.39         24.48         2.07 o                         
  -4   9  17         80.45         75.48         3.02 o                         
  -3   9  17         78.88         82.03         3.01 o                         
  -2   9  17        180.53        177.76         7.91 o                         
  -1   9  17         23.41         22.32         1.23 o                         
   0   9  17         56.52         55.59         2.11 o                         
   1   9  17        463.34        475.77        17.84 o                         
  -4  10  17        106.85         99.86         3.78 o                         
  -3  10  17         17.82         19.44         1.47 o                         
  -2  10  17         38.53         37.40         1.63 o                         
  -1  10  17          0.39          0.58         0.54 o                         
   0  10  17         65.43         67.78         3.31 o                         
   1  10  17          0.69          0.15         0.56 o                         
  -3  11  17          0.02         -0.32         0.60 o                         
  -2  11  17         35.64         40.82         1.88 o                         
  -1  11  17        304.58        293.02        12.48 o                         
   0  11  17        152.58        145.49         6.24 o                         
   1  11  17          0.09          0.76         0.72 o                         
  -3  12  17         31.31         35.57         3.62 o                         
  -2  12  17         32.99         36.62         2.23 o                         
  -1  12  17          1.20          0.11         0.74 o                         
   0  12  17         61.77         65.27         3.10 o                         
  -2  13  17         47.49         52.49         3.22 o                         
  -1  13  17        414.22        412.53        21.03 o                         
  -5   0  18        111.67        124.18        12.68 o                         
  -4   0  18         66.01         72.90         7.88 o                         
  -3   0  18        302.70        309.47         7.91 o                         
  -2   0  18         45.16         44.01         3.66 o                         
  -1   0  18        428.50        389.58        25.89 o                         
   0   0  18       1092.95       1073.25        51.42 o                         
   1   0  18         37.77         38.15         3.78 o                         
   2   0  18        292.66        298.81        25.18 o                         
  -5   1  18          0.35          0.68         0.53 o                         
  -4   1  18         10.63         13.37         0.96 o                         
  -3   1  18          6.30          7.04         0.66 o                         
  -2   1  18         16.67         12.29         1.64 o                         
  -1   1  18          0.62          0.87         1.13 o                         
   0   1  18         19.49         14.05         2.07 o                         
   1   1  18         27.59         23.98         2.46 o                         
   2   1  18          4.09          4.79         1.71 o                         
  -5   2  18          1.72          1.21         0.62 o                         
  -4   2  18         90.62         90.69         3.52 o                         
  -3   2  18        236.30        242.49         8.11 o                         
  -2   2  18        130.52         97.42        23.49 o                         
  -1   2  18        519.96        522.17        15.48 o                         
   0   2  18        338.62        345.90        10.91 o                         
   1   2  18          1.18          2.00         1.08 o                         
   2   2  18        142.17        141.98         9.61 o                         
  -5   3  18          0.68          0.63         0.44 o                         
  -4   3  18        158.81        166.17         7.01 o                         
  -3   3  18          7.54          8.18         0.99 o                         
  -2   3  18        144.27        158.03         3.68 o                         
  -1   3  18        271.65        273.68        11.22 o                         
   0   3  18         97.63        105.75         4.72 o                         
   1   3  18        366.75        345.26        13.24 o                         
   2   3  18        142.72        145.10        10.14 o                         
  -5   4  18          3.83          2.71         1.04 o                         
  -4   4  18         25.06         23.41         1.49 o                         
  -3   4  18        116.98        123.35         4.33 o                         
  -2   4  18        225.07        241.37         5.89 o                         
  -1   4  18        314.91        297.25         8.05 o                         
   0   4  18         84.68         87.92         4.09 o                         
   1   4  18         11.40         11.56         1.42 o                         
   2   4  18          4.81          4.88         1.20 o                         
  -5   5  18         17.23         17.95         2.63 o                         
  -4   5  18        222.53        222.91         7.27 o                         
  -3   5  18          1.69          0.77         0.57 o                         
  -2   5  18          6.92          9.05         0.95 o                         
  -1   5  18        133.99        128.19         3.22 o                         
   0   5  18         38.97         41.69         1.56 o                         
   1   5  18        521.97        510.07        18.15 o                         
   2   5  18         31.20         34.79         2.91 o                         
  -5   6  18        302.75        283.87        17.21 o                         
  -4   6  18         28.80         28.48         1.80 o                         
  -3   6  18          1.52          1.85         0.77 o                         
  -2   6  18        971.58        990.86        36.34 o                         
  -1   6  18        458.38        453.97        10.50 o                         
   0   6  18          2.31          2.87         0.55 o                         
   1   6  18         15.41         16.55         1.21 o                         
  -4   7  18         65.65         74.92         3.52 o                         
  -3   7  18          3.15          3.86         0.86 o                         
  -2   7  18         30.39         30.08         1.55 o                         
  -1   7  18          0.79          0.37         0.39 o                         
   0   7  18          6.31          7.37         0.73 o                         
   1   7  18         35.77         39.24         1.77 o                         
  -4   8  18          1.36          1.22         0.75 o                         
  -3   8  18          7.78          8.92         1.13 o                         
  -2   8  18        846.13        849.35        22.97 o                         
  -1   8  18        164.41        170.83         4.61 o                         
   0   8  18         28.69         29.18         1.40 o                         
   1   8  18          0.70          1.31         0.59 o                         
  -4   9  18        100.62        104.38         4.97 o                         
  -3   9  18         68.19         77.11         3.48 o                         
  -2   9  18         12.68         16.92         1.30 o                         
  -1   9  18         50.22         54.08         1.95 o                         
   0   9  18         97.30        106.71         3.51 o                         
   1   9  18          0.26          0.15         0.48 o                         
  -3  10  18         25.29         29.17         2.01 o                         
  -2  10  18        130.90         99.33        17.02 o                         
  -1  10  18         52.84         49.73         1.96 o                         
   0  10  18          1.07          0.64         0.74 o                         
  -3  11  18        129.98        158.73        14.64 o                         
  -2  11  18         55.00         57.31         2.12 o                         
  -1  11  18         86.98         94.68         4.40 o                         
   0  11  18        109.85         99.36         5.78 o                         
  -2  12  18          0.05          0.34         0.90 o                         
  -1  12  18        103.13        106.34         4.85 o                         
  -5   1  19         87.87        109.07         6.12 o                         
  -4   1  19         14.45         13.98         1.27 o                         
  -3   1  19         27.82         25.58         2.39 o                         
  -2   1  19        279.90        281.70        13.98 o                         
  -1   1  19         10.70         12.06         1.80 o                         
   0   1  19        689.95        685.81        21.35 o                         
   1   1  19         35.70         37.82         2.95 o                         
  -5   2  19        132.18        152.16        10.55 o                         
  -4   2  19         40.47         40.08         2.69 o                         
  -3   2  19          0.52          0.50         0.88 o                         
  -2   2  19         20.06         19.47         2.15 o                         
  -1   2  19        381.81        381.02        14.12 o                         
   0   2  19        167.09        152.05         5.61 o                         
   1   2  19        192.38        183.52         9.58 o                         
  -5   3  19        316.79        380.77        22.04 o                         
  -4   3  19         25.97         26.08         1.91 o                         
  -3   3  19        223.22        216.28         7.75 o                         
  -2   3  19          7.48          9.12         1.79 o                         
  -1   3  19         33.54         34.05         2.27 o                         
   0   3  19        104.10        117.75         4.87 o                         
   1   3  19        119.58        104.82         3.94 o                         
  -4   4  19          0.85          0.86         0.62 o                         
  -3   4  19        216.68        221.28         5.76 o                         
  -2   4  19         87.19         80.92         2.44 o                         
  -1   4  19        308.66        302.61        10.54 o                         
   0   4  19         53.23         46.68         2.78 o                         
   1   4  19        109.96        108.93         4.89 o                         
  -4   5  19        203.56        231.02         9.99 o                         
  -3   5  19          0.83          1.23         0.71 o                         
  -2   5  19         25.21         21.02         1.20 o                         
  -1   5  19          8.78         10.23         1.47 o                         
   0   5  19         55.30         59.02         2.89 o                         
   1   5  19        292.36        277.32        11.71 o                         
  -4   6  19         20.28         20.71         1.69 o                         
  -3   6  19         39.16         42.86         2.42 o                         
  -2   6  19        189.38        206.37         5.82 o                         
  -1   6  19         30.66         30.35         1.22 o                         
   0   6  19         16.68         17.80         1.55 o                         
   1   6  19         32.13         38.05         2.60 o                         
  -4   7  19        273.06        306.42        15.09 o                         
  -3   7  19          0.07          0.17         0.65 o                         
  -2   7  19         22.20         25.72         1.36 o                         
  -1   7  19         76.87         69.22         2.27 o                         
   0   7  19         57.63         60.54         3.33 o                         
   1   7  19        116.80        127.04         5.41 o                         
  -4   8  19         17.44         15.67         3.06 o                         
  -3   8  19        162.89        175.94        10.81 o                         
  -2   8  19         11.58         12.57         1.13 o                         
  -1   8  19          1.22          0.56         0.50 o                         
   0   8  19          3.75          1.80         0.66 o                         
  -3   9  19         51.38         60.42         3.05 o                         
  -2   9  19         42.48         51.05         2.16 o                         
  -1   9  19         90.00         80.87         3.11 o                         
   0   9  19         18.02         20.21         1.46 o                         
  -3  10  19        333.70        401.64        19.89 o                         
  -2  10  19          2.11          2.07         0.79 o                         
  -1  10  19         48.06         47.83         1.95 o                         
  -4   0  20        141.63        166.80        24.31 o                         
  -3   0  20        262.50        243.06        12.15 o                         
  -2   0  20         35.53         35.44         3.87 o                         
  -1   0  20        347.26        356.46        19.53 o                         
   0   0  20         38.80         29.10         2.99 o                         
   1   0  20        760.03        779.97       107.42 o                         
  -4   1  20         83.71         87.76         5.26 o                         
  -3   1  20          0.58          1.40         1.19 o                         
  -2   1  20         11.87         14.26         2.09 o                         
  -1   1  20         36.89         40.21         3.09 o                         
   0   1  20         10.18         11.23         1.74 o                         
   1   1  20        118.62        114.74         6.02 o                         
  -4   2  20        111.70        137.54         8.70 o                         
  -3   2  20         41.73         42.45         3.03 o                         
  -2   2  20        142.16        139.14         5.53 o                         
  -1   2  20         26.16         25.91         2.73 o                         
   0   2  20        109.97        108.71         4.66 o                         
   1   2  20        218.64        195.55         6.57 o                         
  -4   3  20         32.90         33.93         3.48 o                         
  -3   3  20          1.95          2.21         1.45 o                         
  -2   3  20         91.69         87.26         4.12 o                         
  -1   3  20          0.07          0.11         0.82 o                         
   0   3  20        120.98        122.47         4.75 o                         
   1   3  20         11.25          7.26         1.85 o                         
  -4   4  20          0.01          0.25         0.38 o                         
  -3   4  20          8.94          9.27         2.57 o                         
  -2   4  20          1.67          4.68         1.58 o                         
  -1   4  20         20.61         17.46         2.07 o                         
   0   4  20        114.30        123.83         5.64 o                         
   1   4  20        104.37         91.98         5.36 o                         
  -4   5  20          0.10          0.22         0.57 o                         
  -3   5  20         58.97         62.39         2.88 o                         
  -2   5  20        138.75        138.17         7.17 o                         
  -1   5  20          1.23          1.57         1.18 o                         
   0   5  20          2.20          1.73         1.26 o                         
  -4   6  20          2.30          4.04         1.50 o                         
  -3   6  20         11.28         15.46         1.45 o                         
  -2   6  20         15.54         16.75         1.89 o                         
  -1   6  20        288.43        271.60         9.08 o                         
   0   6  20          5.92          6.50         1.44 o                         
  -3   7  20         22.06         27.11         1.59 o                         
  -2   7  20          2.34          2.78         0.70 o                         
  -1   7  20          8.66          9.31         1.38 o                         
   0   7  20         38.47         48.00         2.67 o                         
  -3   8  20         25.94         25.79         1.79 o                         
  -2   8  20         56.68         58.82         3.04 o                         
  -1   8  20        125.02        110.54         4.47 o                         
  -2   9  20         46.23         46.49         3.40 o                         
  -4   1  21          0.00          0.75         1.29 o                         
  -3   1  21         30.16         36.16         3.20 o                         
  -2   1  21        815.33        789.25        28.31 o                         
  -1   1  21          0.52          0.11         0.66 o                         
   0   1  21         15.62         15.87         2.58 o                         
  -3   2  21         59.32         61.88         4.14 o                         
  -2   2  21         22.23         18.55         2.41 o                         
  -1   2  21         60.77         66.41         4.58 o                         
   0   2  21          2.01          2.69         1.24 o                         
  -3   3  21        111.51        129.58         5.73 o                         
  -2   3  21        150.97        151.99        10.53 o                         
  -1   3  21        366.36        372.67        22.44 o                         
   0   3  21          0.03          0.21         0.77 o                         
  -3   4  21         23.35         23.64         2.52 o                         
  -2   4  21          0.24         -0.06         0.78 o                         
  -1   4  21         35.46         35.31         2.73 o                         
   0   4  21          2.49          4.39         1.28 o                         
  -3   5  21        134.52        145.88         7.33 o                         
  -2   5  21         32.18         37.21         3.04 o                         
  -1   5  21        121.79        130.48         5.32 o                         
  -2   6  21         32.31         33.66         2.67 o                         
  -1   6  21         81.03         88.45         4.15 o                         
  -2   7  21          9.22         13.66         3.85 o                         
  -3   0  22         52.35         58.49         9.63 o                         
  -2   0  22        344.99        365.03        20.74 o                         
  -1   0  22        136.69        156.82        16.63 o                         
  -2   1  22          6.17          5.52         1.69 o                         
  -1   1  22         75.24         79.43         4.15 o                         
  -2   2  22          0.04         -0.27         0.83 o                         
  -1   2  22         70.03         70.76         4.45 o                         
  -2   3  22        391.23        393.75        16.49 o                         
                                                                                
