# Supplementary material for: Crystal structures of two hydrogen-bonded compounds of chloranilic acid–ethyl­eneurea (1/1) and chloranilic acid–hydantoin (1/2)
Source: Acta Crystallogr E Crystallogr Commun. 2018 Nov 9;74(Pt 12):1727–30. doi: 10.1107/S205698901801561X (PMC6281111; doi:10.1107/S205698901801561X)
Supplement: Supplementary file 3 [file e-74-01727-IIsup3.hkl]

data_II                                                                         
_shelx_title ' 12051012'                                                        
_shelx_refln_list_code          4                                               
_shelx_F_calc_maximum      360.08                                               
_exptl_crystal_F_000       832.00                                               
_reflns_d_resolution_high  0.7102                                               
                                                                                
loop_                                                                           
 _space_group_symop_operation_xyz                                               
 'x, y, z'                                                                      
 '-x, y, -z+1/2'                                                                
 'x+1/2, y+1/2, z'                                                              
 '-x+1/2, y+1/2, -z+1/2'                                                        
 '-x, -y, -z'                                                                   
 'x, -y, z-1/2'                                                                 
 '-x+1/2, -y+1/2, -z'                                                           
 'x+1/2, -y+1/2, z-1/2'                                                         
                                                                                
_cell_length_a    19.5690                                                       
_cell_length_b     5.1866                                                       
_cell_length_c    16.6103                                                       
_cell_angle_alpha  90.000                                                       
_cell_angle_beta  117.965                                                       
_cell_angle_gamma  90.000                                                       
                                                                                
_shelx_F_squared_multiplier     1.000                                           
                                                                                
loop_                                                                           
 _refln_index_h                                                                 
 _refln_index_k                                                                 
 _refln_index_l                                                                 
 _refln_F_squared_calc                                                          
 _refln_F_squared_meas                                                          
 _refln_F_squared_sigma                                                         
 _refln_observed_status                                                         
   4   0   0      24888.15      21302.46      1184.09 o                         
   6   0   0       6562.08       6191.54       248.07 o                         
   8   0   0        791.11        609.26        18.70 o                         
  10   0   0       2166.23       1886.76        60.10 o                         
  12   0   0       3172.98       3257.26       118.01 o                         
  14   0   0      21702.65      22084.27      1573.61 o                         
  16   0   0        221.47        241.27         8.88 o                         
  18   0   0         79.04         77.45         4.86 o                         
  20   0   0       1845.30       1835.33        67.01 o                         
  22   0   0        535.97        584.32        38.13 o                         
  24   0   0        235.95        230.51        16.58 o                         
   1   1   0       1426.02       1691.28        49.68 o                         
   3   1   0        668.35        710.44        28.74 o                         
   5   1   0      20396.42      19958.77       765.37 o                         
   7   1   0       3013.73       2820.41        76.01 o                         
   9   1   0       8011.62       8127.56       251.53 o                         
  11   1   0       8474.18       8794.26       282.07 o                         
  13   1   0          4.09          5.26         1.30 o                         
  15   1   0       4470.67       4311.56       120.75 o                         
  17   1   0       2225.12       2280.16        58.56 o                         
  19   1   0       1225.31       1248.74        31.48 o                         
  21   1   0        619.24        586.67        18.81 o                         
  23   1   0          1.14          1.02         1.43 o                         
   0   2   0      15866.08      17436.55       904.36 o                         
   2   2   0       1717.41       1749.56        51.31 o                         
   4   2   0      17044.87      17844.58       696.72 o                         
   6   2   0      13268.38      14807.12       532.07 o                         
   8   2   0       2814.07       3181.84        78.80 o                         
  10   2   0       6211.36       6464.03       191.62 o                         
  12   2   0          0.34          2.60         1.06 o                         
  14   2   0        649.31        615.65        14.43 o                         
  16   2   0         25.75         36.55         2.40 o                         
  18   2   0         15.16         13.20         1.79 o                         
  20   2   0       1680.54       1738.75        45.91 o                         
  22   2   0        187.48        186.21         6.77 o                         
   1   3   0         11.95          4.37         0.72 o                         
   3   3   0        131.74        142.50         3.29 o                         
   5   3   0        413.62        380.99         8.99 o                         
   7   3   0       1096.65       1099.52        31.21 o                         
   9   3   0        708.37        649.30        13.80 o                         
  11   3   0       2071.72       2038.91        49.33 o                         
  13   3   0        265.23        249.81         6.68 o                         
  15   3   0       1397.69       1505.23        38.46 o                         
  17   3   0        117.06        118.66         4.32 o                         
  19   3   0          2.54          4.98         1.51 o                         
  21   3   0        368.22        397.79        13.13 o                         
   0   4   0       1017.16        879.73        30.40 o                         
   2   4   0       1147.39       1152.97        24.74 o                         
   4   4   0        371.73        337.86         7.17 o                         
   6   4   0       1387.93       1305.97        29.63 o                         
   8   4   0       1119.49       1104.95        21.95 o                         
  10   4   0         65.21         54.72         2.16 o                         
  12   4   0         36.04         33.75         2.31 o                         
  14   4   0          1.63          6.30         1.76 o                         
  16   4   0        830.68        837.99        22.44 o                         
  18   4   0          0.74          0.72         1.05 o                         
  20   4   0        425.23        429.92        17.85 o                         
   1   5   0        167.75        165.07         3.54 o                         
   3   5   0         30.00         30.36         1.56 o                         
   5   5   0        101.71        102.69         3.19 o                         
   7   5   0         27.30         26.90         1.81 o                         
   9   5   0        240.92        237.65         6.29 o                         
  11   5   0        290.75        288.19         6.64 o                         
  13   5   0          5.22          4.94         1.29 o                         
  15   5   0         82.10         78.56         4.41 o                         
  17   5   0         78.49         86.07         4.63 o                         
   0   6   0          5.56          4.19         2.35 o                         
   2   6   0        122.21        120.47         4.73 o                         
   4   6   0         40.65         42.43         1.82 o                         
   6   6   0        384.00        360.35        10.92 o                         
   8   6   0        171.52        180.27         7.43 o                         
  10   6   0         19.69         19.47         2.37 o                         
  12   6   0         89.38         99.26         5.95 o                         
   1   7   0          2.18          2.78         1.03 o                         
   3   7   0          2.96          3.76         1.45 o                         
   5   7   0         11.07         12.19         1.77 o                         
 -23   1   1          2.19          1.76         1.54 o                         
 -21   1   1         26.30         32.77         3.20 o                         
 -19   1   1        286.80        298.87         9.13 o                         
 -17   1   1          2.95          3.71         1.39 o                         
 -15   1   1         14.78         14.69         1.82 o                         
 -13   1   1         45.06         34.15         1.91 o                         
 -11   1   1       1810.62       1808.01        41.14 o                         
  -9   1   1         45.55         49.21         2.95 o                         
  -7   1   1       3078.24       3251.62        98.82 o                         
  -5   1   1       1249.62       1115.50        37.75 o                         
  -3   1   1       1255.70       1301.30        55.74 o                         
  -1   1   1        545.14        708.70        29.83 o                         
   1   1   1       7849.54       8629.09       305.63 o                         
   3   1   1       7847.30       7838.68       273.18 o                         
   5   1   1       2017.18       1994.11        74.46 o                         
   7   1   1      11920.71      12149.75       415.01 o                         
   9   1   1       1775.98       1838.47        48.38 o                         
  11   1   1        611.30        594.00        14.55 o                         
  13   1   1        617.90        542.10        12.77 o                         
  15   1   1        156.96        137.39         4.60 o                         
  17   1   1        841.07        890.61        22.63 o                         
  19   1   1        336.31        360.58        10.14 o                         
  21   1   1        697.01        752.69        24.07 o                         
  23   1   1         17.20         16.11         3.23 o                         
 -22   2   1        117.52        120.71         5.09 o                         
 -20   2   1         33.97         28.99         2.68 o                         
 -18   2   1         26.45         20.31         2.11 o                         
 -16   2   1        114.24        117.01         3.97 o                         
 -14   2   1       1447.42       1336.94        32.29 o                         
 -12   2   1        130.46        131.32         3.75 o                         
 -10   2   1          8.94         10.13         1.18 o                         
  -8   2   1          0.04          3.60         0.80 o                         
  -6   2   1          0.11          4.49         1.61 o                         
  -4   2   1       1282.43       1489.37        46.23 o                         
  -2   2   1       1144.40       1210.26        53.28 o                         
   0   2   1        218.66        248.84         7.86 o                         
   2   2   1       3987.72       4411.54       136.98 o                         
   4   2   1       1076.82       1129.18        33.37 o                         
   6   2   1       1969.01       2156.38        49.92 o                         
   8   2   1        577.16        549.28        11.05 o                         
  10   2   1          0.61          1.63         0.88 o                         
  12   2   1         43.40         39.85         2.15 o                         
  14   2   1          0.43          2.55         1.16 o                         
  16   2   1        262.24        275.25         7.74 o                         
  18   2   1         24.10         18.22         2.11 o                         
  20   2   1        719.16        733.49        19.19 o                         
  22   2   1          0.28          0.66         1.51 o                         
 -21   3   1          0.11          0.26         1.24 o                         
 -19   3   1         50.20         53.32         2.96 o                         
 -17   3   1        151.10        131.27         4.80 o                         
 -15   3   1       2060.98       2001.78        50.56 o                         
 -13   3   1          4.92          8.64         1.55 o                         
 -11   3   1       1361.08       1303.35        29.22 o                         
  -9   3   1        446.57        478.22        10.36 o                         
  -7   3   1        841.79        904.90        16.58 o                         
  -5   3   1        148.25        212.96         5.91 o                         
  -3   3   1       2184.51       2597.61        77.52 o                         
  -1   3   1       4803.26       5698.50       129.08 o                         
   1   3   1         24.41         17.97         1.07 o                         
   3   3   1       1093.75       1071.65        21.65 o                         
   5   3   1        138.90        172.92         4.04 o                         
   7   3   1        153.65        189.80         4.19 o                         
   9   3   1        123.98        123.03         3.66 o                         
  11   3   1       2778.72       2673.36        67.48 o                         
  13   3   1        568.60        477.97        11.34 o                         
  15   3   1        391.75        438.02        10.91 o                         
  17   3   1         96.38         86.44         4.13 o                         
  19   3   1          0.35          0.70         1.11 o                         
  21   3   1         22.64         36.01         3.22 o                         
 -20   4   1        261.07        269.50        12.35 o                         
 -18   4   1        158.93        165.34         5.39 o                         
 -16   4   1          2.61          2.63         1.17 o                         
 -14   4   1         62.72         78.21         3.08 o                         
 -12   4   1        155.15        150.77         3.84 o                         
 -10   4   1        821.12        750.66        15.07 o                         
  -8   4   1        147.34        154.11         3.74 o                         
  -6   4   1       1116.89       1127.51        25.00 o                         
  -4   4   1        136.38        157.59         3.60 o                         
  -2   4   1        163.20        188.61         3.85 o                         
   0   4   1       3018.45       3360.79        76.32 o                         
   2   4   1       1078.10       1142.36        24.67 o                         
   4   4   1        107.94        118.38         3.27 o                         
   6   4   1        924.16        934.54        20.74 o                         
   8   4   1        438.72        405.11         8.41 o                         
  10   4   1         44.93         50.64         2.52 o                         
  12   4   1         19.53         17.26         1.83 o                         
  14   4   1        251.62        238.97         6.24 o                         
  16   4   1        781.06        796.17        26.03 o                         
  18   4   1         12.57         16.70         2.37 o                         
 -17   5   1        190.65        206.48         8.67 o                         
 -15   5   1         68.81         66.62         3.83 o                         
 -13   5   1         12.34         10.58         2.03 o                         
 -11   5   1        328.88        322.82         8.48 o                         
  -9   5   1       3233.94       3415.61        92.91 o                         
  -7   5   1       1299.87       1269.99        29.84 o                         
  -5   5   1         48.75         46.65         2.11 o                         
  -3   5   1        226.35        212.42         4.20 o                         
  -1   5   1        174.40        181.46         4.31 o                         
   1   5   1        254.61        238.40         4.96 o                         
   3   5   1          0.99          0.75         0.83 o                         
   5   5   1       3204.60       3225.44        85.55 o                         
   7   5   1         29.93         34.34         2.04 o                         
   9   5   1        114.33        112.80         3.36 o                         
  11   5   1       1011.87        972.80        22.45 o                         
  13   5   1         33.14         31.59         1.78 o                         
  15   5   1         82.84         91.39         3.52 o                         
  17   5   1         62.74         64.23         4.19 o                         
 -14   6   1         53.21         52.33         3.88 o                         
 -12   6   1         59.11         56.92         3.43 o                         
 -10   6   1          7.57          7.91         1.88 o                         
  -8   6   1          5.74          8.34         1.98 o                         
  -6   6   1         67.68         75.56         2.56 o                         
  -4   6   1        336.27        347.44        12.20 o                         
  -2   6   1          6.26          9.17         1.36 o                         
   0   6   1        777.79        746.93        20.35 o                         
   2   6   1         76.77         74.84         2.51 o                         
   4   6   1        251.64        240.83         6.79 o                         
   6   6   1        438.32        460.60        19.82 o                         
   8   6   1          0.75          0.99         0.95 o                         
  10   6   1        244.61        264.55        18.29 o                         
  12   6   1         27.39         22.48         3.33 o                         
  -7   7   1        227.94        257.70        11.70 o                         
  -5   7   1        136.56        153.99         6.49 o                         
  -3   7   1         43.51         49.93         4.96 o                         
  -1   7   1        110.55        116.82         5.66 o                         
   1   7   1         38.96         45.23         3.05 o                         
   3   7   1         77.45         76.26         5.61 o                         
   5   7   1        225.71        237.49        10.92 o                         
 -24   0   2        181.45        197.74        10.63 o                         
 -22   0   2        695.22        668.06        24.09 o                         
 -20   0   2          3.68         12.47         2.77 o                         
 -18   0   2        126.78        103.15         5.13 o                         
 -16   0   2        225.50        227.13         9.86 o                         
 -14   0   2       3393.22       3249.75       137.55 o                         
 -12   0   2       6785.63       7352.40       318.31 o                         
 -10   0   2       3159.88       3237.11       113.12 o                         
  -8   0   2      30409.22      29040.19      1783.06 o                         
  -6   0   2         40.61         13.59         1.25 o                         
  -4   0   2       5830.52       6108.91       442.19 o                         
   2   0   2       2070.79       1748.77        74.56 o                         
   4   0   2        150.30         76.39         2.48 o                         
   6   0   2      13384.40      12534.27       608.23 o                         
   8   0   2        180.81        189.81         5.93 o                         
  10   0   2       1773.71       1621.61        52.56 o                         
  12   0   2       2209.21       2153.70        73.74 o                         
  14   0   2        658.38        545.40        17.96 o                         
  16   0   2       1395.00       1520.47        52.29 o                         
  18   0   2         57.48         69.01         5.82 o                         
  20   0   2        442.33        423.65        17.28 o                         
  22   0   2        348.01        407.14        17.75 o                         
 -25   1   2        949.36       1046.02        31.54 o                         
 -23   1   2        893.84        826.13        32.96 o                         
 -21   1   2         23.67         20.68         2.22 o                         
 -19   1   2        881.09        960.99        23.50 o                         
 -17   1   2         10.02         13.77         2.00 o                         
 -15   1   2        219.77        170.91         4.77 o                         
 -13   1   2       1157.96       1094.94        24.11 o                         
 -11   1   2       1027.26       1088.79        23.20 o                         
  -9   1   2       2142.28       2097.81        63.05 o                         
  -7   1   2        900.66        689.50        18.38 o                         
  -5   1   2        280.56        268.51        14.42 o                         
  -3   1   2        871.17        945.30        18.67 o                         
  -1   1   2       5117.10       5827.63       183.50 o                         
   1   1   2       7039.17       7627.22       262.35 o                         
   3   1   2          9.05         26.91         1.08 o                         
   5   1   2      13751.69      13696.69       477.25 o                         
   7   1   2        181.70        173.74         3.69 o                         
   9   1   2       2023.39       2074.62        48.41 o                         
  11   1   2       1574.83       1423.58        34.68 o                         
  13   1   2        598.05        582.55        14.22 o                         
  15   1   2        646.06        603.85        14.06 o                         
  17   1   2          4.99         11.99         2.07 o                         
  19   1   2       1780.46       1848.24        47.92 o                         
  21   1   2        149.03        162.51         6.79 o                         
 -24   2   2        221.95        246.28        11.72 o                         
 -22   2   2        776.82        801.25        29.80 o                         
 -20   2   2          3.46          3.10         1.44 o                         
 -18   2   2       2285.59       2367.33        61.71 o                         
 -16   2   2       1669.09       1543.16        37.45 o                         
 -14   2   2       3068.18       2907.71        74.91 o                         
 -12   2   2       2121.63       2112.32        50.92 o                         
 -10   2   2         36.53         52.50         2.04 o                         
  -8   2   2       5029.83       4971.23       134.78 o                         
  -6   2   2         34.12         32.86         1.29 o                         
  -4   2   2       1220.93       1474.15        52.78 o                         
  -2   2   2      12326.56      13816.22       446.25 o                         
   0   2   2        163.75        128.62         4.77 o                         
   2   2   2       2683.87       2723.80        99.17 o                         
   4   2   2         61.95         44.50         1.38 o                         
   6   2   2        367.97        357.33         8.14 o                         
   8   2   2          0.76         13.91         1.51 o                         
  10   2   2         10.51         11.21         1.68 o                         
  12   2   2       1378.42       1094.09        24.58 o                         
  14   2   2       1285.92       1229.06        29.00 o                         
  16   2   2         18.28         14.29         2.07 o                         
  18   2   2        106.15        103.45         4.38 o                         
  20   2   2        347.04        317.87         9.75 o                         
  22   2   2        691.95        796.19        21.09 o                         
 -23   3   2        399.88        391.52        13.82 o                         
 -21   3   2        115.36        121.85         4.47 o                         
 -19   3   2        433.55        426.36        10.70 o                         
 -17   3   2       1162.57       1040.16        27.29 o                         
 -15   3   2         24.80         26.56         1.82 o                         
 -13   3   2          0.36          1.92         0.92 o                         
 -11   3   2       1481.16       1442.69        32.46 o                         
  -9   3   2         15.70         18.88         1.40 o                         
  -7   3   2        579.71        531.81        13.03 o                         
  -5   3   2        712.63        726.40        14.23 o                         
  -3   3   2       4419.17       5257.52       143.36 o                         
  -1   3   2       1648.12       1664.30        33.60 o                         
   1   3   2        201.48        186.24         4.20 o                         
   3   3   2       6388.25       7091.18       188.91 o                         
   5   3   2       1199.63       1176.15        27.88 o                         
   7   3   2        120.05        160.96         5.05 o                         
   9   3   2       2512.80       2601.11        66.14 o                         
  11   3   2        124.76        111.89         3.61 o                         
  13   3   2       1493.33       1409.92        33.55 o                         
  15   3   2        637.58        627.98        16.65 o                         
  17   3   2        770.63        776.50        28.17 o                         
  19   3   2        737.87        740.69        30.52 o                         
 -20   4   2         37.77         36.05         4.83 o                         
 -18   4   2        125.78        114.47         5.71 o                         
 -16   4   2        502.01        529.98        12.72 o                         
 -14   4   2        206.28        207.83         5.82 o                         
 -12   4   2       1986.62       1953.43        42.32 o                         
 -10   4   2        641.92        641.10        13.17 o                         
  -8   4   2       6056.11       6632.57       200.27 o                         
  -6   4   2       1779.23       1856.12        43.58 o                         
  -4   4   2        339.50        326.20         6.80 o                         
  -2   4   2        578.62        545.64        10.96 o                         
   0   4   2        193.67        197.88         4.17 o                         
   2   4   2        378.59        387.93         8.65 o                         
   4   4   2       3519.02       3851.01       102.72 o                         
   6   4   2       1862.54       1932.04        41.55 o                         
   8   4   2       2645.86       2635.48        60.36 o                         
  10   4   2          3.53          2.56         1.17 o                         
  12   4   2         35.74         32.81         2.28 o                         
  14   4   2        339.44        334.57         9.02 o                         
  16   4   2        150.98        161.82         5.99 o                         
  18   4   2        671.94        785.77        26.65 o                         
 -17   5   2         22.05         23.64         3.38 o                         
 -15   5   2        162.23        174.73         7.45 o                         
 -13   5   2        350.71        331.44         8.96 o                         
 -11   5   2        364.28        373.53         8.28 o                         
  -9   5   2          0.19          4.54         3.42 o                         
  -7   5   2       2034.65       2106.47        51.00 o                         
  -5   5   2         12.82         13.78         1.20 o                         
  -3   5   2         35.62         36.06         1.48 o                         
  -1   5   2       2099.45       2025.55        49.05 o                         
   1   5   2         18.47         18.19         1.38 o                         
   3   5   2       1136.59       1126.52        25.25 o                         
   5   5   2        436.63        437.44        10.52 o                         
   7   5   2       1234.45       1240.95        28.94 o                         
   9   5   2        616.36        628.25        14.76 o                         
  11   5   2         75.32         60.57         2.84 o                         
  13   5   2       1190.59       1238.70        36.67 o                         
  15   5   2         33.12         33.75         2.45 o                         
 -14   6   2         46.67         53.46         4.60 o                         
 -12   6   2        130.93        128.50         6.48 o                         
 -10   6   2         79.33         79.48         4.88 o                         
  -8   6   2          5.35          4.33         1.40 o                         
  -6   6   2        537.46        611.02        18.29 o                         
  -4   6   2         21.64         24.40         1.84 o                         
  -2   6   2       2157.28       2119.69        70.28 o                         
   0   6   2        122.15        115.16         4.89 o                         
   2   6   2        178.08        176.94         6.13 o                         
   4   6   2        176.35        167.61         6.63 o                         
   6   6   2         16.21         15.60         1.94 o                         
   8   6   2         60.37         59.42         2.67 o                         
  10   6   2        183.76        185.83         9.60 o                         
  12   6   2        497.70        499.96        23.70 o                         
  -7   7   2          3.28          2.11         1.20 o                         
  -5   7   2         25.03         28.92         2.90 o                         
  -3   7   2          2.18          2.69         1.28 o                         
  -1   7   2        306.80        305.74        35.58 o                         
   1   7   2          1.15          1.11         0.91 o                         
   3   7   2         64.55         68.42         4.47 o                         
   5   7   2         34.72         43.12         3.25 o                         
 -25   1   3         27.38         26.71         2.67 o                         
 -23   1   3         79.01         72.03         4.08 o                         
 -21   1   3         44.54         45.31         2.80 o                         
 -19   1   3          5.70          8.11         1.51 o                         
 -17   1   3       2191.59       2093.75        51.99 o                         
 -15   1   3        247.69        252.68         6.47 o                         
 -13   1   3        292.65        289.50         6.59 o                         
 -11   1   3         56.61         95.36         2.53 o                         
  -9   1   3        690.19        589.32        11.52 o                         
  -7   1   3        216.64        206.60         5.52 o                         
  -5   1   3        206.88        165.66         3.55 o                         
  -3   1   3      17619.06      19054.80      1333.97 o                         
  -1   1   3       3474.69       3838.75        95.90 o                         
   1   1   3        192.44        181.64         7.54 o                         
   3   1   3         21.62         16.05         1.52 o                         
   5   1   3        429.89        394.12        11.30 o                         
   7   1   3         71.38         64.10         2.19 o                         
   9   1   3        224.27        235.10         5.63 o                         
  11   1   3          1.58          1.19         1.05 o                         
  13   1   3        542.80        465.50        10.63 o                         
  15   1   3        200.02        187.79         6.10 o                         
  17   1   3          9.16          8.43         2.13 o                         
  19   1   3         95.95        113.11         5.31 o                         
  21   1   3         51.41         59.78         4.11 o                         
 -24   2   3        112.61         94.75         4.39 o                         
 -22   2   3         88.38         99.88         4.44 o                         
 -20   2   3         93.80        107.63         4.41 o                         
 -18   2   3        193.61        172.47         4.99 o                         
 -16   2   3       1355.08       1166.88        27.58 o                         
 -14   2   3       1797.08       1650.84        38.89 o                         
 -12   2   3       1340.83       1389.97        30.59 o                         
 -10   2   3       1729.34       1695.64        39.07 o                         
  -8   2   3        264.54        279.95         6.69 o                         
  -6   2   3       4946.28       5607.72       144.44 o                         
  -4   2   3       1178.96       1286.50        45.80 o                         
  -2   2   3       4678.84       5517.31       126.44 o                         
   0   2   3         46.28         79.81         2.07 o                         
   2   2   3        837.19        719.05        21.49 o                         
   4   2   3        193.89        179.77         4.91 o                         
   6   2   3        182.87        247.33         5.11 o                         
   8   2   3       5944.89       6282.55       185.15 o                         
  10   2   3        462.01        448.87         9.74 o                         
  12   2   3       1260.70       1064.85        24.50 o                         
  14   2   3        121.99        118.25         4.52 o                         
  16   2   3          3.38          3.43         1.76 o                         
  18   2   3         22.49         15.60         2.07 o                         
  20   2   3         67.71         70.70         3.74 o                         
 -23   3   3        835.02        879.32        46.64 o                         
 -21   3   3         62.69         71.12         3.77 o                         
 -19   3   3        698.69        692.17        17.00 o                         
 -17   3   3          2.93          6.43         1.55 o                         
 -15   3   3        405.48        355.92         8.27 o                         
 -13   3   3        111.10        103.87         3.00 o                         
 -11   3   3       1320.68       1408.53        31.72 o                         
  -9   3   3       1326.77       1452.53        28.01 o                         
  -7   3   3       2928.47       3223.04        80.55 o                         
  -5   3   3       2279.76       2509.82        58.18 o                         
  -3   3   3       1514.08       1875.58        36.92 o                         
  -1   3   3       1001.47       1215.20        43.58 o                         
   1   3   3       1353.02       1460.09        33.57 o                         
   3   3   3       3334.49       3835.14        88.79 o                         
   5   3   3          6.03          8.50         1.10 o                         
   7   3   3        369.32        380.94        13.58 o                         
   9   3   3         60.39         54.16         2.57 o                         
  11   3   3          0.12          5.62         1.53 o                         
  13   3   3        183.25        153.90         5.04 o                         
  15   3   3          1.23          1.40         1.34 o                         
  17   3   3        146.64        153.94         5.68 o                         
  19   3   3        336.07        374.14        18.89 o                         
 -20   4   3        108.52         88.69         4.97 o                         
 -18   4   3         81.68         91.76         4.88 o                         
 -16   4   3        154.59        158.02         4.83 o                         
 -14   4   3       2059.73       1970.91        43.75 o                         
 -12   4   3        466.39        467.16         9.99 o                         
 -10   4   3         49.41         47.76         1.83 o                         
  -8   4   3       2907.08       2973.16        75.47 o                         
  -6   4   3          5.60          5.83         0.87 o                         
  -4   4   3         25.38         32.31         1.46 o                         
  -2   4   3       1038.23       1024.00        18.87 o                         
   0   4   3       1248.88       1363.55        30.21 o                         
   2   4   3          4.37          1.58         0.76 o                         
   4   4   3       1984.44       2022.28        48.91 o                         
   6   4   3       2507.59       2470.33        55.41 o                         
   8   4   3       1177.15       1111.24        22.69 o                         
  10   4   3         32.14         28.07         2.69 o                         
  12   4   3       1762.92       1776.38        44.76 o                         
  14   4   3         21.84         14.95         2.26 o                         
  16   4   3          0.57          0.34         1.16 o                         
  18   4   3        227.97        237.53         8.52 o                         
 -19   5   3        491.96        502.75        33.16 o                         
 -17   5   3         99.16        103.85         5.16 o                         
 -15   5   3          1.15          0.84         1.32 o                         
 -13   5   3        220.13        225.43         7.08 o                         
 -11   5   3        140.70        137.79         6.10 o                         
  -9   5   3       1167.26       1170.18        26.67 o                         
  -7   5   3          2.42          3.65         0.82 o                         
  -5   5   3        516.90        524.36         9.85 o                         
  -3   5   3       1483.01       1479.11        36.53 o                         
  -1   5   3        725.61        661.58        14.98 o                         
   1   5   3       1264.81       1267.82        26.94 o                         
   3   5   3        449.60        448.22         9.80 o                         
   5   5   3       1221.08       1237.47        29.26 o                         
   7   5   3        238.97        230.01         6.11 o                         
   9   5   3         26.84         21.45         1.80 o                         
  11   5   3         27.01         25.74         1.99 o                         
  13   5   3        262.25        292.76         8.38 o                         
  15   5   3         50.25         54.82         2.67 o                         
 -14   6   3        209.42        203.24         6.98 o                         
 -12   6   3         92.52         89.98         4.73 o                         
 -10   6   3          7.26          6.96         1.54 o                         
  -8   6   3        768.43        795.36        22.10 o                         
  -6   6   3         15.18         18.08         1.52 o                         
  -4   6   3         99.69        110.80         4.72 o                         
  -2   6   3         73.71         80.37         3.32 o                         
   0   6   3         22.78         29.66         1.92 o                         
   2   6   3        176.52        169.06         5.28 o                         
   4   6   3        128.14        127.99         6.26 o                         
   6   6   3        735.23        742.77        28.90 o                         
   8   6   3        186.53        183.59         7.70 o                         
  10   6   3         17.33         21.71         2.05 o                         
  -7   7   3         11.07         10.01         3.52 o                         
  -5   7   3         34.75         36.79         3.95 o                         
  -3   7   3        485.50        463.41        40.75 o                         
  -1   7   3         98.47         77.94         8.35 o                         
   1   7   3        111.08        122.26        14.44 o                         
   3   7   3         72.00         79.10         4.00 o                         
 -26   0   4         84.58         77.56         5.41 o                         
 -24   0   4         12.34         10.18         3.13 o                         
 -22   0   4        574.16        577.71        42.73 o                         
 -20   0   4       5125.10       5881.01       259.69 o                         
 -18   0   4       3164.32       2954.94       110.08 o                         
 -16   0   4       1796.02       1671.11        55.95 o                         
 -14   0   4       6454.32       6729.12       286.58 o                         
 -12   0   4       2828.62       2680.30        91.37 o                         
 -10   0   4       1273.48       1638.70        49.99 o                         
  -8   0   4      33901.98      31606.63      1970.28 o                         
  -6   0   4      14284.33      15289.17       770.62 o                         
  -4   0   4      18356.52      18785.62      1114.83 o                         
  -2   0   4       8661.37       9081.39       751.71 o                         
   0   0   4       8935.16       8561.09       362.44 o                         
   2   0   4       7362.21       7164.88       294.47 o                         
   4   0   4      16358.83      16725.62       870.85 o                         
   6   0   4      13358.65      13384.15       668.83 o                         
   8   0   4       7030.57       7443.56       324.05 o                         
  10   0   4        535.32        455.63        15.18 o                         
  12   0   4       4174.03       4138.56       162.57 o                         
  14   0   4        353.21        325.63        12.08 o                         
  16   0   4       2960.13       3048.19       133.22 o                         
  18   0   4       1422.52       1495.70        56.51 o                         
  20   0   4        253.50        249.19        14.86 o                         
 -25   1   4        455.90        460.06        14.69 o                         
 -23   1   4        736.22        781.80        23.24 o                         
 -21   1   4         21.66         18.21         1.96 o                         
 -19   1   4        170.22        177.25         5.33 o                         
 -17   1   4       2691.82       2718.72        70.08 o                         
 -15   1   4       2313.64       2205.71        55.17 o                         
 -13   1   4       2510.06       2570.11        62.52 o                         
 -11   1   4         19.31         14.06         1.12 o                         
  -9   1   4       6718.89       6698.40       194.89 o                         
  -7   1   4      10276.12      11434.69       377.43 o                         
  -5   1   4         11.95          7.10         1.12 o                         
  -3   1   4     129655.15      83678.88      6287.33 o                         
  -1   1   4        888.24        868.85        38.00 o                         
   1   1   4      24144.13      23584.65       947.04 o                         
   3   1   4      11238.28      11499.62       381.54 o                         
   5   1   4       6480.34       6238.29       178.39 o                         
   7   1   4       5631.49       5733.28       164.34 o                         
   9   1   4          4.71          6.78         1.19 o                         
  11   1   4      12635.00      12806.99       457.70 o                         
  13   1   4         34.38         19.84         2.18 o                         
  15   1   4        483.93        439.84        11.20 o                         
  17   1   4       2590.51       2719.92        73.39 o                         
  19   1   4        100.91        102.02         5.58 o                         
  21   1   4        614.24        635.14        21.40 o                         
 -24   2   4        942.22       1056.15        38.77 o                         
 -22   2   4         19.08         21.59         2.73 o                         
 -20   2   4        193.58        211.81         7.08 o                         
 -18   2   4       1632.26       1597.85        53.08 o                         
 -16   2   4         77.33         63.39         2.86 o                         
 -14   2   4       2255.77       2463.33        59.92 o                         
 -12   2   4       1371.67       1354.11        44.77 o                         
 -10   2   4      11080.31      12379.57       425.25 o                         
  -8   2   4       1317.40       1379.50        35.50 o                         
  -6   2   4         89.14         72.44         2.20 o                         
  -4   2   4        772.04        568.35        13.11 o                         
  -2   2   4          8.31          4.58         1.47 o                         
   0   2   4        451.01        567.61         9.53 o                         
   2   2   4       6245.53       6814.66       197.95 o                         
   4   2   4       1229.98       1414.38        46.27 o                         
   6   2   4       4091.48       4345.70       116.67 o                         
   8   2   4       3458.09       3539.72        92.81 o                         
  10   2   4         11.36         14.36         1.72 o                         
  12   2   4       2678.78       2825.38        73.98 o                         
  14   2   4       1856.28       1856.34        46.56 o                         
  16   2   4        899.28        944.25        23.37 o                         
  18   2   4        187.36        174.78         5.92 o                         
  20   2   4        454.91        426.83        11.98 o                         
 -23   3   4        867.88        996.17        40.91 o                         
 -21   3   4         43.80         56.00         2.68 o                         
 -19   3   4        165.79        177.50         5.01 o                         
 -17   3   4          5.32          7.76         1.27 o                         
 -15   3   4         53.87         59.93         2.24 o                         
 -13   3   4         87.41         91.02         2.72 o                         
 -11   3   4        433.52        505.36        10.35 o                         
  -9   3   4       4660.18       5065.66       151.95 o                         
  -7   3   4       1333.24       1458.11        30.85 o                         
  -5   3   4       1249.14       1211.56        41.30 o                         
  -3   3   4       2779.04       3034.08        61.93 o                         
  -1   3   4       2171.78       2623.70        61.89 o                         
   1   3   4       4249.05       4645.73       117.83 o                         
   3   3   4       2110.05       2258.43        47.37 o                         
   5   3   4       2727.77       2804.46        69.80 o                         
   7   3   4       1370.92       1371.33        38.72 o                         
   9   3   4        579.47        518.44        11.75 o                         
  11   3   4        314.06        347.47         9.10 o                         
  13   3   4        615.91        602.06        15.13 o                         
  15   3   4        164.49        173.54         5.96 o                         
  17   3   4        576.71        650.21        18.60 o                         
  19   3   4          0.32          0.78         1.18 o                         
 -22   4   4        134.06        142.82         7.23 o                         
 -20   4   4        331.74        330.01        14.77 o                         
 -18   4   4         96.34         99.03         5.21 o                         
 -16   4   4        103.75        109.11         4.47 o                         
 -14   4   4        635.56        651.42        16.25 o                         
 -12   4   4        170.67        160.50         5.15 o                         
 -10   4   4        421.17        403.61         8.14 o                         
  -8   4   4        387.00        379.34         9.18 o                         
  -6   4   4          0.01          1.13         0.48 o                         
  -4   4   4        423.22        395.92         6.95 o                         
  -2   4   4          0.15          0.74         0.54 o                         
   0   4   4       1035.26        965.32        20.00 o                         
   2   4   4         75.05         66.74         2.36 o                         
   4   4   4          4.88          5.70         1.09 o                         
   6   4   4        724.05        730.46        14.89 o                         
   8   4   4       1285.81       1276.25        30.30 o                         
  10   4   4          6.08          3.60         1.36 o                         
  12   4   4        865.70        855.48        26.94 o                         
  14   4   4         62.31         63.93         3.74 o                         
  16   4   4        112.87        123.72         5.01 o                         
 -19   5   4        108.99        101.18         6.66 o                         
 -17   5   4         30.70         29.90         3.29 o                         
 -15   5   4         53.21         57.12         3.52 o                         
 -13   5   4          2.86          2.55         1.75 o                         
 -11   5   4        501.95        497.91        14.33 o                         
  -9   5   4        580.87        546.56        11.39 o                         
  -7   5   4          5.02          4.91         0.73 o                         
  -5   5   4        159.94        175.95         3.91 o                         
  -3   5   4         62.86         53.55         1.80 o                         
  -1   5   4        101.91         98.50         2.78 o                         
   1   5   4          5.38          5.94         1.07 o                         
   3   5   4        960.83        938.11        21.20 o                         
   5   5   4        594.69        549.41        12.40 o                         
   7   5   4         16.93         19.98         1.81 o                         
   9   5   4          5.62          5.70         1.20 o                         
  11   5   4         72.53         80.69         3.15 o                         
  13   5   4          1.54          1.10         0.99 o                         
  15   5   4          1.65          0.95         1.07 o                         
 -14   6   4        219.20        212.57         7.47 o                         
 -12   6   4        347.91        332.28        11.78 o                         
 -10   6   4         89.78        100.85         4.80 o                         
  -8   6   4         14.30         18.04         1.82 o                         
  -6   6   4         29.29         34.12         2.47 o                         
  -4   6   4          0.12          0.68         0.92 o                         
  -2   6   4         64.04         66.68         2.71 o                         
   0   6   4         45.69         49.76         1.80 o                         
   2   6   4         59.71         55.71         2.32 o                         
   4   6   4          0.11          0.19         0.72 o                         
   6   6   4        101.65        104.69         3.97 o                         
   8   6   4          3.18          2.19         1.07 o                         
  10   6   4         10.63          8.00         1.47 o                         
  -7   7   4          0.05          0.11         1.29 o                         
  -5   7   4          0.04          0.02         1.28 o                         
  -3   7   4         24.59         20.12         3.20 o                         
  -1   7   4         59.78         55.13         4.42 o                         
   1   7   4          2.58          2.78         1.69 o                         
   3   7   4         32.45         35.31         2.49 o                         
 -25   1   5         25.04         24.19         2.68 o                         
 -23   1   5          3.80          2.80         1.39 o                         
 -21   1   5         41.08         43.87         3.15 o                         
 -19   1   5         62.03         50.85         2.48 o                         
 -17   1   5       2101.66       1941.96        47.75 o                         
 -15   1   5        468.68        432.18        10.29 o                         
 -13   1   5          4.61          7.84         1.07 o                         
 -11   1   5        188.29        213.16         5.07 o                         
  -9   1   5        696.63        719.49        16.55 o                         
  -7   1   5        763.68        828.41        21.19 o                         
  -5   1   5        308.50        277.09         5.72 o                         
  -3   1   5      26024.45      25583.49       976.38 o                         
  -1   1   5      13026.19      14006.65       548.64 o                         
   1   1   5        473.80        386.22        14.96 o                         
   3   1   5        933.11       1098.69        24.81 o                         
   5   1   5       2028.38       2294.80        53.25 o                         
   7   1   5        614.57        598.63        12.65 o                         
   9   1   5       1042.79       1032.67        22.93 o                         
  11   1   5       2509.62       2409.53        60.62 o                         
  13   1   5        341.31        350.78         9.65 o                         
  15   1   5         64.90         77.08         3.77 o                         
  17   1   5        238.93        248.94         7.91 o                         
  19   1   5         60.78         65.74         3.91 o                         
 -24   2   5         26.57         26.14         2.49 o                         
 -22   2   5        524.88        569.37        17.90 o                         
 -20   2   5        493.96        458.42        14.89 o                         
 -18   2   5        327.05        321.37         8.04 o                         
 -16   2   5        167.46        155.43         4.10 o                         
 -14   2   5         45.02         41.09         1.77 o                         
 -12   2   5        304.96        295.85         6.19 o                         
 -10   2   5          6.48          8.53         1.47 o                         
  -8   2   5        498.75        591.46        14.87 o                         
  -6   2   5       1403.67       1630.56        39.52 o                         
  -4   2   5       1384.57         29.28       760.49 o                         
  -2   2   5       2824.50       3244.87        72.92 o                         
   0   2   5       1413.12       1282.95        25.64 o                         
   2   2   5       2311.08       2604.12        72.31 o                         
   4   2   5        413.15        402.20        10.85 o                         
   6   2   5         26.06         25.25         1.74 o                         
   8   2   5       1376.37       1221.88        27.68 o                         
  10   2   5        116.85         96.63         3.43 o                         
  12   2   5          2.47          1.02         1.22 o                         
  14   2   5         40.37         57.62         3.42 o                         
  16   2   5        203.78        203.81         6.64 o                         
  18   2   5         73.63         72.39         4.41 o                         
  20   2   5        102.07        100.77         5.47 o                         
 -23   3   5          0.57          1.28         1.91 o                         
 -21   3   5        168.29        172.90         7.45 o                         
 -19   3   5        292.80        287.80         7.08 o                         
 -17   3   5       1208.88       1180.98        27.76 o                         
 -15   3   5         30.67         31.65         1.83 o                         
 -13   3   5       2325.65       2426.40        69.47 o                         
 -11   3   5        346.60        315.34         8.17 o                         
  -9   3   5        156.50        187.97         4.98 o                         
  -7   3   5         41.62         31.56         1.76 o                         
  -5   3   5        325.74        335.95         9.80 o                         
  -3   3   5        242.15        237.91         5.52 o                         
  -1   3   5       1252.45       1493.49        34.58 o                         
   1   3   5        113.50         98.62         2.88 o                         
   3   3   5       1320.24       1330.33        29.41 o                         
   5   3   5         17.21          9.16         1.40 o                         
   7   3   5        204.43        191.65         5.28 o                         
   9   3   5        205.56        188.54         5.29 o                         
  11   3   5        169.72        169.19         5.37 o                         
  13   3   5        531.35        504.44        13.01 o                         
  15   3   5         85.49         87.28         4.39 o                         
  17   3   5        455.03        447.16        19.32 o                         
 -22   4   5        240.23        234.77        13.47 o                         
 -20   4   5         91.41         93.20         4.88 o                         
 -18   4   5         35.06         24.84         2.59 o                         
 -16   4   5         52.18         49.30         2.90 o                         
 -14   4   5        244.14        255.30         7.54 o                         
 -12   4   5        129.41        118.05         4.24 o                         
 -10   4   5        267.31        244.01         6.61 o                         
  -8   4   5         86.14         85.37         3.27 o                         
  -6   4   5        200.30        188.68         3.85 o                         
  -4   4   5       1033.89       1186.91        25.95 o                         
  -2   4   5        344.45        370.51         7.59 o                         
   0   4   5        614.76        585.12        12.10 o                         
   2   4   5        207.82        184.57         4.16 o                         
   4   4   5        106.56        125.22         3.12 o                         
   6   4   5         46.86         36.63         1.72 o                         
   8   4   5       1062.67       1004.18        26.71 o                         
  10   4   5        196.35        182.36         5.23 o                         
  12   4   5         73.56         74.82         3.66 o                         
  14   4   5         35.60         39.41         2.78 o                         
  16   4   5        265.94        294.78         9.10 o                         
 -19   5   5        185.62        190.24         6.92 o                         
 -17   5   5         59.02         55.16         3.27 o                         
 -15   5   5        353.73        326.20        12.99 o                         
 -13   5   5         14.65         13.42         2.00 o                         
 -11   5   5        474.48        423.75        11.78 o                         
  -9   5   5        261.33        267.54         9.83 o                         
  -7   5   5          5.43          3.56         0.46 o                         
  -5   5   5        645.72        600.80        13.23 o                         
  -3   5   5        808.47        844.77        18.29 o                         
  -1   5   5         76.01         74.98         2.43 o                         
   1   5   5        198.94        221.29         5.16 o                         
   3   5   5        182.86        185.23         4.88 o                         
   5   5   5        477.42        434.68         9.83 o                         
   7   5   5        205.93        205.21         5.58 o                         
   9   5   5         34.75         38.60         2.43 o                         
  11   5   5        546.95        563.44        16.01 o                         
  13   5   5          7.93          5.08         1.26 o                         
 -14   6   5         88.60         94.08         5.40 o                         
 -12   6   5        532.22        535.24        21.78 o                         
 -10   6   5        996.27       1100.38        29.34 o                         
  -8   6   5        105.64        106.39         5.88 o                         
  -6   6   5        278.45        308.76        12.71 o                         
  -4   6   5        141.43        149.65         8.54 o                         
  -2   6   5         95.33        101.30         3.90 o                         
   0   6   5        165.63        180.66         7.95 o                         
   2   6   5        760.25        751.49        16.49 o                         
   4   6   5        343.03        379.75        22.75 o                         
   6   6   5        292.65        306.52        12.93 o                         
   8   6   5        138.59        121.89         4.76 o                         
  10   6   5          0.10          0.50         0.93 o                         
  -7   7   5        122.27        112.89        11.98 o                         
  -5   7   5        115.17        103.61        12.31 o                         
  -3   7   5        348.61        381.39        35.91 o                         
  -1   7   5          2.15          2.05         1.84 o                         
   1   7   5        247.79        148.25        56.83 o                         
 -26   0   6        873.96        836.62        33.36 o                         
 -24   0   6         59.48         48.24         3.73 o                         
 -22   0   6        573.16        560.17        31.58 o                         
 -20   0   6        488.34        476.36        19.23 o                         
 -18   0   6          3.65         14.08         5.46 o                         
 -16   0   6        522.70        475.01        20.01 o                         
 -14   0   6       5164.70       5558.42       225.81 o                         
 -12   0   6         31.95         47.05         2.51 o                         
 -10   0   6        812.36        796.18        43.08 o                         
  -8   0   6       1766.70       1821.68        69.18 o                         
  -6   0   6       4771.94       5176.09       204.26 o                         
  -4   0   6      10075.60      10222.75       408.35 o                         
  -2   0   6       2265.53       2328.81       132.46 o                         
   0   0   6        554.16        566.48        28.63 o                         
   2   0   6       7007.85       7460.74       312.98 o                         
   4   0   6       8459.37       8635.66       381.58 o                         
   6   0   6        217.56        259.50         8.29 o                         
   8   0   6          0.24          0.85         1.21 o                         
  10   0   6        315.58        308.38        11.27 o                         
  12   0   6       1151.57       1112.74        36.45 o                         
  14   0   6         29.72         28.42         3.84 o                         
  16   0   6       3757.87       4060.91       168.15 o                         
  18   0   6       1559.57       1669.35        91.19 o                         
  20   0   6        330.92        334.85        21.88 o                         
 -25   1   6        116.59        122.87         4.98 o                         
 -23   1   6         29.95         25.98         2.21 o                         
 -21   1   6        794.57        755.80        24.55 o                         
 -19   1   6        503.69        448.11        11.67 o                         
 -17   1   6       3220.47       3137.74        83.23 o                         
 -15   1   6       4325.98       4543.71       125.26 o                         
 -13   1   6       1294.32       1217.46        26.26 o                         
 -11   1   6      10632.37      11394.72       383.60 o                         
  -9   1   6         21.18         30.31         1.20 o                         
  -7   1   6       2590.98       2688.93        70.32 o                         
  -5   1   6       2234.38         59.84       640.40 o                         
  -3   1   6       1900.21       2269.61        70.04 o                         
  -1   1   6       2057.58       2003.84        64.54 o                         
   1   1   6        329.11        370.10         9.02 o                         
   3   1   6       5276.52       5460.49       163.98 o                         
   5   1   6        260.21        204.14         4.56 o                         
   7   1   6         24.32         26.75         1.80 o                         
   9   1   6       3560.83       3438.44       107.67 o                         
  11   1   6        107.23        106.26         3.84 o                         
  13   1   6         10.77          8.48         2.07 o                         
  15   1   6         58.85         56.34         3.29 o                         
  17   1   6         17.00         13.91         2.44 o                         
  19   1   6        249.21        283.66         9.03 o                         
 -24   2   6          4.25          7.14         1.65 o                         
 -22   2   6       1380.21       1470.50        41.37 o                         
 -20   2   6         72.17         60.11         2.67 o                         
 -18   2   6       1051.51        996.14        23.66 o                         
 -16   2   6        358.50        361.62         8.22 o                         
 -14   2   6         11.94         12.60         0.92 o                         
 -12   2   6         42.67         39.92         1.24 o                         
 -10   2   6        659.20        586.66        15.59 o                         
  -8   2   6         80.92         71.65         2.43 o                         
  -6   2   6       5968.37       7125.24       277.27 o                         
  -4   2   6        138.71         36.97        65.89 o                         
  -2   2   6       3877.22       4316.94       120.43 o                         
   0   2   6       4672.21       5136.60       152.13 o                         
   2   2   6       1474.34       1462.30        30.93 o                         
   4   2   6        156.15        132.89         4.07 o                         
   6   2   6       3320.29       3569.20        94.24 o                         
   8   2   6         47.40         30.75         2.00 o                         
  10   2   6        391.45        412.40        10.00 o                         
  12   2   6         24.66         29.06         2.45 o                         
  14   2   6       1141.62       1132.63        28.52 o                         
  16   2   6        676.83        700.53        18.67 o                         
  18   2   6          6.35          5.05         2.26 o                         
 -23   3   6        250.55        257.65        10.70 o                         
 -21   3   6        366.53        340.52        12.64 o                         
 -19   3   6        374.47        379.48         9.40 o                         
 -17   3   6       2126.51       2066.78        51.71 o                         
 -15   3   6       1220.57       1156.72        29.38 o                         
 -13   3   6        396.84        358.97         9.16 o                         
 -11   3   6       9499.10       9735.82       410.98 o                         
  -9   3   6          5.22         12.33         1.23 o                         
  -7   3   6        731.95        676.89        14.67 o                         
  -5   3   6       2734.54       2864.54        60.45 o                         
  -3   3   6       1859.79       2174.10        49.58 o                         
  -1   3   6        945.61        886.22        22.35 o                         
   1   3   6       1931.40       1966.13        40.22 o                         
   3   3   6       4013.72       4421.56       120.72 o                         
   5   3   6        844.62        752.19        16.71 o                         
   7   3   6          1.82          4.38         1.29 o                         
   9   3   6       1364.08       1278.53        29.81 o                         
  11   3   6        155.17        162.63         5.50 o                         
  13   3   6        113.92         95.63         3.82 o                         
  15   3   6        520.53        522.59        13.76 o                         
  17   3   6          3.96          4.36         1.80 o                         
 -22   4   6        333.09        361.65        23.45 o                         
 -20   4   6         82.01         73.08         3.94 o                         
 -18   4   6        140.52        144.28         5.23 o                         
 -16   4   6        371.48        371.52        10.19 o                         
 -14   4   6        103.90        102.29         3.89 o                         
 -12   4   6       1708.00       1612.86        44.39 o                         
 -10   4   6        248.56        261.31         7.42 o                         
  -8   4   6         98.94         97.35         3.36 o                         
  -6   4   6        121.76        136.37         3.50 o                         
  -4   4   6       3840.48       3984.09        94.14 o                         
  -2   4   6         45.47         52.22         1.48 o                         
   0   4   6       3557.54       3671.94        95.75 o                         
   2   4   6        505.24        497.10        11.14 o                         
   4   4   6        687.25        679.37        15.79 o                         
   6   4   6        211.09        222.87         5.09 o                         
   8   4   6          1.73          2.60         1.22 o                         
  10   4   6       2201.84       2276.42        59.91 o                         
  12   4   6        170.63        175.69         6.84 o                         
  14   4   6        914.55        954.92        25.70 o                         
  16   4   6         44.84         41.95         2.98 o                         
 -19   5   6        252.00        237.95         9.50 o                         
 -17   5   6         79.30         83.88         4.19 o                         
 -15   5   6        392.71        379.23        16.57 o                         
 -13   5   6          3.37          3.30         1.83 o                         
 -11   5   6        609.62        601.24        20.11 o                         
  -9   5   6        493.31        482.87        14.83 o                         
  -7   5   6        560.45        534.32        13.50 o                         
  -5   5   6       1210.53       1154.80        32.56 o                         
  -3   5   6          0.90          0.81         0.56 o                         
  -1   5   6        456.46        450.06         9.47 o                         
   1   5   6        319.47        318.92         7.25 o                         
   3   5   6        512.05        542.48        12.60 o                         
   5   5   6        580.19        530.90        11.64 o                         
   7   5   6         41.31         38.08         2.24 o                         
   9   5   6        476.65        503.74        12.23 o                         
  11   5   6         83.49         82.20         3.96 o                         
  13   5   6          7.96          6.70         1.46 o                         
 -14   6   6         80.76         81.03         5.33 o                         
 -12   6   6         39.53         27.88         4.01 o                         
 -10   6   6        454.08        402.86        22.45 o                         
  -8   6   6          3.19          2.42         2.14 o                         
  -6   6   6         10.46          8.95         2.63 o                         
  -4   6   6        111.14        116.97         8.10 o                         
  -2   6   6         99.64         97.24         8.16 o                         
   0   6   6         61.59         62.48         2.84 o                         
   2   6   6        410.28        385.86        12.16 o                         
   4   6   6        339.24        307.68        16.57 o                         
   6   6   6        165.95        154.48         9.32 o                         
   8   6   6          5.14          5.83         1.82 o                         
  -5   7   6        247.70        263.54        19.64 o                         
  -3   7   6         85.01         90.80        11.21 o                         
  -1   7   6         74.78         72.51        10.78 o                         
 -25   1   7          0.57          0.98         1.33 o                         
 -23   1   7         33.50         34.11         2.44 o                         
 -21   1   7        454.44        420.63        13.51 o                         
 -19   1   7        138.43        103.04         3.63 o                         
 -17   1   7       1009.46        874.74        19.38 o                         
 -15   1   7         82.32         79.00         2.62 o                         
 -13   1   7        583.99        689.27        14.72 o                         
 -11   1   7         50.18         56.97         2.24 o                         
  -9   1   7        760.96        727.40        15.27 o                         
  -7   1   7       3520.95       4097.27        93.15 o                         
  -5   1   7       1981.15       2230.52        47.96 o                         
  -3   1   7       2022.01       2399.89        50.08 o                         
  -1   1   7       1056.01       1058.30        20.64 o                         
   1   1   7        130.44        144.02         3.82 o                         
   3   1   7        757.13        808.42        20.73 o                         
   5   1   7       1634.08       1599.43        38.61 o                         
   7   1   7        459.97        439.94         9.83 o                         
   9   1   7        440.23        333.00         8.16 o                         
  11   1   7        131.13        128.03         4.46 o                         
  13   1   7        697.48        688.84        17.72 o                         
  15   1   7        116.34        112.44         4.62 o                         
  17   1   7         11.81         13.25         2.90 o                         
  19   1   7          0.20          0.21         1.34 o                         
 -26   2   7        207.14        207.10        11.32 o                         
 -24   2   7        129.52        147.72         6.64 o                         
 -22   2   7        269.24        263.14         8.60 o                         
 -20   2   7        904.40        875.06        20.66 o                         
 -18   2   7       1431.06       1315.54        30.62 o                         
 -16   2   7         34.18         33.35         1.46 o                         
 -14   2   7        436.00        412.30         8.39 o                         
 -12   2   7       1102.14       1134.13        24.66 o                         
 -10   2   7        528.98        536.28        11.78 o                         
  -8   2   7         79.58         74.90         1.98 o                         
  -6   2   7       9034.19      11695.39       362.42 o                         
  -4   2   7        812.90       1000.51        21.29 o                         
  -2   2   7        283.69        261.71         5.78 o                         
   0   2   7       5082.86       5790.81       162.67 o                         
   2   2   7        656.86        672.36        19.73 o                         
   4   2   7        295.98        329.53         7.12 o                         
   6   2   7         14.97         10.62         1.43 o                         
   8   2   7        763.01        614.54        14.25 o                         
  10   2   7         20.00         16.26         1.95 o                         
  12   2   7          1.40          4.14         1.69 o                         
  14   2   7        565.43        544.26        15.54 o                         
  16   2   7        145.98        165.79         6.25 o                         
  18   2   7         32.49         34.15         3.40 o                         
 -23   3   7          0.19          0.73         1.47 o                         
 -21   3   7          1.25          2.71         1.92 o                         
 -19   3   7        478.05        447.17        15.16 o                         
 -17   3   7        810.03        751.40        20.75 o                         
 -15   3   7       1041.22        980.21        25.08 o                         
 -13   3   7        424.21        423.19        10.93 o                         
 -11   3   7       3341.47       3305.67        93.91 o                         
  -9   3   7        338.93        328.80         7.36 o                         
  -7   3   7        402.21        314.02         7.81 o                         
  -5   3   7        568.78        537.82        15.07 o                         
  -3   3   7        244.34        263.80         6.59 o                         
  -1   3   7        143.47        142.37         3.32 o                         
   1   3   7        532.30        482.21        10.19 o                         
   3   3   7       4299.64       4323.42       117.41 o                         
   5   3   7       3542.80       3818.06       104.07 o                         
   7   3   7        262.11        239.60         6.25 o                         
   9   3   7       1254.22       1190.16        29.01 o                         
  11   3   7        118.04        130.09         4.68 o                         
  13   3   7          2.65          1.77         1.31 o                         
  15   3   7        426.68        422.75        13.06 o                         
  17   3   7        333.06        356.96        20.48 o                         
 -22   4   7        440.02        416.59        15.23 o                         
 -20   4   7          3.28          3.30         1.63 o                         
 -18   4   7         37.27         29.84         2.53 o                         
 -16   4   7        244.04        245.30         7.93 o                         
 -14   4   7        141.40        124.30         4.23 o                         
 -12   4   7       1337.35       1297.11        34.57 o                         
 -10   4   7        471.79        486.00        11.37 o                         
  -8   4   7       1150.37       1147.78        28.80 o                         
  -6   4   7        526.76         52.87       199.76 o                         
  -4   4   7        787.76        694.82        14.60 o                         
  -2   4   7       1925.87       1902.64        44.38 o                         
   0   4   7        713.49        716.26        16.18 o                         
   2   4   7        935.47        917.04        19.19 o                         
   4   4   7        355.04        372.17         8.06 o                         
   6   4   7        170.89        154.40         4.38 o                         
   8   4   7         33.91         33.62         2.17 o                         
  10   4   7        116.21        137.49         4.74 o                         
  12   4   7         23.41         24.48         2.35 o                         
  14   4   7        226.71        238.72         7.92 o                         
 -19   5   7          1.72          2.42         2.24 o                         
 -17   5   7        531.36        566.81        17.94 o                         
 -15   5   7        212.55        215.76         7.31 o                         
 -13   5   7          0.44          1.55         1.06 o                         
 -11   5   7        174.41        181.93         7.40 o                         
  -9   5   7          0.24          0.67         0.64 o                         
  -7   5   7        226.95        239.75         7.23 o                         
  -5   5   7        460.59        444.14        11.96 o                         
  -3   5   7       1024.88        949.65        19.69 o                         
  -1   5   7        237.75        219.21         4.66 o                         
   1   5   7         30.83         27.95         1.66 o                         
   3   5   7        189.06        189.23         4.83 o                         
   5   5   7        320.89        317.75         7.95 o                         
   7   5   7         48.60         42.89         2.22 o                         
   9   5   7       2053.65       2271.55        54.73 o                         
  11   5   7          3.92          2.62         1.39 o                         
 -14   6   7         17.63         19.43         3.91 o                         
 -12   6   7        448.94        420.79        16.03 o                         
 -10   6   7        149.10        116.38        28.24 o                         
  -8   6   7         82.09         79.06         7.67 o                         
  -6   6   7        572.04        587.60        52.24 o                         
  -4   6   7          0.40          0.52         1.78 o                         
  -2   6   7        404.39        394.55        19.73 o                         
   0   6   7        235.44        250.99        11.57 o                         
   2   6   7        295.61        296.08        14.60 o                         
   4   6   7         85.36         74.78         4.65 o                         
   6   6   7          8.37          7.63         1.82 o                         
 -26   0   8        281.79        326.09        23.76 o                         
 -24   0   8         83.64         76.37         5.52 o                         
 -22   0   8         15.07         16.24         3.14 o                         
 -20   0   8        194.36        168.95         6.47 o                         
 -18   0   8       1182.51       1096.13        35.88 o                         
 -16   0   8       1359.18       1354.70        46.48 o                         
 -14   0   8       1114.58        995.51        33.39 o                         
 -12   0   8       5741.77       6569.66       337.25 o                         
 -10   0   8       4655.72       5174.89       178.28 o                         
  -8   0   8        767.41        637.45        22.20 o                         
  -6   0   8      10382.32      11625.65       488.47 o                         
  -4   0   8        843.62        821.39        25.88 o                         
  -2   0   8      10031.38      11017.38       510.85 o                         
   0   0   8       6222.35       6887.06       284.50 o                         
   2   0   8       9734.08      10829.67       510.50 o                         
   4   0   8       8370.55       9069.70       411.82 o                         
   6   0   8        718.85        717.71        22.32 o                         
   8   0   8       8016.48       8069.33       364.71 o                         
  10   0   8        917.97        740.67        23.82 o                         
  12   0   8       1034.81        875.76        38.81 o                         
  14   0   8       1757.74       1793.31        66.76 o                         
  16   0   8         63.54         63.44         5.99 o                         
  18   0   8        791.50        782.80        44.46 o                         
 -27   1   8         94.82        106.09         6.16 o                         
 -25   1   8         37.58         38.20         2.80 o                         
 -23   1   8       1336.80       1422.82        56.04 o                         
 -21   1   8        709.53        694.97        23.34 o                         
 -19   1   8       1784.77       1671.74        41.56 o                         
 -17   1   8        759.45        759.82        16.64 o                         
 -15   1   8        124.29        109.27         3.27 o                         
 -13   1   8        648.28        649.61        13.47 o                         
 -11   1   8       4290.73       4775.94       121.67 o                         
  -9   1   8       5193.67       5751.67       143.57 o                         
  -7   1   8       4033.59       4532.43       111.26 o                         
  -5   1   8       4662.82       5673.01       139.45 o                         
  -3   1   8       1629.96       1453.88        31.78 o                         
  -1   1   8       1414.87       1445.93        29.76 o                         
   1   1   8         96.97         76.73         2.20 o                         
   3   1   8       6268.48       6838.86       203.80 o                         
   5   1   8        886.86        826.01        17.88 o                         
   7   1   8        168.31        141.87         4.63 o                         
   9   1   8       1427.81       1534.03        36.73 o                         
  11   1   8        401.22        367.02         9.33 o                         
  13   1   8       1723.80       1827.00        47.56 o                         
  15   1   8        399.45        388.78        14.94 o                         
  17   1   8       1137.72       1145.27        36.14 o                         
 -26   2   8         86.39        100.63         6.29 o                         
 -24   2   8        132.00        155.97         6.84 o                         
 -22   2   8        107.44        118.75         4.28 o                         
 -20   2   8        686.17        700.72        18.63 o                         
 -18   2   8       1495.16       1558.93        38.04 o                         
 -16   2   8          0.87          0.68         0.99 o                         
 -14   2   8        414.86        386.84         7.71 o                         
 -12   2   8       1317.19       1221.46        25.96 o                         
 -10   2   8          3.72          1.58         0.89 o                         
  -8   2   8         80.22         49.60         1.89 o                         
  -6   2   8      20112.74      24124.79      1151.99 o                         
  -4   2   8        113.54        162.64         4.39 o                         
  -2   2   8       5822.97       6098.47       188.27 o                         
   0   2   8        847.61        790.49        22.49 o                         
   2   2   8       3361.02       3410.26        87.80 o                         
   4   2   8        389.01        364.28         8.20 o                         
   6   2   8        852.60        740.85        16.36 o                         
   8   2   8       5083.18       5509.38       162.73 o                         
  10   2   8        187.23        172.62         5.57 o                         
  12   2   8        916.76        924.71        23.57 o                         
  14   2   8       1042.78       1031.51        30.18 o                         
  16   2   8         11.42         15.86         2.84 o                         
 -23   3   8        243.74        239.39         9.40 o                         
 -21   3   8        123.00        104.18         4.66 o                         
 -19   3   8         28.87         33.86         3.25 o                         
 -17   3   8        523.54        531.05        13.65 o                         
 -15   3   8        295.79        280.95         8.20 o                         
 -13   3   8       3245.88       3309.22        94.84 o                         
 -11   3   8        819.65        769.45        17.99 o                         
  -9   3   8         43.09         44.54         2.14 o                         
  -7   3   8       1257.12       1226.30        39.91 o                         
  -5   3   8         31.14         27.45         1.67 o                         
  -3   3   8        442.56        364.45         8.72 o                         
  -1   3   8       1492.67       1648.59        58.47 o                         
   1   3   8       2020.48       2181.00        45.88 o                         
   3   3   8        428.17        387.95         8.69 o                         
   5   3   8       1623.77       1645.15        47.16 o                         
   7   3   8        101.38        114.16         4.12 o                         
   9   3   8        936.69        884.38        20.50 o                         
  11   3   8        128.15        123.04         4.96 o                         
  13   3   8        927.74        949.26        24.17 o                         
  15   3   8          3.17          4.56         2.07 o                         
 -22   4   8          0.15          0.67         1.14 o                         
 -20   4   8         99.73         96.74         6.69 o                         
 -18   4   8        202.47        208.00         9.50 o                         
 -16   4   8          0.76          1.71         1.17 o                         
 -14   4   8        250.28        238.22         6.91 o                         
 -12   4   8       1654.35       1601.02        41.38 o                         
 -10   4   8        112.13        124.00         3.87 o                         
  -8   4   8        218.62        194.90        14.01 o                         
  -6   4   8        107.23         98.48         5.67 o                         
  -4   4   8        276.73        260.30         6.38 o                         
  -2   4   8        109.08        111.24         3.47 o                         
   0   4   8        912.24        921.04        20.91 o                         
   2   4   8       1040.07       1033.43        21.96 o                         
   4   4   8        765.43        726.25        14.24 o                         
   6   4   8         59.52         59.53         2.54 o                         
   8   4   8        436.41        411.17        10.31 o                         
  10   4   8        123.77        126.14         4.45 o                         
  12   4   8         66.69         69.06         3.54 o                         
  14   4   8         88.40         98.19         5.02 o                         
 -19   5   8          8.32          8.38         3.01 o                         
 -17   5   8        371.13        397.82        17.22 o                         
 -15   5   8         47.09         43.73         3.29 o                         
 -13   5   8        382.46        400.62        19.42 o                         
 -11   5   8          0.49          0.41         1.33 o                         
  -9   5   8         60.97         67.76         4.02 o                         
  -7   5   8          2.27          3.31         0.65 o                         
  -5   5   8          6.87          8.62         0.58 o                         
  -3   5   8        586.03        641.34        12.63 o                         
  -1   5   8         28.30         26.94         1.04 o                         
   1   5   8         19.26         19.01         1.21 o                         
   3   5   8         31.67         31.28         2.61 o                         
   5   5   8         78.74         73.47         3.72 o                         
   7   5   8          0.11          1.12         1.75 o                         
   9   5   8         67.37         62.66         3.94 o                         
  11   5   8         62.95         52.47         3.50 o                         
 -14   6   8         16.17         26.20         7.72 o                         
 -12   6   8         28.26         22.06         3.89 o                         
 -10   6   8          6.78          5.53         2.80 o                         
  -8   6   8        180.77        178.50         9.38 o                         
  -6   6   8         26.88         24.69         3.70 o                         
  -4   6   8          6.81          8.93         4.12 o                         
  -2   6   8         90.99         91.57         5.99 o                         
   0   6   8          0.33          3.73         2.36 o                         
   2   6   8        314.71        281.28        16.71 o                         
   4   6   8         61.64         55.78         4.54 o                         
   6   6   8         18.92         12.77         2.88 o                         
 -27   1   9          1.25          2.09         1.30 o                         
 -25   1   9        295.06        299.80         9.16 o                         
 -23   1   9        453.22        418.61        11.36 o                         
 -21   1   9        192.99        197.61         5.49 o                         
 -19   1   9         37.66         35.50         2.35 o                         
 -17   1   9        217.37        210.18         5.30 o                         
 -15   1   9        159.10        153.22         3.67 o                         
 -13   1   9       1001.23       1004.72        19.64 o                         
 -11   1   9       3069.28       3504.18        79.89 o                         
  -9   1   9       1244.44       1398.18        34.97 o                         
  -7   1   9        308.52        297.34        10.47 o                         
  -5   1   9        161.47        177.00         3.66 o                         
  -3   1   9        297.71        296.80         5.81 o                         
  -1   1   9         70.77         62.84         2.30 o                         
   1   1   9       2112.21       2401.61        57.32 o                         
   3   1   9        892.68        934.90        20.02 o                         
   5   1   9         25.11         15.30         1.54 o                         
   7   1   9         44.89         55.08         2.59 o                         
   9   1   9         72.48         96.72         3.70 o                         
  11   1   9        335.47        297.00         8.33 o                         
  13   1   9          1.98          2.20         1.49 o                         
  15   1   9         61.04         62.28         4.66 o                         
  17   1   9         18.01         18.62         2.85 o                         
 -26   2   9          2.45          4.55         2.16 o                         
 -24   2   9          4.75          7.68         2.64 o                         
 -22   2   9         22.65         17.80         1.87 o                         
 -20   2   9       1661.41       1633.57        39.71 o                         
 -18   2   9        152.76        143.64         3.99 o                         
 -16   2   9       1469.20       1424.28        29.54 o                         
 -14   2   9        232.84        208.95         4.25 o                         
 -12   2   9         20.00         20.28         1.67 o                         
 -10   2   9        146.72        133.49         3.20 o                         
  -8   2   9        296.37        266.90         5.31 o                         
  -6   2   9       5168.78       6126.20       188.82 o                         
  -4   2   9       5151.79       5993.35       187.08 o                         
  -2   2   9        438.27        491.96        13.22 o                         
   0   2   9        782.20        809.66        16.89 o                         
   2   2   9        215.28        188.99         4.40 o                         
   4   2   9          6.91          3.58         1.13 o                         
   6   2   9       1147.60       1080.93        24.89 o                         
   8   2   9        952.43        881.27        21.15 o                         
  10   2   9        924.32        873.29        21.65 o                         
  12   2   9          0.84          1.12         1.50 o                         
  14   2   9        163.03        162.98         6.34 o                         
  16   2   9          2.44          2.13         1.95 o                         
 -25   3   9        438.96        470.17        32.14 o                         
 -23   3   9          0.04          1.18         1.49 o                         
 -21   3   9        180.16        182.05         6.55 o                         
 -19   3   9         35.69         38.49         2.65 o                         
 -17   3   9         17.07         16.23         2.37 o                         
 -15   3   9         37.88         33.19         2.29 o                         
 -13   3   9         90.29         93.73         4.30 o                         
 -11   3   9        290.54        300.14         7.83 o                         
  -9   3   9         15.83         15.43         1.14 o                         
  -7   3   9        177.45        234.25         8.67 o                         
  -5   3   9       2265.73       2243.11       113.84 o                         
  -3   3   9       1196.63       1173.06        29.76 o                         
  -1   3   9        249.18        257.56         6.90 o                         
   1   3   9         62.38         65.35         1.99 o                         
   3   3   9        366.24        344.23        10.41 o                         
   5   3   9        815.21        780.51        23.07 o                         
   7   3   9          5.53          7.09         1.37 o                         
   9   3   9         93.26         90.33         3.71 o                         
  11   3   9        149.43        156.54         5.57 o                         
  13   3   9          0.21          0.18         1.16 o                         
  15   3   9          2.09          4.79         2.23 o                         
 -22   4   9         25.53         28.61         2.68 o                         
 -20   4   9        595.53        550.97        19.22 o                         
 -18   4   9        202.18        185.72         6.87 o                         
 -16   4   9        286.78        285.14         8.36 o                         
 -14   4   9        259.82        238.43         6.43 o                         
 -12   4   9         20.12         22.22         1.87 o                         
 -10   4   9        163.79        147.07         4.04 o                         
  -8   4   9        220.22        163.92        10.75 o                         
  -6   4   9         18.65         16.08         4.15 o                         
  -4   4   9          3.85          6.17         1.25 o                         
  -2   4   9         62.51         51.94         2.71 o                         
   0   4   9        203.65        209.99         6.94 o                         
   2   4   9        183.61        164.63         3.85 o                         
   4   4   9          0.24          0.38         0.62 o                         
   6   4   9          1.21          1.36         0.89 o                         
   8   4   9        389.70        401.31        10.51 o                         
  10   4   9         18.09         20.97         2.32 o                         
  12   4   9         38.07         45.38         3.16 o                         
 -19   5   9          6.47          6.96         5.22 o                         
 -17   5   9         29.36         30.84         4.09 o                         
 -15   5   9         52.28         43.57         6.37 o                         
 -13   5   9        276.77        303.91        13.49 o                         
 -11   5   9          3.47          2.98         2.50 o                         
  -9   5   9        399.90        411.74        19.79 o                         
  -7   5   9        381.60        366.88        16.41 o                         
  -5   5   9         93.51        106.71         7.91 o                         
  -3   5   9        558.70        596.26        22.02 o                         
  -1   5   9          3.00          4.23         1.20 o                         
   1   5   9        491.34        511.67        15.79 o                         
   3   5   9         88.78         94.57         4.00 o                         
   5   5   9          0.04          0.49         1.07 o                         
   7   5   9         38.63         34.66         3.08 o                         
   9   5   9          6.13          5.76         2.31 o                         
 -14   6   9       1131.43       1099.23        41.14 o                         
 -12   6   9         25.34         25.30         4.65 o                         
 -10   6   9          9.87         13.89         3.74 o                         
  -8   6   9          3.93          3.24         2.57 o                         
  -6   6   9        324.23        326.75        24.40 o                         
  -4   6   9          0.35          0.71         1.83 o                         
  -2   6   9        207.02        212.95        15.18 o                         
   0   6   9        254.60        282.34        21.86 o                         
   2   6   9         14.79         11.14         1.62 o                         
   4   6   9        134.84        135.86         7.96 o                         
 -26   0  10        119.23        129.81        11.02 o                         
 -24   0  10        856.19        879.43        63.99 o                         
 -22   0  10        284.73        271.06        18.13 o                         
 -20   0  10       1915.03       1867.64        73.93 o                         
 -18   0  10       3518.08       3699.65       143.60 o                         
 -16   0  10        551.44        472.29        14.49 o                         
 -14   0  10       3591.69       3686.14       121.99 o                         
 -12   0  10        343.20        357.01        13.97 o                         
 -10   0  10       5726.29       6074.43       221.94 o                         
  -8   0  10        861.05        852.42        23.46 o                         
  -6   0  10        633.60        676.51        16.25 o                         
  -4   0  10      11435.72      12399.75       601.48 o                         
  -2   0  10       1022.37       1014.65        33.31 o                         
   0   0  10       3559.88       3952.08       147.57 o                         
   2   0  10         61.60         76.04         3.44 o                         
   4   0  10        302.49        239.25         8.32 o                         
   6   0  10       1785.96       1598.39        55.00 o                         
   8   0  10       1405.83       1391.34        46.57 o                         
  10   0  10       1500.84       1533.65        54.66 o                         
  12   0  10        561.58        547.50        19.45 o                         
  14   0  10        227.08        250.72        14.13 o                         
  16   0  10        236.37        255.18        14.43 o                         
 -27   1  10          0.30          0.86         0.98 o                         
 -25   1  10        575.75        582.59        30.31 o                         
 -23   1  10        430.93        419.97        15.62 o                         
 -21   1  10       1336.91       1258.34        30.13 o                         
 -19   1  10        105.96        107.50         3.77 o                         
 -17   1  10       1216.70       1193.72        27.61 o                         
 -15   1  10         56.20         47.04         1.87 o                         
 -13   1  10        228.73        230.29         4.55 o                         
 -11   1  10        220.52        195.70         4.38 o                         
  -9   1  10       6283.32       7646.03       232.06 o                         
  -7   1  10         16.27         10.81         1.00 o                         
  -5   1  10       1517.67       1568.22        31.87 o                         
  -3   1  10       1021.77       1073.56        27.33 o                         
  -1   1  10        900.12        957.80        20.28 o                         
   1   1  10       3847.32       4268.54       115.48 o                         
   3   1  10         69.62         64.28         2.43 o                         
   5   1  10       1415.67       1304.50        29.96 o                         
   7   1  10         39.06         46.72         3.56 o                         
   9   1  10          2.52          2.61         1.31 o                         
  11   1  10        446.07        401.90        10.46 o                         
  13   1  10       1481.58       1510.24        52.76 o                         
  15   1  10        734.69        650.82        18.18 o                         
 -26   2  10        304.16        319.69        17.44 o                         
 -24   2  10         23.14         24.53         2.95 o                         
 -22   2  10         15.14         16.07         2.30 o                         
 -20   2  10       1471.20       1390.04        33.33 o                         
 -18   2  10        884.14        837.27        16.71 o                         
 -16   2  10          9.55         13.29         0.87 o                         
 -14   2  10      11032.39      11673.93       381.60 o                         
 -12   2  10         28.14         28.50         1.64 o                         
 -10   2  10       1336.24       1245.15        25.60 o                         
  -8   2  10        605.05        567.65        20.08 o                         
  -6   2  10       5481.29       6243.14       195.18 o                         
  -4   2  10         96.15         64.87         2.90 o                         
  -2   2  10        122.26        100.31         2.79 o                         
   0   2  10       7416.40       8132.18       255.60 o                         
   2   2  10       1198.83       1149.23        25.03 o                         
   4   2  10          1.04          3.85         1.64 o                         
   6   2  10       3058.03       3097.71        82.09 o                         
   8   2  10         96.95         88.05         3.57 o                         
  10   2  10         41.66         33.79         2.50 o                         
  12   2  10        110.46        117.76         4.94 o                         
  14   2  10        175.11        176.65         8.06 o                         
 -25   3  10        634.77        595.96        32.40 o                         
 -23   3  10         76.39         72.67         4.28 o                         
 -21   3  10         18.58         16.11         2.14 o                         
 -19   3  10        553.14        541.86        14.52 o                         
 -17   3  10        171.37        173.99         5.78 o                         
 -15   3  10       1373.74       1300.42        33.75 o                         
 -13   3  10         42.04         50.66         2.20 o                         
 -11   3  10        423.38        397.96        10.06 o                         
  -9   3  10        187.52        185.76         7.90 o                         
  -7   3  10        993.96        929.63        19.31 o                         
  -5   3  10       1330.20       1355.09        32.32 o                         
  -3   3  10       1953.87       1901.45        48.22 o                         
  -1   3  10        871.84        839.54        20.63 o                         
   1   3  10        437.51        426.15         9.26 o                         
   3   3  10        241.22        261.07         6.47 o                         
   5   3  10        226.41        215.46         6.29 o                         
   7   3  10        951.92       1025.90        24.57 o                         
   9   3  10         86.59         84.41         4.15 o                         
  11   3  10       1015.06       1099.33        27.66 o                         
  13   3  10          3.60          6.63         2.13 o                         
 -22   4  10        238.97        274.96        16.09 o                         
 -20   4  10        949.49        923.68        24.78 o                         
 -18   4  10        178.31        196.65         7.20 o                         
 -16   4  10         61.27         64.53         3.02 o                         
 -14   4  10        555.28        580.73        15.54 o                         
 -12   4  10         40.66         42.15         3.67 o                         
 -10   4  10        543.49        527.23        19.32 o                         
  -8   4  10       2120.02       1901.12        69.12 o                         
  -6   4  10       1319.55       1251.42        40.74 o                         
  -4   4  10        783.47        759.36        18.16 o                         
  -2   4  10         22.65         23.29         2.18 o                         
   0   4  10        881.93        873.46        21.89 o                         
   2   4  10         25.47         22.85         1.37 o                         
   4   4  10         82.21         84.51         2.56 o                         
   6   4  10       1388.51       1447.68        39.49 o                         
   8   4  10          2.88          3.99         1.35 o                         
  10   4  10        121.63        120.22         5.75 o                         
 -19   5  10         81.26         88.68         6.18 o                         
 -17   5  10         22.01         20.99         4.78 o                         
 -15   5  10        255.90        261.54        16.39 o                         
 -13   5  10          0.12          1.14         2.25 o                         
 -11   5  10        151.31        140.77         9.58 o                         
  -9   5  10         30.58         28.03         4.66 o                         
  -7   5  10        266.67        284.11        12.52 o                         
  -5   5  10        266.52        255.53        10.47 o                         
  -3   5  10        456.70        455.35        23.16 o                         
  -1   5  10         53.20         57.83         2.58 o                         
   1   5  10         79.07         72.85         3.87 o                         
   3   5  10          0.53          0.91         1.09 o                         
   5   5  10          3.16          4.20         1.72 o                         
   7   5  10        784.68        814.07        23.14 o                         
 -14   6  10         52.18         37.26         5.39 o                         
 -12   6  10        199.84        229.70        23.81 o                         
 -10   6  10        173.00        201.62        24.95 o                         
  -8   6  10         12.05         10.99         3.60 o                         
  -6   6  10         16.83         21.25         4.77 o                         
  -4   6  10         65.71         67.29         7.83 o                         
  -2   6  10         26.46         25.54         3.54 o                         
   0   6  10         43.85         41.49         5.12 o                         
   2   6  10        431.25        405.72        37.29 o                         
 -27   1  11        103.93        133.16         8.43 o                         
 -25   1  11        133.40        125.92         7.43 o                         
 -23   1  11          7.28          9.39         1.60 o                         
 -21   1  11        700.20        666.08        16.16 o                         
 -19   1  11         13.61         13.55         1.35 o                         
 -17   1  11        340.74        324.44         6.94 o                         
 -15   1  11        411.25        432.53         8.25 o                         
 -13   1  11        599.88        569.23        10.33 o                         
 -11   1  11          5.34          4.37         0.72 o                         
  -9   1  11        760.57        850.55        17.10 o                         
  -7   1  11       2089.32       2256.36        46.56 o                         
  -5   1  11          9.80         10.39         0.70 o                         
  -3   1  11       2111.70       2217.10        51.25 o                         
  -1   1  11        457.60        476.99         9.99 o                         
   1   1  11        181.22        183.79         4.61 o                         
   3   1  11        460.85        404.77         8.85 o                         
   5   1  11        468.52        411.05        10.18 o                         
   7   1  11        156.50        135.23         4.65 o                         
   9   1  11        151.88        137.57         5.08 o                         
  11   1  11        316.49        300.87         8.72 o                         
  13   1  11         54.19         51.23         4.49 o                         
  15   1  11          8.41          7.24         2.24 o                         
 -26   2  11        103.47        108.71         6.55 o                         
 -24   2  11         33.23         36.31         3.69 o                         
 -22   2  11         16.86         20.00         2.83 o                         
 -20   2  11        429.41        420.70         9.56 o                         
 -18   2  11        115.08        113.26         2.97 o                         
 -16   2  11        249.78        257.09         5.94 o                         
 -14   2  11       2451.62       2473.31        53.63 o                         
 -12   2  11         20.40         17.34         0.72 o                         
 -10   2  11        905.97        878.78        17.05 o                         
  -8   2  11        161.97        147.64         3.51 o                         
  -6   2  11       1340.32       1404.10        33.96 o                         
  -4   2  11        142.04        142.60         4.20 o                         
  -2   2  11        725.02        665.22        13.27 o                         
   0   2  11       2529.06       2609.57        64.86 o                         
   2   2  11       1249.28       1194.96        27.23 o                         
   4   2  11        379.50        366.60         8.36 o                         
   6   2  11        408.53        377.80         9.58 o                         
   8   2  11         99.30        105.05         3.90 o                         
  10   2  11        217.19        214.83         6.60 o                         
  12   2  11        486.52        517.50        14.09 o                         
  14   2  11        431.44        475.23        17.54 o                         
 -25   3  11        197.62        190.56         9.43 o                         
 -23   3  11        312.56        270.35        10.10 o                         
 -21   3  11        132.30        103.22         7.22 o                         
 -19   3  11         68.46         66.02         3.18 o                         
 -17   3  11        194.04        175.27         5.15 o                         
 -15   3  11       1292.26       1333.35        43.80 o                         
 -13   3  11          4.68          2.63         0.55 o                         
 -11   3  11        694.12        673.30        23.07 o                         
  -9   3  11       1276.06       1321.11        45.38 o                         
  -7   3  11       1020.48        885.24        22.36 o                         
  -5   3  11        652.88        601.62        14.12 o                         
  -3   3  11       1582.52       1549.73        39.57 o                         
  -1   3  11       1733.73       1666.22        42.82 o                         
   1   3  11        215.13        234.23         5.16 o                         
   3   3  11        618.83        589.08        14.39 o                         
   5   3  11        483.03        481.58        12.11 o                         
   7   3  11        278.09        294.13         7.97 o                         
   9   3  11         16.63         19.66         1.90 o                         
  11   3  11        691.54        704.48        18.48 o                         
 -22   4  11         51.16         54.70         5.97 o                         
 -20   4  11        125.11        129.80         8.07 o                         
 -18   4  11        383.91        367.61        17.79 o                         
 -16   4  11        147.73        143.31         7.46 o                         
 -14   4  11         55.48         55.74         4.37 o                         
 -12   4  11         82.57         75.60         5.60 o                         
 -10   4  11        729.17        708.07        26.69 o                         
  -8   4  11        258.67        214.34         9.70 o                         
  -6   4  11        578.57        490.94        15.52 o                         
  -4   4  11        482.88        481.21        12.97 o                         
  -2   4  11         46.75         56.07         2.99 o                         
   0   4  11        337.88        347.25         9.94 o                         
   2   4  11        703.35        674.31        18.38 o                         
   4   4  11         65.43         69.20         4.16 o                         
   6   4  11       1342.32       1339.38        40.27 o                         
   8   4  11         27.46         23.07         3.13 o                         
  10   4  11        196.21        202.39        11.45 o                         
 -19   5  11          0.11          0.07         2.16 o                         
 -17   5  11         53.16         54.22         6.36 o                         
 -15   5  11        308.37        298.96        12.27 o                         
 -13   5  11          0.54         -0.24         1.88 o                         
 -11   5  11        118.44        113.32        11.30 o                         
  -9   5  11        222.03        225.22        19.61 o                         
  -7   5  11         34.92         28.68         4.40 o                         
  -5   5  11        387.90        387.57        14.06 o                         
  -3   5  11         79.84         92.11         7.36 o                         
  -1   5  11         61.72         62.03         3.04 o                         
   1   5  11        126.92        108.98         4.58 o                         
   3   5  11          6.02          5.51         1.63 o                         
   5   5  11        255.20        247.52        10.26 o                         
   7   5  11         31.85         33.88         3.88 o                         
 -12   6  11          2.52          1.27         2.96 o                         
 -10   6  11          0.09          0.60         2.72 o                         
  -8   6  11          1.04          0.49         2.30 o                         
  -6   6  11        386.89        408.73        28.89 o                         
  -4   6  11         31.99         32.24         4.59 o                         
  -2   6  11         30.78         35.33         4.35 o                         
   0   6  11         58.03         59.00         5.78 o                         
 -26   0  12        400.44        436.55        24.51 o                         
 -24   0  12         18.91         22.48         2.74 o                         
 -22   0  12       1276.75       1257.98        57.95 o                         
 -20   0  12        205.70        179.96         6.75 o                         
 -18   0  12         60.14         66.18         2.73 o                         
 -16   0  12       1358.23       1386.31        38.81 o                         
 -14   0  12        205.53        197.69         6.34 o                         
 -12   0  12       4220.27       4936.61       196.24 o                         
 -10   0  12        719.69        760.42        24.94 o                         
  -8   0  12       3492.10       4342.66       147.57 o                         
  -6   0  12         12.27         15.54         1.69 o                         
  -4   0  12        104.16         97.56         4.47 o                         
  -2   0  12       1146.72       1204.70        55.16 o                         
   0   0  12       3332.20       3558.18       132.02 o                         
   2   0  12        378.02        386.15        12.24 o                         
   4   0  12         61.59         52.73         4.20 o                         
   6   0  12        133.35        168.43         6.89 o                         
   8   0  12        365.23        340.64        13.66 o                         
  10   0  12        413.96        446.00        24.92 o                         
  12   0  12         44.03         46.23         5.50 o                         
  14   0  12       1499.86       1513.38       111.40 o                         
 -27   1  12        133.53        165.84         9.42 o                         
 -25   1  12          5.14          5.52         1.57 o                         
 -23   1  12        197.38        192.28         6.31 o                         
 -21   1  12        387.72        408.37        10.67 o                         
 -19   1  12          0.12          1.90         0.73 o                         
 -17   1  12       1300.37       1224.68        24.75 o                         
 -15   1  12       1073.79       1056.21        20.79 o                         
 -13   1  12        119.42        127.37         3.30 o                         
 -11   1  12        374.19        325.89         6.68 o                         
  -9   1  12        772.56        725.17        16.17 o                         
  -7   1  12          3.64         13.87         0.98 o                         
  -5   1  12       1744.31       1701.01        35.55 o                         
  -3   1  12         77.58         74.84         2.39 o                         
  -1   1  12       3395.46       3523.55        96.90 o                         
   1   1  12        684.07        626.94        13.71 o                         
   3   1  12       1700.12       1642.37        38.94 o                         
   5   1  12       2775.72       2798.85        73.38 o                         
   7   1  12         73.30         71.46         3.41 o                         
   9   1  12       1218.06       1197.80        30.20 o                         
  11   1  12        421.59        397.15        11.12 o                         
  13   1  12        286.26        292.49        12.90 o                         
 -26   2  12        544.06        658.46        50.74 o                         
 -24   2  12         26.08         23.86         2.79 o                         
 -22   2  12       1057.77       1134.06        35.44 o                         
 -20   2  12        105.26        115.18         4.49 o                         
 -18   2  12          4.89          6.58         0.60 o                         
 -16   2  12         88.79         84.14         2.10 o                         
 -14   2  12        168.47        147.25         3.02 o                         
 -12   2  12        616.92        624.81        15.20 o                         
 -10   2  12       1569.50       1780.17        38.99 o                         
  -8   2  12       2094.33       2301.96        58.62 o                         
  -6   2  12       2493.29       2552.68        63.24 o                         
  -4   2  12        363.24        331.16         8.30 o                         
  -2   2  12        765.90        751.38        15.34 o                         
   0   2  12        131.95        116.78         3.67 o                         
   2   2  12        373.75        367.31         8.35 o                         
   4   2  12        136.92        151.79         4.64 o                         
   6   2  12        114.77        110.89         3.92 o                         
   8   2  12         11.78         13.35         1.92 o                         
  10   2  12       1429.27       1392.29        35.09 o                         
  12   2  12          5.42          5.81         2.03 o                         
 -23   3  12         48.33         42.56         3.24 o                         
 -21   3  12       1114.11       1131.24        49.99 o                         
 -19   3  12         95.96        102.63         3.66 o                         
 -17   3  12         34.66         39.65         2.03 o                         
 -15   3  12        441.28        437.13        16.87 o                         
 -13   3  12         50.49         49.66         1.28 o                         
 -11   3  12          0.40          0.73         1.71 o                         
  -9   3  12       2194.63       2240.68        83.78 o                         
  -7   3  12       1488.72       1432.24        38.89 o                         
  -5   3  12         96.64        107.94         3.41 o                         
  -3   3  12        264.02        268.67         8.16 o                         
  -1   3  12        957.59        891.34        22.28 o                         
   1   3  12        242.15        219.59         4.90 o                         
   3   3  12         94.90         97.49         3.32 o                         
   5   3  12       2398.01       2477.24        64.93 o                         
   7   3  12        408.65        427.54        11.86 o                         
   9   3  12        337.29        340.89        10.17 o                         
  11   3  12        161.07        162.62         5.80 o                         
 -22   4  12         19.70         19.12         4.38 o                         
 -20   4  12        174.77        170.66        10.35 o                         
 -18   4  12         10.66         11.75         3.41 o                         
 -16   4  12       1407.44       1325.67        42.82 o                         
 -14   4  12         56.99         53.29         5.23 o                         
 -12   4  12        179.29        189.33        12.97 o                         
 -10   4  12         51.34         55.17         5.03 o                         
  -8   4  12          1.73          2.49         2.59 o                         
  -6   4  12        183.30        204.41         6.07 o                         
  -4   4  12         31.52         35.14         1.97 o                         
  -2   4  12        678.94        693.24        22.10 o                         
   0   4  12         77.06         76.78         3.42 o                         
   2   4  12         78.08         78.06         4.69 o                         
   4   4  12        178.77        175.30         6.31 o                         
   6   4  12         21.06         15.40         2.67 o                         
   8   4  12         19.37         23.19         3.51 o                         
 -19   5  12          2.20          3.19         3.23 o                         
 -17   5  12         41.43         55.46         5.67 o                         
 -15   5  12        136.35        136.78         9.56 o                         
 -13   5  12         13.14         13.40         4.63 o                         
 -11   5  12        291.50        293.93        28.68 o                         
  -9   5  12         20.59         17.07         3.77 o                         
  -7   5  12          8.61         10.22         3.86 o                         
  -5   5  12        106.33        102.96         6.52 o                         
  -3   5  12          1.75          5.67         2.51 o                         
  -1   5  12        406.07        420.91        26.64 o                         
   1   5  12         62.51         63.06         4.16 o                         
   3   5  12        183.43        166.91        10.86 o                         
   5   5  12        129.89        127.64         5.83 o                         
 -12   6  12         27.70         26.15         5.76 o                         
 -10   6  12        137.43        173.79        18.98 o                         
  -8   6  12         31.17         34.75         5.45 o                         
  -6   6  12        245.66        250.46        28.16 o                         
  -4   6  12         11.74          6.90         2.99 o                         
  -2   6  12          4.48          5.32         3.19 o                         
 -27   1  13          4.75          5.12         2.89 o                         
 -25   1  13         42.17         40.81         3.05 o                         
 -23   1  13         43.29         48.12         2.94 o                         
 -21   1  13         12.34         15.90         1.42 o                         
 -19   1  13        544.50        533.80        10.75 o                         
 -17   1  13        332.38        340.93         7.13 o                         
 -15   1  13        120.98        129.30         3.15 o                         
 -13   1  13        310.55        295.96         6.28 o                         
 -11   1  13          0.11          1.03         0.55 o                         
  -9   1  13         20.47         24.48         1.18 o                         
  -7   1  13        201.01        227.20         4.39 o                         
  -5   1  13        103.51        107.72         2.86 o                         
  -3   1  13         73.62         69.71         2.83 o                         
  -1   1  13        131.23        132.16         3.86 o                         
   1   1  13        352.70        322.49         7.55 o                         
   3   1  13         34.83         30.39         2.22 o                         
   5   1  13         29.34         26.83         2.03 o                         
   7   1  13        321.07        290.02         8.77 o                         
   9   1  13        116.85        121.98         4.75 o                         
  11   1  13         20.25         15.61         2.54 o                         
 -26   2  13         28.83         26.94         3.21 o                         
 -24   2  13        119.81        127.07         8.05 o                         
 -22   2  13         85.43         83.15         4.31 o                         
 -20   2  13        130.52        118.55         4.28 o                         
 -18   2  13         46.50         43.71         1.50 o                         
 -16   2  13         92.36         87.18         2.38 o                         
 -14   2  13       1918.98       2045.81        45.13 o                         
 -12   2  13        149.67        147.74         4.31 o                         
 -10   2  13          0.30          0.58         0.54 o                         
  -8   2  13         30.05         24.39         1.58 o                         
  -6   2  13         98.72         91.85         3.03 o                         
  -4   2  13         27.15         25.49         2.00 o                         
  -2   2  13        884.29        899.41        19.47 o                         
   0   2  13       2023.45       1990.99        48.74 o                         
   2   2  13        166.90        155.16         4.56 o                         
   4   2  13        118.32        112.42         3.72 o                         
   6   2  13          2.97          3.72         1.39 o                         
   8   2  13          3.02          2.75         1.39 o                         
  10   2  13         26.39         26.31         2.47 o                         
 -23   3  13        819.98        927.25        48.13 o                         
 -21   3  13         49.63         47.86         2.88 o                         
 -19   3  13        259.45        267.75        10.95 o                         
 -17   3  13         35.44         35.86         2.35 o                         
 -15   3  13        125.19         61.58        24.23 o                         
 -13   3  13        111.90        106.08         6.26 o                         
 -11   3  13         31.48         24.67         4.63 o                         
  -9   3  13       2609.53       2780.70        83.12 o                         
  -7   3  13        604.35        639.84        19.54 o                         
  -5   3  13        847.73        787.95        19.45 o                         
  -3   3  13        150.86        154.02         4.96 o                         
  -1   3  13        293.95        273.75         7.77 o                         
   1   3  13         70.66         63.55         2.16 o                         
   3   3  13        171.26        171.32         4.53 o                         
   5   3  13         76.33         77.56         3.65 o                         
   7   3  13         10.10          7.99         1.47 o                         
   9   3  13         17.62         13.95         2.33 o                         
 -22   4  13          5.96          5.03         3.59 o                         
 -20   4  13         46.30         47.81         6.59 o                         
 -18   4  13        169.95        159.94         9.30 o                         
 -16   4  13          8.34          1.80         2.80 o                         
 -14   4  13         34.84         32.06         4.99 o                         
 -12   4  13        158.61        181.26        13.52 o                         
 -10   4  13         45.02         40.90         4.50 o                         
  -8   4  13        374.47        402.76        19.06 o                         
  -6   4  13        580.12        589.39        15.99 o                         
  -4   4  13        333.71        336.74         8.89 o                         
  -2   4  13         66.10         68.59         3.54 o                         
   0   4  13         13.62         20.69         2.13 o                         
   2   4  13         27.97         28.42         2.87 o                         
   4   4  13          0.09          0.44         1.27 o                         
   6   4  13        113.94        118.60         5.98 o                         
   8   4  13          8.05          5.53         3.25 o                         
 -17   5  13        820.97        787.20        53.62 o                         
 -15   5  13        323.52        326.74        23.77 o                         
 -13   5  13         96.03         98.98        12.72 o                         
 -11   5  13          2.41          2.12         2.43 o                         
  -9   5  13          2.27          0.84         3.08 o                         
  -7   5  13          8.73         10.56         3.35 o                         
  -5   5  13         14.70         17.21         3.38 o                         
  -3   5  13        321.83        353.32        30.42 o                         
  -1   5  13          8.65          8.77         3.63 o                         
   1   5  13          5.34          5.89         1.72 o                         
   3   5  13        104.36        105.97         7.01 o                         
 -10   6  13        634.95        641.38        75.80 o                         
  -8   6  13        683.91        713.90        58.98 o                         
  -6   6  13        219.50        240.04        34.32 o                         
 -26   0  14        438.59        460.47        17.58 o                         
 -24   0  14       2493.84       2735.78       142.02 o                         
 -22   0  14         29.84         35.49         3.61 o                         
 -20   0  14        586.37        578.75        16.27 o                         
 -18   0  14        104.99         99.27         3.94 o                         
 -16   0  14          1.62          3.66         1.13 o                         
 -14   0  14         30.92         37.38         2.58 o                         
 -12   0  14       4718.36       5287.61       213.20 o                         
 -10   0  14        857.57        848.32        25.64 o                         
  -8   0  14       1289.85       1225.92        34.20 o                         
  -6   0  14       1180.05       1237.18        33.69 o                         
  -4   0  14         16.10         21.85         2.19 o                         
  -2   0  14       1361.26       1379.80        51.65 o                         
   0   0  14        503.07        476.52        14.66 o                         
   2   0  14       2374.19       2503.08        92.66 o                         
   4   0  14          0.33          0.68         1.24 o                         
   6   0  14        628.14        633.09        24.11 o                         
   8   0  14       1089.91       1006.90        35.50 o                         
  10   0  14        225.82        231.72        14.72 o                         
 -25   1  14          1.70          1.48         1.48 o                         
 -23   1  14        483.50        489.38        11.66 o                         
 -21   1  14        715.39        745.00        19.33 o                         
 -19   1  14          1.59          3.19         0.88 o                         
 -17   1  14       4570.00       4893.74       127.77 o                         
 -15   1  14        242.87        246.83         4.99 o                         
 -13   1  14       1795.09       1726.85        39.24 o                         
 -11   1  14         75.52         75.58         2.21 o                         
  -9   1  14       1856.09       1915.93        41.87 o                         
  -7   1  14       2428.94       2500.91        54.93 o                         
  -5   1  14        115.32        123.13         3.11 o                         
  -3   1  14       5481.75       6008.66       188.19 o                         
  -1   1  14         10.15          9.53         1.24 o                         
   1   1  14        186.90        177.77         5.19 o                         
   3   1  14        945.73        895.27        20.68 o                         
   5   1  14        214.81        222.77         6.17 o                         
   7   1  14        938.12        949.48        26.59 o                         
   9   1  14        294.45        315.78        13.27 o                         
  11   1  14        703.07        760.04        34.30 o                         
 -26   2  14          0.34          0.88         2.75 o                         
 -24   2  14         31.10         30.00         2.91 o                         
 -22   2  14        116.76        127.68         5.03 o                         
 -20   2  14        817.05        806.57        26.67 o                         
 -18   2  14        939.59        938.13        31.95 o                         
 -16   2  14          2.73          1.41         0.60 o                         
 -14   2  14       1258.45       1284.11        32.15 o                         
 -12   2  14        423.88        425.30         8.51 o                         
 -10   2  14        382.00        356.98         8.86 o                         
  -8   2  14        203.39        182.33         9.74 o                         
  -6   2  14        472.19        467.44        10.72 o                         
  -4   2  14        162.84        150.71         4.63 o                         
  -2   2  14       1740.25       1791.53        41.97 o                         
   0   2  14        208.30        200.91         5.01 o                         
   2   2  14       1548.30       1557.97        38.01 o                         
   4   2  14        135.90        144.42         4.48 o                         
   6   2  14         45.59         40.97         2.24 o                         
   8   2  14        330.56        339.29         9.35 o                         
  10   2  14        109.37        106.19         4.35 o                         
 -23   3  14        629.17        718.68        54.01 o                         
 -21   3  14         28.58         36.16         4.82 o                         
 -19   3  14        196.55        209.95        11.22 o                         
 -17   3  14        571.19        567.29        21.45 o                         
 -15   3  14         74.50         79.85         5.40 o                         
 -13   3  14        527.83        567.41        36.81 o                         
 -11   3  14        990.62        915.62        32.25 o                         
  -9   3  14       3134.31       3263.47       102.50 o                         
  -7   3  14         48.28         41.91         2.56 o                         
  -5   3  14        125.02        120.34         3.87 o                         
  -3   3  14       1294.72       1292.13        33.37 o                         
  -1   3  14         27.69         23.47         2.43 o                         
   1   3  14         85.68         78.57         4.17 o                         
   3   3  14       2052.99       2083.85        65.74 o                         
   5   3  14        488.23        502.28        17.36 o                         
   7   3  14          5.12          3.22         2.60 o                         
   9   3  14         91.83         95.97         7.73 o                         
 -20   4  14        109.09        130.58        12.16 o                         
 -18   4  14        184.99        198.54        18.89 o                         
 -16   4  14         57.40         66.36         6.35 o                         
 -14   4  14        168.15        159.99        13.60 o                         
 -12   4  14          0.13          1.07         2.33 o                         
 -10   4  14          3.46          4.59         3.36 o                         
  -8   4  14        887.35        844.40        56.54 o                         
  -6   4  14        104.42         97.26         6.44 o                         
  -4   4  14        284.56        281.82        10.02 o                         
  -2   4  14          2.54          1.32         1.59 o                         
   0   4  14          0.06          0.65         1.05 o                         
   2   4  14         11.28         14.58         2.64 o                         
   4   4  14        279.83        285.87         9.18 o                         
   6   4  14        471.41        506.28        17.20 o                         
 -17   5  14          4.67          1.72         2.73 o                         
 -15   5  14          4.88          5.52         4.11 o                         
 -13   5  14        110.76        110.09        17.42 o                         
 -11   5  14         44.50         46.45         6.12 o                         
  -9   5  14        571.88        557.19        41.47 o                         
  -7   5  14         60.96         71.02         7.01 o                         
  -5   5  14         46.83         45.08         4.20 o                         
  -3   5  14         36.89         30.00         4.33 o                         
  -1   5  14        142.84        135.84         7.98 o                         
   1   5  14         90.25         92.12         7.21 o                         
 -25   1  15          2.24          1.39         1.43 o                         
 -23   1  15          7.19          9.62         2.40 o                         
 -21   1  15          1.37          2.42         1.05 o                         
 -19   1  15         22.22         21.91         1.56 o                         
 -17   1  15       1368.90       1378.54        30.36 o                         
 -15   1  15         67.39         71.10         3.03 o                         
 -13   1  15         55.01         58.61         1.87 o                         
 -11   1  15          0.63          2.24         0.91 o                         
  -9   1  15        136.65        148.81         3.56 o                         
  -7   1  15        190.39        189.01         4.13 o                         
  -5   1  15        191.42        193.47         4.66 o                         
  -3   1  15       1776.48       1790.84        46.00 o                         
  -1   1  15        125.47        115.55         4.07 o                         
   1   1  15        125.93        121.22         3.91 o                         
   3   1  15        106.35        108.89         3.79 o                         
   5   1  15          8.20          7.86         1.61 o                         
   7   1  15         62.50         62.98         3.34 o                         
   9   1  15         58.68         67.60         4.50 o                         
 -24   2  15         14.78         12.80         2.08 o                         
 -22   2  15         38.78         37.09         2.80 o                         
 -20   2  15         24.62         23.68         2.03 o                         
 -18   2  15        973.94       1030.16        45.68 o                         
 -16   2  15         11.77          9.77         0.89 o                         
 -14   2  15        475.77        463.65        11.65 o                         
 -12   2  15          8.65          8.59         0.64 o                         
 -10   2  15        174.83        147.01         4.48 o                         
  -8   2  15        137.79        131.01         4.41 o                         
  -6   2  15        779.08        770.50        18.91 o                         
  -4   2  15       1545.90       1493.62        31.66 o                         
  -2   2  15         12.85         16.26         1.32 o                         
   0   2  15        106.01        105.82         3.47 o                         
   2   2  15        242.02        241.47         6.59 o                         
   4   2  15        143.18        140.18         5.33 o                         
   6   2  15        190.99        187.06         7.38 o                         
   8   2  15        492.78        523.29        18.83 o                         
 -23   3  15        129.13        137.50         9.22 o                         
 -21   3  15         52.41         57.27         6.25 o                         
 -19   3  15         33.26         31.62         6.06 o                         
 -17   3  15          0.70          1.97         2.39 o                         
 -15   3  15         30.70         20.09         4.11 o                         
 -13   3  15        529.29        551.37        37.70 o                         
 -11   3  15         81.58         67.61         5.93 o                         
  -9   3  15       1107.32        866.06        79.11 o                         
  -7   3  15        597.63        556.31        17.49 o                         
  -5   3  15         30.95         35.69         2.53 o                         
  -3   3  15        198.44        202.66         7.12 o                         
  -1   3  15        114.12        100.27         4.25 o                         
   1   3  15         82.05         90.39         5.02 o                         
   3   3  15        333.27        359.63        13.99 o                         
   5   3  15          8.89          7.21         2.46 o                         
   7   3  15        487.76        529.20        27.48 o                         
 -20   4  15         50.25         52.87        10.80 o                         
 -18   4  15        264.31        242.66        14.40 o                         
 -16   4  15         70.31         90.24         7.32 o                         
 -14   4  15         75.82         68.12         9.43 o                         
 -12   4  15        229.83        217.19        17.65 o                         
 -10   4  15         20.13         17.02         4.45 o                         
  -8   4  15         92.71        107.24         7.19 o                         
  -6   4  15        173.38        164.89         8.95 o                         
  -4   4  15        121.04        129.10         6.57 o                         
  -2   4  15         70.48         58.74         2.92 o                         
   0   4  15         79.97         82.29         4.64 o                         
   2   4  15        385.76        391.56        12.63 o                         
   4   4  15          0.70          1.45         1.77 o                         
 -15   5  15         39.72         46.00         7.67 o                         
 -13   5  15         64.76         74.55        12.70 o                         
 -11   5  15          7.86          9.47         4.67 o                         
  -9   5  15        136.68        140.90        10.05 o                         
  -7   5  15         32.22         28.39         5.86 o                         
  -5   5  15        112.03        113.10         7.70 o                         
  -3   5  15         79.59         91.39         9.23 o                         
  -1   5  15        355.00        346.61        25.13 o                         
 -26   0  16        101.64        118.77        13.51 o                         
 -24   0  16          5.39          7.64         2.10 o                         
 -22   0  16         20.09         24.90         2.83 o                         
 -20   0  16        950.08        944.12        31.80 o                         
 -18   0  16         51.37         50.94         3.31 o                         
 -16   0  16       1651.24       1646.02        54.94 o                         
 -14   0  16         99.12         91.84         3.84 o                         
 -12   0  16         94.42        106.18         3.82 o                         
 -10   0  16        212.56        242.16         9.70 o                         
  -8   0  16        325.50        287.59         8.45 o                         
  -6   0  16        311.48        323.54         8.92 o                         
  -4   0  16        720.26        699.15        21.77 o                         
  -2   0  16        133.21        137.76         5.46 o                         
   0   0  16       1814.39       1696.99        69.00 o                         
   2   0  16        441.72        456.82        20.01 o                         
   4   0  16          2.29          2.28         2.08 o                         
   6   0  16        960.04       1053.45        38.08 o                         
   8   0  16         53.87         53.44         5.58 o                         
 -25   1  16        655.48        707.20        22.50 o                         
 -23   1  16        279.30        267.22        10.82 o                         
 -21   1  16        111.80        121.82         4.84 o                         
 -19   1  16        181.44        197.11         4.83 o                         
 -17   1  16        867.00        884.74        24.33 o                         
 -15   1  16        619.37        627.04        13.33 o                         
 -13   1  16        106.33        107.77         2.89 o                         
 -11   1  16       1750.99       1860.61        44.38 o                         
  -9   1  16        265.52        255.42         5.23 o                         
  -7   1  16         28.71         30.24         1.70 o                         
  -5   1  16       1737.92       1822.51        38.66 o                         
  -3   1  16         95.20         91.92         3.50 o                         
  -1   1  16        213.53        224.92         5.62 o                         
   1   1  16          3.31          5.15         1.22 o                         
   3   1  16         67.54         60.67         3.05 o                         
   5   1  16          0.30          0.33         1.10 o                         
   7   1  16        274.09        288.10         8.71 o                         
 -24   2  16        271.87        284.20        10.07 o                         
 -22   2  16        151.55        153.64         4.97 o                         
 -20   2  16        163.28        177.93         7.48 o                         
 -18   2  16        324.99        314.57        14.79 o                         
 -16   2  16         48.32         43.75         1.85 o                         
 -14   2  16         17.03         16.00         0.88 o                         
 -12   2  16          1.03          0.67         1.26 o                         
 -10   2  16       1179.55       1168.11        31.53 o                         
  -8   2  16        102.98        102.30         3.82 o                         
  -6   2  16         15.40         15.52         2.15 o                         
  -4   2  16        668.57        619.82        16.12 o                         
  -2   2  16        216.42        212.29         6.27 o                         
   0   2  16        163.90        167.51         5.20 o                         
   2   2  16       1321.15       1333.36        42.38 o                         
   4   2  16        734.45        815.24        30.99 o                         
   6   2  16        349.12        335.39         9.63 o                         
 -23   3  16          8.38          6.89         3.56 o                         
 -21   3  16        169.99        163.16        16.17 o                         
 -19   3  16         64.71         69.61         7.94 o                         
 -17   3  16          1.66          6.19         3.87 o                         
 -15   3  16        329.38        338.84        23.10 o                         
 -13   3  16        134.58        131.38         7.99 o                         
 -11   3  16        571.78        553.38        27.94 o                         
  -9   3  16        460.91        498.64        32.49 o                         
  -7   3  16         24.26         24.93         2.39 o                         
  -5   3  16        266.40        276.93         9.94 o                         
  -3   3  16         98.64         98.26         4.46 o                         
  -1   3  16          1.01          1.12         1.20 o                         
   1   3  16        221.01        215.77         7.62 o                         
   3   3  16         97.43         99.59         7.07 o                         
   5   3  16          3.07          2.86         2.02 o                         
 -20   4  16        165.06        168.09        21.34 o                         
 -18   4  16          3.98          2.96         3.30 o                         
 -16   4  16         50.43         44.80         7.74 o                         
 -14   4  16         79.18         92.33        10.24 o                         
 -12   4  16        324.95        292.40        22.16 o                         
 -10   4  16        161.23        154.90        10.12 o                         
  -8   4  16         74.72         66.68         8.95 o                         
  -6   4  16          3.96          7.51         3.27 o                         
  -4   4  16        360.71        352.53        28.49 o                         
  -2   4  16          0.53          0.29         1.16 o                         
   0   4  16        278.12        285.52        11.35 o                         
   2   4  16        470.80        501.94        17.67 o                         
 -13   5  16        191.49        265.80        33.34 o                         
 -11   5  16         41.79         43.92         7.03 o                         
  -9   5  16        124.64        138.30        14.55 o                         
  -7   5  16          9.09          8.81         3.84 o                         
  -5   5  16        126.88        124.26         9.41 o                         
  -3   5  16          0.97          0.55         2.26 o                         
 -25   1  17          3.99          3.83         1.73 o                         
 -23   1  17          0.00         -0.77         1.15 o                         
 -21   1  17         39.92         38.28         2.51 o                         
 -19   1  17          9.83          9.91         1.24 o                         
 -17   1  17        146.22        139.08         4.22 o                         
 -15   1  17         85.83         82.64         2.41 o                         
 -13   1  17         25.67         21.34         1.17 o                         
 -11   1  17         26.02         21.70         1.49 o                         
  -9   1  17        253.27        255.79         5.60 o                         
  -7   1  17         11.21         10.11         1.11 o                         
  -5   1  17         72.88         71.06         1.98 o                         
  -3   1  17        572.16        593.59        14.00 o                         
  -1   1  17        277.17        275.88         7.96 o                         
   1   1  17         40.02         34.63         2.40 o                         
   3   1  17          9.77         11.02         2.00 o                         
   5   1  17         96.19         95.14         4.39 o                         
 -24   2  17          4.86          7.09         3.88 o                         
 -22   2  17        108.72        103.40         8.57 o                         
 -20   2  17         15.10         16.49         5.26 o                         
 -18   2  17          0.73          0.08         1.50 o                         
 -16   2  17         46.81         46.06         5.29 o                         
 -14   2  17        106.98        109.75         7.88 o                         
 -12   2  17        172.25        186.78         5.61 o                         
 -10   2  17          0.25          1.88         0.83 o                         
  -8   2  17        471.86        440.96        10.81 o                         
  -6   2  17          7.97         11.15         2.16 o                         
  -4   2  17          8.53          7.85         1.82 o                         
  -2   2  17          1.61          3.22         1.68 o                         
   0   2  17         19.36         20.13         2.71 o                         
   2   2  17         17.56         15.69         3.40 o                         
   4   2  17          0.01          0.18         1.49 o                         
 -21   3  17         46.14         47.18         8.71 o                         
 -19   3  17         59.92         74.32         9.13 o                         
 -17   3  17        592.42        546.73        43.61 o                         
 -15   3  17          8.70         13.29         4.11 o                         
 -13   3  17         25.82         18.82         5.12 o                         
 -11   3  17         56.87         44.86         6.26 o                         
  -9   3  17         57.86         60.50         6.81 o                         
  -7   3  17          5.03          7.42         1.38 o                         
  -5   3  17        430.09        432.78        15.60 o                         
  -3   3  17        165.61        148.49         5.73 o                         
  -1   3  17        143.66        136.43         7.69 o                         
   1   3  17         29.24         24.42         2.78 o                         
   3   3  17         35.22         38.34         3.94 o                         
 -18   4  17         48.61         45.18         5.84 o                         
 -16   4  17         55.72         52.96        12.04 o                         
 -14   4  17         51.41         46.56         6.06 o                         
 -12   4  17        719.92        648.40        34.23 o                         
 -10   4  17        147.71        144.41        20.99 o                         
  -8   4  17         76.43         59.21         6.57 o                         
  -6   4  17        166.58        175.43        22.23 o                         
  -4   4  17          1.86          0.88         2.46 o                         
  -2   4  17          1.68          0.78         1.80 o                         
   0   4  17        233.51        252.41        10.88 o                         
  -9   5  17        202.17        212.28        20.29 o                         
 -24   0  18         40.92         42.29         6.58 o                         
 -22   0  18        169.31        170.07         8.05 o                         
 -20   0  18       3534.78       3683.25       197.72 o                         
 -18   0  18        168.54        178.25         7.18 o                         
 -16   0  18        647.45        629.58        20.08 o                         
 -14   0  18          0.36          1.31         1.26 o                         
 -12   0  18       1162.24       1195.80        38.85 o                         
 -10   0  18        579.62        588.52        21.64 o                         
  -8   0  18        114.03        125.04         5.84 o                         
  -6   0  18       4804.04       5420.97       205.96 o                         
  -4   0  18          0.04          0.84         1.80 o                         
  -2   0  18        116.86        123.17         6.97 o                         
   0   0  18        423.26        443.57        17.44 o                         
   2   0  18         47.77         48.44         4.30 o                         
   4   0  18        588.47        595.14        27.05 o                         
 -25   1  18         40.30         40.97        15.82 o                         
 -23   1  18        371.03        386.54        18.52 o                         
 -21   1  18        518.88        533.42        23.08 o                         
 -19   1  18         89.58         79.97         4.57 o                         
 -17   1  18        129.93        139.08         5.19 o                         
 -15   1  18        618.41        642.80        15.29 o                         
 -13   1  18         50.77         53.73         1.96 o                         
 -11   1  18        181.37        183.01         4.48 o                         
  -9   1  18        233.70        235.46         6.19 o                         
  -7   1  18        201.49        204.74         4.70 o                         
  -5   1  18        347.12        369.44         9.17 o                         
  -3   1  18         16.31         16.29         1.99 o                         
  -1   1  18       1737.04       1849.22        46.95 o                         
   1   1  18         23.09         22.86         2.23 o                         
   3   1  18        450.51        456.38        14.39 o                         
   5   1  18        499.69        521.59        24.52 o                         
 -22   2  18         28.06         31.29         4.45 o                         
 -20   2  18        139.81        137.60        14.62 o                         
 -18   2  18        234.29        254.25        21.77 o                         
 -16   2  18        321.57        329.62        17.99 o                         
 -14   2  18        160.99        136.02         8.78 o                         
 -12   2  18       1141.70       1106.93        34.78 o                         
 -10   2  18        716.85        698.20        19.76 o                         
  -8   2  18        166.75        181.86         7.20 o                         
  -6   2  18       1322.86       1402.56        41.40 o                         
  -4   2  18        189.11        192.00         7.62 o                         
  -2   2  18        204.77        218.20         7.99 o                         
   0   2  18        366.62        399.19        13.82 o                         
   2   2  18         43.00         45.31         3.94 o                         
   4   2  18        183.96        192.54        10.90 o                         
 -21   3  18         62.51         75.06        10.39 o                         
 -19   3  18         55.89         67.17         8.68 o                         
 -17   3  18        428.50        409.22        44.39 o                         
 -15   3  18          1.17          7.02         6.06 o                         
 -13   3  18         23.07         19.94         4.93 o                         
 -11   3  18        111.03        103.48         8.28 o                         
  -9   3  18          1.21          0.54         2.25 o                         
  -7   3  18         13.00         14.30         2.41 o                         
  -5   3  18        196.89        181.11         6.04 o                         
  -3   3  18        276.53        272.69        11.52 o                         
  -1   3  18        163.66        164.18         8.02 o                         
   1   3  18          2.11          3.41         2.05 o                         
 -16   4  18         85.24         89.51        22.31 o                         
 -14   4  18         26.81         25.05         5.57 o                         
 -12   4  18       1200.66       1182.97       184.07 o                         
 -10   4  18         75.14         67.84         8.02 o                         
  -8   4  18        303.69        256.72        29.96 o                         
  -6   4  18         10.53         10.33         3.42 o                         
  -4   4  18        135.12        142.61        16.93 o                         
  -2   4  18         49.92         46.02         5.34 o                         
 -23   1  19         26.22         28.62         4.55 o                         
 -21   1  19        231.41        206.97         9.64 o                         
 -19   1  19        184.85        178.71        10.46 o                         
 -17   1  19        317.02        323.65        18.36 o                         
 -15   1  19        147.72        140.41         6.07 o                         
 -13   1  19        462.70        440.09        17.05 o                         
 -11   1  19         21.15         22.36         2.17 o                         
  -9   1  19         73.73         68.91         3.37 o                         
  -7   1  19        312.22        316.93         8.99 o                         
  -5   1  19         25.98         22.87         2.57 o                         
  -3   1  19        349.51        361.24        11.83 o                         
  -1   1  19          0.40          1.94         2.19 o                         
   1   1  19        119.97        121.45         7.02 o                         
   3   1  19         16.50         16.73         3.55 o                         
 -22   2  19          0.02          0.30         2.48 o                         
 -20   2  19          6.62          4.58         2.85 o                         
 -18   2  19          0.91          3.48         2.85 o                         
 -16   2  19         43.12         45.58         4.57 o                         
 -14   2  19         27.14         24.82         4.38 o                         
 -12   2  19        435.87        359.06        25.68 o                         
 -10   2  19          9.87          8.55         1.39 o                         
  -8   2  19         46.34         39.30         3.10 o                         
  -6   2  19        102.51        108.98         4.90 o                         
  -4   2  19          1.56          1.23         1.30 o                         
  -2   2  19         36.37         40.99         4.48 o                         
   0   2  19        136.84        156.11         8.12 o                         
   2   2  19         99.44         91.71         8.16 o                         
 -19   3  19         37.44         38.01         6.47 o                         
 -17   3  19         36.18         27.56         5.22 o                         
 -15   3  19          4.80          5.76         3.34 o                         
 -13   3  19         53.93         52.30         7.41 o                         
 -11   3  19         20.73         17.69         5.46 o                         
  -9   3  19         16.09         15.10         5.40 o                         
  -7   3  19        248.91        227.83        14.27 o                         
  -5   3  19          5.95          6.71         1.78 o                         
  -3   3  19          0.37          0.72         1.54 o                         
  -1   3  19         88.22         81.62         4.89 o                         
 -14   4  19         24.41         20.81         6.93 o                         
 -12   4  19        146.86        137.56        11.99 o                         
 -10   4  19         60.03         47.11         7.56 o                         
  -8   4  19         95.31        102.14        22.03 o                         
  -6   4  19         47.45         41.54         4.84 o                         
 -22   0  20         13.77         18.37         2.77 o                         
 -20   0  20       2007.68       2032.96        82.17 o                         
 -18   0  20          0.50          0.66         1.00 o                         
 -16   0  20         33.12         36.15         2.59 o                         
 -14   0  20        676.87        636.14        20.78 o                         
 -12   0  20        141.90        140.35        14.35 o                         
 -10   0  20         38.16         35.70         3.63 o                         
  -8   0  20       1520.97       1566.45        57.35 o                         
  -6   0  20       1270.87       1348.83        47.21 o                         
  -4   0  20         82.45         86.32         4.38 o                         
  -2   0  20         91.56         90.84         5.15 o                         
   0   0  20        288.01        304.03        12.64 o                         
 -23   1  20        103.79         89.96        11.31 o                         
 -21   1  20          0.35          1.33         1.58 o                         
 -19   1  20        315.38        383.42        36.28 o                         
 -17   1  20          7.77         10.30         2.08 o                         
 -15   1  20        164.12        166.01         5.21 o                         
 -13   1  20        167.13        160.61         7.89 o                         
 -11   1  20        154.51        144.83         5.29 o                         
  -9   1  20        350.88        362.38        13.53 o                         
  -7   1  20         10.94         11.16         2.07 o                         
  -5   1  20         54.47         63.67         3.78 o                         
  -3   1  20        167.73        185.52         7.07 o                         
  -1   1  20        164.01        166.38         6.63 o                         
   1   1  20        175.78        186.36         9.19 o                         
 -20   2  20        128.85        140.28        21.93 o                         
 -18   2  20        335.85        317.31        17.22 o                         
 -16   2  20          1.34          2.15         2.36 o                         
 -14   2  20        480.01        431.49        29.42 o                         
 -12   2  20          1.69          0.40         1.84 o                         
 -10   2  20         75.99         67.99         3.12 o                         
  -8   2  20        284.21        274.36        12.91 o                         
  -6   2  20         15.98         20.10         2.71 o                         
  -4   2  20        250.82        273.90         9.86 o                         
  -2   2  20         80.76         85.83         4.71 o                         
 -17   3  20         86.92         95.24        10.27 o                         
 -15   3  20         15.92         17.40         4.80 o                         
 -13   3  20        112.21        114.97         8.69 o                         
 -11   3  20         21.55         24.12         4.91 o                         
  -9   3  20         49.19         53.63        10.54 o                         
  -7   3  20        245.60        222.24        15.01 o                         
  -5   3  20          7.49          6.25         2.34 o                         
 -21   1  21         26.20         30.11         3.08 o                         
 -19   1  21         22.53         21.81         3.52 o                         
 -17   1  21          9.91         10.52         2.31 o                         
 -15   1  21          2.88          2.36         1.31 o                         
 -13   1  21         59.55         56.26         3.93 o                         
 -11   1  21        256.93        241.84        11.19 o                         
  -9   1  21          3.07          1.65         1.55 o                         
  -7   1  21          0.38         -0.19         1.05 o                         
  -5   1  21         74.20         74.74         4.28 o                         
  -3   1  21         23.67         25.82         3.77 o                         
 -18   2  21          0.02          0.30         1.42 o                         
 -16   2  21         18.38         15.19         3.29 o                         
 -14   2  21         36.97         33.40         4.87 o                         
 -12   2  21         76.61         82.50        13.15 o                         
 -10   2  21          4.64          4.62         1.81 o                         
  -8   2  21         33.20         36.11         2.93 o                         
  -6   2  21         20.53         21.82         2.98 o                         
  -4   2  21          2.15          3.31         1.90 o                         
 -15   3  21         56.33         44.24         6.74 o                         
 -13   3  21          0.12          0.62         2.74 o                         
 -11   3  21          7.84          4.50         3.50 o                         
  -9   3  21        119.35        108.97        12.95 o                         
 -20   0  22        153.64        188.08        39.16 o                         
 -18   0  22        125.00        125.56        10.98 o                         
 -16   0  22          2.72          1.82         2.91 o                         
 -14   0  22         14.94         17.04         4.50 o                         
 -12   0  22          6.78          2.29         2.37 o                         
 -10   0  22        192.30        198.83        17.74 o                         
  -8   0  22          2.60          2.01         2.58 o                         
  -6   0  22          7.15          2.87         2.58 o                         
  -4   0  22       1305.27       1317.65       108.52 o                         
 -19   1  22         78.07         80.40         7.20 o                         
 -17   1  22         19.05         14.62         2.76 o                         
 -15   1  22        486.70        478.02        30.38 o                         
 -13   1  22        201.45        226.82        13.28 o                         
 -11   1  22         70.06         77.24         5.73 o                         
  -9   1  22       1285.68       1374.43        65.82 o                         
  -7   1  22        122.15        130.90         5.96 o                         
  -5   1  22        119.71        131.10         7.83 o                         
 -16   2  22        128.77        138.05        11.95 o                         
 -14   2  22         59.53         68.10        13.54 o                         
 -12   2  22          0.90          0.13         1.35 o                         
 -10   2  22         39.93         41.05         5.25 o                         
  -8   2  22          8.26          6.20         2.14 o                         
 -15   1  23        121.42         94.90        17.57 o                         
 -13   1  23         40.88         40.77         3.68 o                         
 -11   1  23         72.69         57.88         5.94 o                         
                                                                                
